# Supplementary material for: Synthesis and crystal structure of catena-poly[[tetra-μ-acetato-copper(II)]-μ-6-eth­oxy-N 2,N 4-bis­[2-(pyridin-2-yl)eth­yl]-1,3,5-triazine-2,4-di­amine]
Source: Acta Crystallogr E Crystallogr Commun. 2021 Feb 26;77(Pt 3):319–23. doi: 10.1107/S2056989021002164 (PMC8061112; doi:10.1107/S2056989021002164)
Supplement: Supplementary file 1 [file e-77-00319-sup1.cif]

##############################################################################
#                                                                            #
# This CIF contains the data in a paper accepted for publication in          #
# Acta Crystallographica Section E. It conforms to the requirements of       #
# Notes for Authors for Acta Crystallographica Section E, and has been       #
# peer reviewed under the auspices of the IUCr Commission on Journals.       #
#                                                                            #
# Full details of the Crystallographic Information File format               #
# are given in the paper "The Crystallographic Information File (CIF):       #
# a New Standard Archive File for Crystallography" by S. R. Hall, F. H.      #
# Allen and I. D. Brown [Acta Cryst. (1991), A47, 655-685].                  #
#                                                                            #
# The current version of the core CIF dictionary is obtainable from          #
# ftp://ftp.iucr.org/pub/cif_core.dic.                                       #
#                                                                            #
# Software is freely available for graphical display of the structure(s)     #
# in this CIF. For information consult the CIF software page                 #
# http://www.iucr.org/resources/cif/software.                                #
#                                                                            #
# This file may be used for bona fide research purposes within the           #
# scientific community so long as proper attribution is given to the journal # 
# article from which it was obtained.                                        #
#                                                                            #
##############################################################################
data_I
_audit_creation_method     'SHELXL-2014/7'
_journal_date_recd_electronic     2021-02-15
_journal_date_accepted     2021-02-23
_journal_name_full     'Acta Crystallographica, Section E'
_journal_year     2021
_journal_volume     77
_journal_issue      3
_journal_page_first     319
_journal_page_last     323
_journal_paper_category     GM
_journal_paper_doi     10.1107/S2056989021002164
_journal_coeditor_code     CQ2041
_publ_contact_author_name     'Mayokun J. Ayodele'
_publ_contact_author_address
;
Department of Chemistry and Center for
501 Photochemical Sciences, Bowling Green State University,
502 Bowling Green, Ohio 43403-0001, United States
;
_publ_contact_author_email     'mayokua@bgsu.edu'
_publ_contact_author_fax     ?
_publ_contact_author_phone     '4193781687'
_publ_section_title
;\
Synthesis and crystal structure of
<i>catena</i>-poly[[tetra-\m-acetato-copper(II)]-\m-6-ethoxy-<i>N</i>^2^,\
<i>N</i>^4^-bis[2-(pyridin-2-yl)ethyl]-1,3,5-triazine-2,4-diamine]
;
loop_
    _publ_author_name
    _publ_author_footnote
    _publ_author_address
    'Ayodele, Mayokun J.' .
;
Department of Chemistry
Center for Photochemical Sciences
Bowling Green State University
Bowling Green, Ohio 43403
USA
;
    'Green, Travis C.' .
;
Department of Chemistry
Center for Photochemical Sciences
Bowling Green State University
Bowling Green, Ohio 43403
USA
;
    'Warsapperuma, W. A. Chathuri V.' .
;
Department of Chemistry
Center for Photochemical Sciences
Bowling Green State University
Bowling Green, Ohio 43403
USA
;
    'Forbes, Malcolm D. E.' .
;
Department of Chemistry
Center for Photochemical Sciences
Bowling Green State University
Bowling Green, Ohio 43403
USA
;
    'Ostrowski, Alexis D.' .
;
Department of Chemistry
Center for Photochemical Sciences
Bowling Green State University
Bowling Green, Ohio 43403
USA
;
_publ_section_synopsis
;\
Green-colored crystals of the title compound
[Cu~2~(C~19~H~23~N~7~O)~2~(C~2~H~3~O~2~)~4~]<i>~n~</i> crystallized in the
monoclinic <i>P</i>2~1~/<i>c</i> space group. The dinuclear Cu center is
coordinated by both acetate groups and
6-ethoxy-<i>N</i>^2^,<i>N</i>^4^-bis[2-(pyridin-2-yl)ethyl]-1,3,5-triazine-2,\
4-diamine ligands.
;
_chemical_name_systematic
;\
<i>catena</i>-Poly[[tetra-\m-acetato-copper(II)]-\
\m-6-ethoxy-<i>N</i>^2^,<i>N</i>^4^-bis[2-(pyridin-2-yl)ethyl]-1,3,5-\
triazine-2,4-diamine]
;
_chemical_name_common     ?
_chemical_formula_moiety     'C27 H35 Cu2 N7 O9'
_chemical_formula_sum     'C27 H35 Cu2 N7 O9'
_chemical_formula_iupac     '[Cu2 (C19 H23 N7 O) (C2 H3 O2)4]'
_chemical_formula_weight     728.70
_chemical_melting_point     ?
_space_group_crystal_system     monoclinic
_space_group_name_H-M_alt     'P 21/c'
_space_group_name_Hall     '-P 2ybc'
loop_
    _space_group_symop_operation_xyz
    'x, y, z'
    '-x, y+1/2, -z+1/2'
    '-x, -y, -z'
    'x, -y-1/2, z-1/2'
_cell_length_a     8.1495(8)
_cell_length_b     21.964(2)
_cell_length_c     17.5750(17)
_cell_angle_alpha     90
_cell_angle_beta     101.457(4)
_cell_angle_gamma     90
_cell_volume     3083.2(5)
_cell_formula_units_Z     4
_cell_measurement_reflns_used     9834
_cell_measurement_theta_min     3.2606
_cell_measurement_theta_max     72.4180
_cell_measurement_temperature     100(2)
_exptl_crystal_description     Block
_exptl_crystal_colour     green
_exptl_crystal_size_max     0.086
_exptl_crystal_size_mid     0.076
_exptl_crystal_size_min     0.069
_exptl_crystal_density_diffrn     1.570
_exptl_crystal_density_meas     ?
_exptl_crystal_density_method     ?
_exptl_crystal_F_000     1504
_exptl_absorpt_coefficient_mu     2.249
_exptl_absorpt_correction_type     multi-scan
_exptl_absorpt_process_details
;
(SADABS; Krause <i>et al.</i>,  2015)
;
_exptl_absorpt_correction_T_min     0.6209
_exptl_absorpt_correction_T_max     0.7536
_diffrn_ambient_temperature     100(2)
_diffrn_source     'I-mu-S microsource X-ray tube'
_diffrn_radiation_type     CuK\a
_diffrn_radiation_wavelength     1.54178
_diffrn_measurement_device_type     'Bruker AXS D8 Quest CMOS diffractometer'
_diffrn_measurement_method     'omega and phi scans'
_diffrn_detector_area_resol_mean     ?
_diffrn_reflns_number     32494
_diffrn_reflns_av_R_equivalents     0.0635
_diffrn_reflns_av_unetI/netI     0.0440
_diffrn_reflns_theta_min     3.260
_diffrn_reflns_theta_max     72.411
_diffrn_reflns_theta_full     67.679
_diffrn_measured_fraction_theta_max     0.984
_diffrn_measured_fraction_theta_full     0.988
_diffrn_reflns_limit_h_min     -9
_diffrn_reflns_limit_h_max     10
_diffrn_reflns_limit_k_min     -27
_diffrn_reflns_limit_k_max     27
_diffrn_reflns_limit_l_min     -21
_diffrn_reflns_limit_l_max     21
_refine_special_details     ?
_reflns_number_total     5992
_reflns_number_gt     5118
_reflns_threshold_expression     'I > 2\s(I)'
_refine_ls_structure_factor_coef     Fsqd
_refine_ls_matrix_type     full
_refine_ls_R_factor_all     0.0703
_refine_ls_R_factor_gt     0.0589
_refine_ls_wR_factor_gt     0.1219
_refine_ls_wR_factor_ref     0.1283
_refine_ls_goodness_of_fit_ref     1.119
_refine_ls_restrained_S_all     1.119
_refine_ls_number_reflns     5992
_refine_ls_number_parameters     411
_refine_ls_number_restraints     0
_refine_ls_hydrogen_treatment     constr
_refine_ls_weighting_scheme     calc
_refine_ls_weighting_details
                          'w=1/[\s^2^(Fo^2^)+14.2144P] where P=(Fo^2^+2Fc^2^)/3'
_atom_sites_solution_hydrogens     geom
_atom_sites_solution_primary     ?
_atom_sites_solution_secondary     ?
_refine_ls_shift/su_max     0.000
_refine_ls_shift/su_mean     0.000
_refine_diff_density_max     0.473
_refine_diff_density_min     -0.581
_refine_ls_extinction_method     none
_refine_ls_extinction_coef     .
loop_
    _atom_type_symbol
    _atom_type_description
    _atom_type_scat_dispersion_real
    _atom_type_scat_dispersion_imag
    _atom_type_scat_source
    'C' 'C' 0.0181 0.0091
                         'International Tables Vol C Tables 4.2.6.8 and 6.1.1.4'
    'H' 'H' 0.0000 0.0000
                         'International Tables Vol C Tables 4.2.6.8 and 6.1.1.4'
    'N' 'N' 0.0311 0.0180
                         'International Tables Vol C Tables 4.2.6.8 and 6.1.1.4'
    'O' 'O' 0.0492 0.0322
                         'International Tables Vol C Tables 4.2.6.8 and 6.1.1.4'
    'Cu' 'Cu' -1.9646 0.5888
                         'International Tables Vol C Tables 4.2.6.8 and 6.1.1.4'
_computing_data_collection
;
APEX2 (Bruker, 2014)
;
_computing_cell_refinement
;
SAINT (Bruker, 2013)
;
_computing_data_reduction
;
SAINT (Bruker, 2013)
;
_computing_structure_solution
;
SHELXS97 (Sheldrick, 2008)
;
_computing_structure_refinement
;
<i>SHELXL2014/7</i> (Sheldrick, 2015)
<i>shelXle</i> (H\"ubschle <i>et al.</i>,  2011)
;
_computing_molecular_graphics
;
Mercury (Macrae <i>et al.</i>,  2020)
;
_computing_publication_material
;
Shelxtl (Sheldrick, 2008) and
publCIF (Westrip, 2010)
;
loop_
    _atom_site_type_symbol
    _atom_site_label
    _atom_site_fract_x
    _atom_site_fract_y
    _atom_site_fract_z
    _atom_site_U_iso_or_equiv
    _atom_site_adp_type
    _atom_site_calc_flag
    _atom_site_occupancy
    _atom_site_disorder_assembly
    _atom_site_disorder_group
    Cu Cu1 0.21566(7) 0.28042(3) 0.63661(3) 0.01910(15) Uani d 1 . .
    N N1 0.4958(4) 0.41259(15) 0.85305(17) 0.0176(6) Uani d 1 . .
    C C1 0.5128(4) 0.39364(18) 0.9280(2) 0.0182(7) Uani d 1 . .
    O O1 0.1575(3) 0.39851(14) 0.75122(17) 0.0280(6) Uani d 1 . .
    Cu Cu2 0.36793(7) 0.35695(3) 0.75666(3) 0.01962(15) Uani d 1 . .
    N N2 0.6024(4) 0.42400(16) 0.98968(18) 0.0221(7) Uani d 1 . .
    C C2 0.5743(5) 0.46537(17) 0.8439(2) 0.0187(7) Uani d 1 . .
    O O3 0.2721(4) 0.33954(14) 0.56345(16) 0.0275(6) Uani d 1 . .
    N N3 0.6693(4) 0.49737(16) 0.90069(19) 0.0238(7) Uani d 1 . .
    C C3 0.6778(5) 0.47284(18) 0.9713(2) 0.0222(8) Uani d 1 . .
    O O4 0.5758(3) 0.31407(14) 0.76057(17) 0.0285(7) Uani d 1 . .
    N N4 0.4395(4) 0.34253(15) 0.94256(18) 0.0214(7) Uani d 1 . .
    H H1 0.3869 0.3209 0.9030 0.026 Uiso calc 1 . .
    C C4 0.7996(6) 0.4807(2) 1.1067(2) 0.0296(9) Uani d 1 . .
    H H4A 0.6922 0.4644 1.1162 0.036 Uiso calc 1 . .
    H H4B 0.8360 0.5137 1.1445 0.036 Uiso calc 1 . .
    O O5 0.2767(4) 0.28468(14) 0.80890(16) 0.0282(6) Uani d 1 . .
    N N5 0.5563(4) 0.48814(15) 0.76969(18) 0.0199(7) Uani d 1 . .
    H H2 0.5024 0.4661 0.7309 0.024 Uiso calc 1 . .
    C C5 0.9278(6) 0.4313(2) 1.1184(3) 0.0359(11) Uani d 1 . .
    H H5A 0.8852 0.3962 1.0859 0.054 Uiso calc 1 . .
    H H5B 0.9517 0.4190 1.1731 0.054 Uiso calc 1 . .
    H H5C 1.0307 0.4462 1.1039 0.054 Uiso calc 1 . .
    O O6 0.1639(3) 0.22284(13) 0.71209(15) 0.0236(6) Uani d 1 . .
    N N6 0.0755(4) 0.27169(15) 1.04225(17) 0.0192(7) Uani d 1 . .
    C C6 0.6206(5) 0.5454(2) 0.7528(3) 0.0292(9) Uani d 1 . .
    H H6A 0.6606 0.5424 0.7033 0.035 Uiso calc 1 . .
    H H6B 0.7179 0.5558 0.7942 0.035 Uiso calc 1 . .
    C C7 0.4917(6) 0.5963(2) 0.7464(3) 0.0347(10) Uani d 1 . .
    H H7A 0.4418 0.5961 0.7933 0.042 Uiso calc 1 . .
    H H7B 0.5484 0.6359 0.7443 0.042 Uiso calc 1 . .
    N N7 0.3853(6) 0.6155(2) 0.6104(2) 0.0441(10) Uani d 1 . .
    C C8 0.3538(6) 0.5897(2) 0.6751(3) 0.0352(10) Uani d 1 . .
    O O9 0.3976(4) 0.40096(14) 0.65835(16) 0.0295(7) Uani d 1 . .
    C C9 0.2070(7) 0.5581(3) 0.6758(3) 0.0451(12) Uani d 1 . .
    H H9 0.1891 0.5392 0.7220 0.054 Uiso calc 1 . .
    O O10 0.4582(3) 0.25350(14) 0.66345(16) 0.0269(6) Uani d 1 . .
    C C10 0.0865(7) 0.5545(3) 0.6082(4) 0.0547(15) Uani d 1 . .
    H H10 -0.0154 0.5334 0.6077 0.066 Uiso calc 1 . .
    C C11 0.1158(7) 0.5817(3) 0.5421(3) 0.0512(14) Uani d 1 . .
    H H11 0.0348 0.5806 0.4951 0.061 Uiso calc 1 . .
    C C19 -0.0735(5) 0.2493(2) 1.0075(2) 0.0266(9) Uani d 1 . .
    H H19 -0.1127 0.2134 1.0283 0.032 Uiso calc 1 . .
    C C18 -0.1729(5) 0.2754(2) 0.9435(2) 0.0298(9) Uani d 1 . .
    H H18 -0.2779 0.2580 0.9207 0.036 Uiso calc 1 . .
    C C17 -0.1163(5) 0.3274(2) 0.9132(2) 0.0289(9) Uani d 1 . .
    H H17 -0.1805 0.3459 0.8680 0.035 Uiso calc 1 . .
    C C16 0.0351(5) 0.3525(2) 0.9492(2) 0.0268(9) Uani d 1 . .
    H H16 0.0747 0.3889 0.9300 0.032 Uiso calc 1 . .
    C C15 0.1289(5) 0.32336(17) 1.0141(2) 0.0189(8) Uani d 1 . .
    C C14 0.2967(5) 0.34749(18) 1.0542(2) 0.0219(8) Uani d 1 . .
    H H14A 0.3140 0.3380 1.1103 0.026 Uiso calc 1 . .
    H H14B 0.2977 0.3923 1.0485 0.026 Uiso calc 1 . .
    C C13 0.4415(5) 0.32016(19) 1.0209(2) 0.0229(8) Uani d 1 . .
    H H13A 0.5495 0.3310 1.0550 0.027 Uiso calc 1 . .
    H H13B 0.4319 0.2752 1.0199 0.027 Uiso calc 1 . .
    C C12 0.2675(8) 0.6108(3) 0.5462(3) 0.0560(16) Uani d 1 . .
    H H12 0.2893 0.6288 0.5000 0.067 Uiso calc 1 . .
    C C20 0.5797(5) 0.27124(19) 0.7137(2) 0.0214(8) Uani d 1 . .
    C C21 0.7455(5) 0.2386(2) 0.7185(3) 0.0311(10) Uani d 1 . .
    H H21A 0.7259 0.1988 0.6933 0.047 Uiso calc 1 . .
    H H21B 0.7992 0.2331 0.7731 0.047 Uiso calc 1 . .
    H H21C 0.8185 0.2630 0.6923 0.047 Uiso calc 1 . .
    O O23 0.7747(4) 0.50524(13) 1.02788(16) 0.0286(7) Uani d 1 . .
    C C23 0.1705(6) 0.1901(2) 0.8418(3) 0.0322(10) Uani d 1 . .
    H H23A 0.0889 0.1602 0.8159 0.048 Uiso calc 1 . .
    H H23B 0.1251 0.2110 0.8823 0.048 Uiso calc 1 . .
    H H23C 0.2746 0.1692 0.8653 0.048 Uiso calc 1 . .
    C C22 0.2058(5) 0.23605(18) 0.7830(2) 0.0217(8) Uani d 1 . .
    C C26 0.3480(5) 0.38767(19) 0.5880(2) 0.0227(8) Uani d 1 . .
    C C25 -0.1298(5) 0.4153(2) 0.7018(3) 0.0346(10) Uani d 1 . .
    H H25A -0.1744 0.4304 0.6493 0.052 Uiso calc 1 . .
    H H25B -0.1082 0.4497 0.7379 0.052 Uiso calc 1 . .
    H H25C -0.2114 0.3878 0.7178 0.052 Uiso calc 1 . .
    C C24 0.0304(5) 0.38149(19) 0.7023(2) 0.0236(8) Uani d 1 . .
    C C27 0.3794(6) 0.4337(2) 0.5296(3) 0.0368(11) Uani d 1 . .
    H H27A 0.3726 0.4138 0.4791 0.055 Uiso calc 1 . .
    H H27B 0.4911 0.4513 0.5466 0.055 Uiso calc 1 . .
    H H27C 0.2950 0.4660 0.5249 0.055 Uiso calc 1 . .
    O O2 0.0277(3) 0.33809(13) 0.65513(16) 0.0266(6) Uani d 1 . .
loop_
    _atom_site_aniso_label
    _atom_site_aniso_U_11
    _atom_site_aniso_U_22
    _atom_site_aniso_U_33
    _atom_site_aniso_U_12
    _atom_site_aniso_U_13
    _atom_site_aniso_U_23
    Cu1 0.0161(3) 0.0253(3) 0.0143(3) -0.0009(2) -0.0007(2) -0.0005(2)
    N1 0.0139(15) 0.0243(16) 0.0138(15) -0.0021(12) 0.0008(12) -0.0017(12)
    C1 0.0110(17) 0.0250(19) 0.0163(17) -0.0009(14) -0.0030(14) -0.0010(15)
    O1 0.0175(14) 0.0345(16) 0.0296(15) 0.0046(12) -0.0009(12) -0.0067(13)
    Cu2 0.0149(3) 0.0259(3) 0.0164(3) 0.0012(2) -0.0010(2) -0.0024(2)
    N2 0.0208(17) 0.0287(18) 0.0148(15) -0.0047(14) -0.0014(13) -0.0028(13)
    C2 0.0170(18) 0.0208(19) 0.0171(18) 0.0004(15) 0.0007(14) -0.0018(14)
    O3 0.0283(15) 0.0351(16) 0.0170(13) -0.0067(13) -0.0004(11) 0.0017(12)
    N3 0.0239(17) 0.0250(17) 0.0206(16) -0.0049(14) -0.0004(14) -0.0031(13)
    C3 0.0186(19) 0.026(2) 0.0202(19) -0.0064(16) 0.0002(15) -0.0073(16)
    O4 0.0178(14) 0.0355(17) 0.0275(15) 0.0056(12) -0.0067(12) -0.0104(13)
    N4 0.0218(17) 0.0290(18) 0.0120(15) -0.0071(14) -0.0002(12) 0.0005(13)
    C4 0.030(2) 0.034(2) 0.021(2) -0.0058(18) -0.0044(17) -0.0054(17)
    O5 0.0323(16) 0.0338(16) 0.0166(13) -0.0089(13) 0.0003(12) -0.0003(12)
    N5 0.0167(16) 0.0249(17) 0.0165(15) -0.0057(13) -0.0009(12) -0.0026(13)
    C5 0.024(2) 0.053(3) 0.028(2) 0.004(2) -0.0022(18) 0.000(2)
    O6 0.0234(14) 0.0269(15) 0.0195(14) -0.0029(12) 0.0020(11) -0.0010(11)
    N6 0.0144(15) 0.0258(17) 0.0152(15) 0.0028(13) -0.0022(12) -0.0001(13)
    C6 0.028(2) 0.032(2) 0.025(2) -0.0065(18) -0.0003(17) 0.0027(18)
    C7 0.039(3) 0.032(2) 0.033(2) -0.003(2) 0.007(2) 0.0005(19)
    N7 0.049(3) 0.044(2) 0.036(2) 0.014(2) 0.003(2) 0.0086(19)
    C8 0.041(3) 0.031(2) 0.033(2) 0.008(2) 0.007(2) 0.0016(19)
    O9 0.0346(17) 0.0309(16) 0.0219(15) -0.0077(13) 0.0028(12) 0.0004(12)
    C9 0.044(3) 0.051(3) 0.040(3) 0.000(2) 0.006(2) 0.000(2)
    O10 0.0175(14) 0.0353(16) 0.0261(15) 0.0030(12) -0.0002(11) -0.0075(12)
    C10 0.037(3) 0.068(4) 0.057(4) 0.002(3) 0.002(3) -0.003(3)
    C11 0.040(3) 0.061(4) 0.044(3) 0.016(3) -0.012(2) 0.002(3)
    C19 0.021(2) 0.034(2) 0.025(2) -0.0007(17) 0.0031(16) 0.0018(17)
    C18 0.0158(19) 0.041(3) 0.029(2) 0.0032(18) -0.0046(16) 0.0009(19)
    C17 0.026(2) 0.036(2) 0.021(2) 0.0077(18) -0.0056(17) 0.0028(17)
    C16 0.026(2) 0.029(2) 0.024(2) 0.0035(17) 0.0000(17) 0.0035(17)
    C15 0.0206(19) 0.0204(18) 0.0150(17) 0.0046(15) 0.0017(14) 0.0003(14)
    C14 0.027(2) 0.0220(19) 0.0143(17) -0.0018(16) -0.0007(15) 0.0003(14)
    C13 0.021(2) 0.029(2) 0.0162(18) 0.0005(16) -0.0021(15) 0.0053(15)
    C12 0.063(4) 0.065(4) 0.036(3) 0.025(3) 0.000(3) 0.015(3)
    C20 0.0137(18) 0.029(2) 0.0205(19) -0.0004(16) 0.0012(15) 0.0004(16)
    C21 0.017(2) 0.037(2) 0.039(2) 0.0025(18) 0.0039(18) -0.008(2)
    O23 0.0324(16) 0.0295(15) 0.0208(14) -0.0093(13) -0.0021(12) -0.0029(12)
    C23 0.038(3) 0.034(2) 0.025(2) -0.003(2) 0.0090(19) 0.0050(18)
    C22 0.0155(18) 0.028(2) 0.0220(19) -0.0007(15) 0.0037(15) 0.0027(16)
    C26 0.0173(19) 0.030(2) 0.0201(19) -0.0008(16) 0.0017(15) 0.0037(16)
    C25 0.018(2) 0.038(3) 0.046(3) 0.0055(18) 0.0033(19) -0.007(2)
    C24 0.0156(19) 0.029(2) 0.026(2) 0.0016(16) 0.0032(16) 0.0020(17)
    C27 0.043(3) 0.039(3) 0.028(2) -0.003(2) 0.008(2) 0.007(2)
    O2 0.0192(14) 0.0328(16) 0.0254(15) 0.0036(12) -0.0016(11) -0.0059(12)
_geom_special_details
;
 All esds (except the esd in the dihedral angle between two l.s. planes)
 are estimated using the full covariance matrix.  The cell esds are taken
 into account individually in the estimation of esds in distances, angles
 and torsion angles; correlations between esds in cell parameters are only
 used when they are defined by crystal symmetry.  An approximate (isotropic)
 treatment of cell esds is used for estimating esds involving l.s. planes.
;
loop_
    _geom_bond_atom_site_label_1
    _geom_bond_atom_site_label_2
    _geom_bond_site_symmetry_2
    _geom_bond_distance
    _geom_bond_publ_flag
    Cu1 O6 . 1.939(3) y
    Cu1 O3 . 1.946(3) y
    Cu1 O10 . 2.027(3) y
    Cu1 O2 . 2.063(3) y
    Cu1 N6 4_565 2.148(3) y
    Cu1 Cu2 . 2.7887(8) y
    N1 C2 . 1.349(5) ?
    N1 C1 . 1.362(5) ?
    C1 N4 . 1.320(5) ?
    C1 N2 . 1.356(5) ?
    O1 C24 . 1.264(5) ?
    Cu2 O1 . 1.928(3) y
    Cu2 O4 . 1.927(3) y
    Cu2 O9 . 2.036(3) y
    Cu2 O5 . 2.046(3) y
    Cu2 N1 . 2.179(3) y
    N2 C3 . 1.308(5) ?
    C2 N3 . 1.336(5) ?
    C2 N5 . 1.377(5) ?
    O3 C26 . 1.257(5) ?
    N3 C3 . 1.343(5) ?
    C3 O23 . 1.344(5) ?
    O4 C20 . 1.255(5) ?
    N4 C13 . 1.459(5) ?
    N4 H1 . 0.8800 ?
    C4 O23 . 1.463(5) ?
    C4 C5 . 1.492(6) ?
    C4 H4A . 0.9900 ?
    C4 H4B . 0.9900 ?
    O5 C22 . 1.256(5) ?
    N5 C6 . 1.416(5) ?
    N5 H2 . 0.8800 ?
    C5 H5A . 0.9800 ?
    C5 H5B . 0.9800 ?
    C5 H5C . 0.9800 ?
    O6 C22 . 1.259(5) ?
    N6 C19 . 1.340(5) ?
    N6 C15 . 1.344(5) ?
    N6 Cu1 4_566 2.148(3) ?
    C6 C7 . 1.522(6) ?
    C6 H6A . 0.9900 ?
    C6 H6B . 0.9900 ?
    C7 C8 . 1.515(7) ?
    C7 H7A . 0.9900 ?
    C7 H7B . 0.9900 ?
    N7 C12 . 1.332(7) ?
    N7 C8 . 1.342(6) ?
    C8 C9 . 1.384(8) ?
    O9 C26 . 1.256(5) ?
    C9 C10 . 1.385(8) ?
    C9 H9 . 0.9500 ?
    O10 C20 . 1.250(5) ?
    C10 C11 . 1.369(9) ?
    C10 H10 . 0.9500 ?
    C11 C12 . 1.380(9) ?
    C11 H11 . 0.9500 ?
    C19 C18 . 1.374(6) ?
    C19 H19 . 0.9500 ?
    C18 C17 . 1.379(6) ?
    C18 H18 . 0.9500 ?
    C17 C16 . 1.384(6) ?
    C17 H17 . 0.9500 ?
    C16 C15 . 1.397(5) ?
    C16 H16 . 0.9500 ?
    C15 C14 . 1.505(5) ?
    C14 C13 . 1.539(6) ?
    C14 H14A . 0.9900 ?
    C14 H14B . 0.9900 ?
    C13 H13A . 0.9900 ?
    C13 H13B . 0.9900 ?
    C12 H12 . 0.9500 ?
    C20 C21 . 1.516(5) ?
    C21 H21A . 0.9800 ?
    C21 H21B . 0.9800 ?
    C21 H21C . 0.9800 ?
    C23 C22 . 1.513(6) ?
    C23 H23A . 0.9800 ?
    C23 H23B . 0.9800 ?
    C23 H23C . 0.9800 ?
    C26 C27 . 1.499(6) ?
    C25 C24 . 1.500(6) ?
    C25 H25A . 0.9800 ?
    C25 H25B . 0.9800 ?
    C25 H25C . 0.9800 ?
    C24 O2 . 1.261(5) ?
    C27 H27A . 0.9800 ?
    C27 H27B . 0.9800 ?
    C27 H27C . 0.9800 ?
loop_
    _geom_angle_atom_site_label_1
    _geom_angle_atom_site_label_2
    _geom_angle_atom_site_label_3
    _geom_angle_site_symmetry_1
    _geom_angle_site_symmetry_3
    _geom_angle
    _geom_angle_publ_flag
    O6 Cu1 O3 . . 178.22(12) ?
    O6 Cu1 O10 . . 89.15(12) ?
    O3 Cu1 O10 . . 90.05(13) ?
    O6 Cu1 O2 . . 91.34(12) ?
    O3 Cu1 O2 . . 88.55(13) ?
    O10 Cu1 O2 . . 149.63(11) ?
    O6 Cu1 N6 . 4_565 91.50(12) ?
    O3 Cu1 N6 . 4_565 90.27(12) ?
    O10 Cu1 N6 . 4_565 111.64(12) ?
    O2 Cu1 N6 . 4_565 98.70(12) ?
    O6 Cu1 Cu2 . . 90.00(8) ?
    O3 Cu1 Cu2 . . 88.25(9) ?
    O10 Cu1 Cu2 . . 74.51(8) ?
    O2 Cu1 Cu2 . . 75.12(8) ?
    N6 Cu1 Cu2 4_565 . 173.68(9) ?
    C2 N1 C1 . . 114.8(3) ?
    C2 N1 Cu2 . . 123.6(2) ?
    C1 N1 Cu2 . . 121.4(2) ?
    N4 C1 N2 . . 117.1(3) ?
    N4 C1 N1 . . 119.0(3) ?
    N2 C1 N1 . . 123.9(3) ?
    C24 O1 Cu2 . . 119.6(3) ?
    O4 Cu2 O1 . . 178.75(13) ?
    O4 Cu2 O9 . . 90.60(13) ?
    O1 Cu2 O9 . . 89.29(13) ?
    O4 Cu2 O5 . . 90.00(13) ?
    O1 Cu2 O5 . . 89.47(13) ?
    O9 Cu2 O5 . . 149.80(12) ?
    O4 Cu2 N1 . . 88.00(12) ?
    O1 Cu2 N1 . . 93.23(12) ?
    O9 Cu2 N1 . . 105.92(12) ?
    O5 Cu2 N1 . . 104.28(11) ?
    O4 Cu2 Cu1 . . 89.33(9) ?
    O1 Cu2 Cu1 . . 89.44(9) ?
    O9 Cu2 Cu1 . . 75.77(8) ?
    O5 Cu2 Cu1 . . 74.05(8) ?
    N1 Cu2 Cu1 . . 176.85(9) ?
    C3 N2 C1 . . 114.3(3) ?
    N3 C2 N1 . . 125.5(3) ?
    N3 C2 N5 . . 117.0(3) ?
    N1 C2 N5 . . 117.5(3) ?
    C26 O3 Cu1 . . 119.9(3) ?
    C2 N3 C3 . . 113.3(3) ?
    N2 C3 N3 . . 128.1(3) ?
    N2 C3 O23 . . 119.2(4) ?
    N3 C3 O23 . . 112.7(3) ?
    C20 O4 Cu2 . . 118.7(2) ?
    C1 N4 C13 . . 123.3(3) ?
    C1 N4 H1 . . 118.4 ?
    C13 N4 H1 . . 118.4 ?
    O23 C4 C5 . . 111.1(4) ?
    O23 C4 H4A . . 109.4 ?
    C5 C4 H4A . . 109.4 ?
    O23 C4 H4B . . 109.4 ?
    C5 C4 H4B . . 109.4 ?
    H4A C4 H4B . . 108.0 ?
    C22 O5 Cu2 . . 132.8(3) ?
    C2 N5 C6 . . 123.2(3) ?
    C2 N5 H2 . . 118.4 ?
    C6 N5 H2 . . 118.4 ?
    C4 C5 H5A . . 109.5 ?
    C4 C5 H5B . . 109.5 ?
    H5A C5 H5B . . 109.5 ?
    C4 C5 H5C . . 109.5 ?
    H5A C5 H5C . . 109.5 ?
    H5B C5 H5C . . 109.5 ?
    C22 O6 Cu1 . . 118.3(3) ?
    C19 N6 C15 . . 118.2(3) ?
    C19 N6 Cu1 . 4_566 116.8(3) ?
    C15 N6 Cu1 . 4_566 124.9(2) ?
    N5 C6 C7 . . 112.9(4) ?
    N5 C6 H6A . . 109.0 ?
    C7 C6 H6A . . 109.0 ?
    N5 C6 H6B . . 109.0 ?
    C7 C6 H6B . . 109.0 ?
    H6A C6 H6B . . 107.8 ?
    C8 C7 C6 . . 112.3(4) ?
    C8 C7 H7A . . 109.2 ?
    C6 C7 H7A . . 109.2 ?
    C8 C7 H7B . . 109.2 ?
    C6 C7 H7B . . 109.2 ?
    H7A C7 H7B . . 107.9 ?
    C12 N7 C8 . . 117.3(5) ?
    N7 C8 C9 . . 122.0(5) ?
    N7 C8 C7 . . 115.2(5) ?
    C9 C8 C7 . . 122.8(4) ?
    C26 O9 Cu2 . . 130.9(3) ?
    C8 C9 C10 . . 119.2(5) ?
    C8 C9 H9 . . 120.4 ?
    C10 C9 H9 . . 120.4 ?
    C20 O10 Cu1 . . 132.2(3) ?
    C11 C10 C9 . . 119.3(6) ?
    C11 C10 H10 . . 120.3 ?
    C9 C10 H10 . . 120.3 ?
    C10 C11 C12 . . 117.6(5) ?
    C10 C11 H11 . . 121.2 ?
    C12 C11 H11 . . 121.2 ?
    N6 C19 C18 . . 123.6(4) ?
    N6 C19 H19 . . 118.2 ?
    C18 C19 H19 . . 118.2 ?
    C19 C18 C17 . . 118.3(4) ?
    C19 C18 H18 . . 120.9 ?
    C17 C18 H18 . . 120.9 ?
    C18 C17 C16 . . 119.3(4) ?
    C18 C17 H17 . . 120.3 ?
    C16 C17 H17 . . 120.3 ?
    C17 C16 C15 . . 119.0(4) ?
    C17 C16 H16 . . 120.5 ?
    C15 C16 H16 . . 120.5 ?
    N6 C15 C16 . . 121.5(4) ?
    N6 C15 C14 . . 117.1(3) ?
    C16 C15 C14 . . 121.3(4) ?
    C15 C14 C13 . . 112.3(3) ?
    C15 C14 H14A . . 109.1 ?
    C13 C14 H14A . . 109.1 ?
    C15 C14 H14B . . 109.1 ?
    C13 C14 H14B . . 109.1 ?
    H14A C14 H14B . . 107.9 ?
    N4 C13 C14 . . 111.2(3) ?
    N4 C13 H13A . . 109.4 ?
    C14 C13 H13A . . 109.4 ?
    N4 C13 H13B . . 109.4 ?
    C14 C13 H13B . . 109.4 ?
    H13A C13 H13B . . 108.0 ?
    N7 C12 C11 . . 124.6(6) ?
    N7 C12 H12 . . 117.7 ?
    C11 C12 H12 . . 117.7 ?
    O10 C20 O4 . . 125.2(4) ?
    O10 C20 C21 . . 117.7(4) ?
    O4 C20 C21 . . 117.1(3) ?
    C20 C21 H21A . . 109.5 ?
    C20 C21 H21B . . 109.5 ?
    H21A C21 H21B . . 109.5 ?
    C20 C21 H21C . . 109.5 ?
    H21A C21 H21C . . 109.5 ?
    H21B C21 H21C . . 109.5 ?
    C3 O23 C4 . . 117.1(3) ?
    C22 C23 H23A . . 109.5 ?
    C22 C23 H23B . . 109.5 ?
    H23A C23 H23B . . 109.5 ?
    C22 C23 H23C . . 109.5 ?
    H23A C23 H23C . . 109.5 ?
    H23B C23 H23C . . 109.5 ?
    O5 C22 O6 . . 124.7(4) ?
    O5 C22 C23 . . 117.2(4) ?
    O6 C22 C23 . . 118.1(4) ?
    O9 C26 O3 . . 125.0(4) ?
    O9 C26 C27 . . 116.9(4) ?
    O3 C26 C27 . . 118.1(4) ?
    C24 C25 H25A . . 109.5 ?
    C24 C25 H25B . . 109.5 ?
    H25A C25 H25B . . 109.5 ?
    C24 C25 H25C . . 109.5 ?
    H25A C25 H25C . . 109.5 ?
    H25B C25 H25C . . 109.5 ?
    O2 C24 O1 . . 125.2(4) ?
    O2 C24 C25 . . 117.9(4) ?
    O1 C24 C25 . . 116.9(4) ?
    C26 C27 H27A . . 109.5 ?
    C26 C27 H27B . . 109.5 ?
    H27A C27 H27B . . 109.5 ?
    C26 C27 H27C . . 109.5 ?
    H27A C27 H27C . . 109.5 ?
    H27B C27 H27C . . 109.5 ?
    C24 O2 Cu1 . . 130.7(3) ?
loop_
    _geom_torsion_atom_site_label_1
    _geom_torsion_atom_site_label_2
    _geom_torsion_atom_site_label_3
    _geom_torsion_atom_site_label_4
    _geom_torsion_site_symmetry_1
    _geom_torsion_site_symmetry_2
    _geom_torsion_site_symmetry_3
    _geom_torsion_site_symmetry_4
    _geom_torsion
    _geom_torsion_publ_flag
    C2 N1 C1 N4 . . . . 179.7(3) ?
    Cu2 N1 C1 N4 . . . . -5.0(5) ?
    C2 N1 C1 N2 . . . . -0.8(5) ?
    Cu2 N1 C1 N2 . . . . 174.5(3) ?
    N4 C1 N2 C3 . . . . 177.2(4) ?
    N1 C1 N2 C3 . . . . -2.2(6) ?
    C1 N1 C2 N3 . . . . 3.0(6) ?
    Cu2 N1 C2 N3 . . . . -172.2(3) ?
    C1 N1 C2 N5 . . . . -177.5(3) ?
    Cu2 N1 C2 N5 . . . . 7.2(5) ?
    N1 C2 N3 C3 . . . . -1.8(6) ?
    N5 C2 N3 C3 . . . . 178.8(3) ?
    C1 N2 C3 N3 . . . . 3.8(6) ?
    C1 N2 C3 O23 . . . . -177.8(3) ?
    C2 N3 C3 N2 . . . . -2.0(6) ?
    C2 N3 C3 O23 . . . . 179.6(3) ?
    N2 C1 N4 C13 . . . . 4.3(6) ?
    N1 C1 N4 C13 . . . . -176.2(3) ?
    N3 C2 N5 C6 . . . . -5.8(6) ?
    N1 C2 N5 C6 . . . . 174.7(4) ?
    C2 N5 C6 C7 . . . . -94.9(5) ?
    N5 C6 C7 C8 . . . . -69.1(5) ?
    C12 N7 C8 C9 . . . . 1.5(7) ?
    C12 N7 C8 C7 . . . . 180.0(5) ?
    C6 C7 C8 N7 . . . . -87.7(5) ?
    C6 C7 C8 C9 . . . . 90.8(6) ?
    N7 C8 C9 C10 . . . . -2.0(8) ?
    C7 C8 C9 C10 . . . . 179.6(5) ?
    C8 C9 C10 C11 . . . . 0.6(9) ?
    C9 C10 C11 C12 . . . . 1.1(9) ?
    C15 N6 C19 C18 . . . . 1.7(6) ?
    Cu1 N6 C19 C18 4_566 . . . -175.9(3) ?
    N6 C19 C18 C17 . . . . 0.1(7) ?
    C19 C18 C17 C16 . . . . -1.8(7) ?
    C18 C17 C16 C15 . . . . 1.7(6) ?
    C19 N6 C15 C16 . . . . -1.8(6) ?
    Cu1 N6 C15 C16 4_566 . . . 175.6(3) ?
    C19 N6 C15 C14 . . . . -179.9(3) ?
    Cu1 N6 C15 C14 4_566 . . . -2.6(5) ?
    C17 C16 C15 N6 . . . . 0.1(6) ?
    C17 C16 C15 C14 . . . . 178.2(4) ?
    N6 C15 C14 C13 . . . . 87.7(4) ?
    C16 C15 C14 C13 . . . . -90.5(4) ?
    C1 N4 C13 C14 . . . . 86.6(4) ?
    C15 C14 C13 N4 . . . . 69.7(4) ?
    C8 N7 C12 C11 . . . . 0.4(9) ?
    C10 C11 C12 N7 . . . . -1.7(9) ?
    Cu1 O10 C20 O4 . . . . -1.8(7) ?
    Cu1 O10 C20 C21 . . . . 178.3(3) ?
    Cu2 O4 C20 O10 . . . . 0.0(6) ?
    Cu2 O4 C20 C21 . . . . 180.0(3) ?
    N2 C3 O23 C4 . . . . 4.5(6) ?
    N3 C3 O23 C4 . . . . -176.8(3) ?
    C5 C4 O23 C3 . . . . 79.3(5) ?
    Cu2 O5 C22 O6 . . . . -5.0(6) ?
    Cu2 O5 C22 C23 . . . . 174.2(3) ?
    Cu1 O6 C22 O5 . . . . 1.3(5) ?
    Cu1 O6 C22 C23 . . . . -177.9(3) ?
    Cu2 O9 C26 O3 . . . . -4.0(6) ?
    Cu2 O9 C26 C27 . . . . 174.7(3) ?
    Cu1 O3 C26 O9 . . . . 2.4(6) ?
    Cu1 O3 C26 C27 . . . . -176.2(3) ?
    Cu2 O1 C24 O2 . . . . 0.3(6) ?
    Cu2 O1 C24 C25 . . . . 179.3(3) ?
    O1 C24 O2 Cu1 . . . . -0.9(6) ?
    C25 C24 O2 Cu1 . . . . -179.9(3) ?
loop_
    _geom_hbond_atom_site_label_D
    _geom_hbond_atom_site_label_H
    _geom_hbond_atom_site_label_A
    _geom_hbond_site_symmetry_A
    _geom_hbond_distance_DH
    _geom_hbond_distance_HA
    _geom_hbond_distance_DA
    _geom_hbond_angle_DHA
    N4 H1 O5 . 0.88 1.89 2.767(4) 171.4
    N5 H2 O9 . 0.88 1.99 2.857(4) 167.5
_shelx_space_group_comment
;
The symmetry employed for this shelxl refinement is uniquely defined
by the following loop, which should always be used as a source of
symmetry information in preference to the above space-group names.
They are only intended as comments.
;
_shelx_estimated_absorpt_T_min     0.830
_shelx_estimated_absorpt_T_max     0.860
_shelx_hkl_file
;
  -1   0   0  263.28   18.04
   1   0   0  279.74   18.06
  -2   0   0   40.10    2.77
  -3   0   0   29.69    2.19
  -4   0   0   34.92    2.73
   5   0   0  107.66    7.05
   5   0   0  114.99    7.07
   5   0   0  103.21    7.05
   5   0   0   95.38    7.16
   5   0   0  103.18    7.05
  -6   0   0    1.99    0.79
   6   0   0    3.17    0.90
   6   0   0    2.44    0.75
   6   0   0    3.11    0.65
   7   0   0   40.08    2.68
   7   0   0   40.31    2.76
   7   0   0   30.79    2.79
  -7   0   0   33.09    3.28
   7   0   0   38.65    2.71
   7   0   0   30.68    3.43
  -7   0   0   38.21    2.54
   8   0   0    2.43    0.81
   9   0   0    0.50    0.48
   9   0   0    1.11    0.42
  -1   1   0  672.59   44.60
  -2  -1   0   13.81    1.12
  -2   1   0   14.24    1.09
  -3  -1   0   13.69    1.27
  -3   1   0   15.16    1.22
  -4  -1   0   14.79    1.65
  -4   1   0   17.45    1.60
   5  -1   0    0.27    0.65
  -5  -1   0    0.80    0.22
   5   1   0    0.46    0.41
   5   1   0    0.98    0.46
   5   1   0    1.44    0.43
   6  -1   0   70.76    4.65
   6  -1   0   60.93    4.51
  -6  -1   0   63.60    4.34
   6   1   0   67.51    4.45
  -6   1   0   62.02    4.34
   6   1   0   64.63    4.48
   6   1   0   59.71    4.75
   6   1   0   69.86    4.47
   7  -1   0    4.65    1.25
   7  -1   0    3.45    1.08
  -7  -1   0    5.86    0.81
   7  -1   0    5.37    1.12
   7   1   0    6.41    1.11
   7   1   0    5.44    1.14
   7   1   0    4.74    0.80
   8   1   0    3.73    0.68
   9  -1   0    8.72    1.05
   9   1   0   10.61    1.08
   9   1   0   11.13    1.33
   9   1   0   10.19    1.12
   0  -2   0  199.11   12.99
   0   2   0  185.71   12.99
   0   2   0  202.25   13.00
  -1  -2   0   99.20    6.84
  -1  -2   0  102.83    6.85
   1  -2   0  110.90    6.84
  -1   2   0   97.72    6.84
  -2  -2   0   87.10    5.95
  -2   2   0   88.08    6.03
  -3   2   0   81.40    5.55
  -4  -2   0   37.09    2.41
  -4  -2   0   35.08    2.41
   5  -2   0   27.26    1.97
  -5  -2   0   23.10    1.72
   5  -2   0   30.14    1.89
   5  -2   0   26.77    1.93
   5  -2   0   22.89    2.07
   5   2   0   22.64    1.89
   5   2   0   23.89    1.91
   5   2   0   26.59    1.92
  -6  -2   0   10.56    0.82
  -6  -2   0    8.31    1.15
   6  -2   0    9.75    1.15
   6  -2   0   10.14    1.68
   6  -2   0    7.82    1.70
  -6   2   0   11.58    0.80
   6   2   0   10.64    1.11
   6   2   0    9.32    1.09
   7  -2   0    1.40    0.68
  -7  -2   0    0.59    1.13
   7  -2   0    0.95    0.54
   7  -2   0   -0.27    1.03
   7   2   0    0.35    0.51
   7   2   0    0.75    0.64
   7   2   0    1.17    0.52
   8  -2   0    0.21    0.91
   8   2   0    1.76    0.65
   8   2   0    0.65    0.66
   8   2   0    2.11    0.49
   9  -2   0    1.04    0.45
   9   2   0    0.92    0.43
   0  -3   0   -0.02    0.09
   0   3   0    0.05    0.09
   0   3   0    0.04    0.09
   1  -3   0  204.83   12.35
  -1  -3   0  168.15   12.36
  -1  -3   0  204.34   12.38
  -1   3   0  174.21   12.34
  -1   3   0  181.15   12.35
  -1   3   0  183.83   12.34
  -2  -3   0  213.46   14.44
  -2  -3   0  221.50   14.45
  -3  -3   0   33.23    2.21
  -4  -3   0   41.07    2.79
  -4  -3   0   42.36    2.79
  -5  -3   0   38.57    2.53
   5  -3   0   35.67    2.63
   5  -3   0   35.90    2.80
   5  -3   0   38.71    2.77
   5  -3   0   38.18    2.70
   5   3   0   37.45    2.66
   5   3   0   36.72    2.67
   5   3   0   39.18    2.70
   5   3   0   37.91    2.66
   6  -3   0    1.64    0.83
   6  -3   0    1.21    0.79
   6  -3   0    0.83    0.51
   6   3   0    1.89    0.48
  -6   3   0    0.33    0.91
   6   3   0    1.00    0.88
   7  -3   0    1.04    0.45
   7  -3   0    0.04    0.57
  -7  -3   0    1.34    1.12
   7  -3   0    1.02    0.91
   7  -3   0    0.66    0.73
   7   3   0    0.50    0.53
   7   3   0    0.71    0.53
   7   3   0    0.64    0.51
   7   3   0    1.96    0.58
   8  -3   0   32.64    2.50
   8  -3   0   32.00    2.46
   8  -3   0   25.61    2.51
   8  -3   0   34.06    2.54
   8   3   0   30.26    2.25
   8   3   0   28.84    2.25
   9  -3   0    7.75    1.09
   9   3   0   10.97    0.99
   9   3   0   10.45    1.03
   0  -4   0    1.71    0.21
   0   4   0    1.73    0.19
  -1  -4   0   78.83    5.64
  -1  -4   0   91.85    5.66
  -1   4   0   84.21    5.66
  -2  -4   0  227.62   15.13
  -2  -4   0  249.99   15.18
  -2   4   0  207.04   15.13
  -2   4   0  227.24   15.11
  -3  -4   0  233.79   15.76
  -3  -4   0  241.01   15.80
  -4  -4   0  120.33    7.99
  -5  -4   0    6.39    0.51
   5  -4   0    5.33    1.02
   5  -4   0    7.12    0.80
   5  -4   0    5.38    0.93
   5   4   0    5.68    1.04
   5   4   0    4.98    0.93
  -5   4   0    6.04    0.55
  -5   4   0    4.33    0.82
   5   4   0    4.45    0.79
   5   4   0    4.51    0.82
  -5   4   0    6.52    0.46
   6  -4   0   24.79    2.00
  -6  -4   0   23.59    1.78
  -6   4   0   23.07    1.68
   6   4   0   28.75    2.09
   6   4   0   19.92    2.23
   6   4   0   25.67    2.28
   7  -4   0    0.51    0.81
  -7  -4   0    0.15    1.05
   7  -4   0   -0.47    0.95
   7   4   0    0.53    0.53
   8  -4   0   69.29    4.40
   8  -4   0   66.42    4.54
   8  -4   0   61.42    4.43
   8   4   0   62.38    4.41
   8   4   0   62.54    4.39
   9  -4   0   29.36    2.22
   9   4   0   30.76    2.18
   9   4   0   31.26    2.22
   0  -5   0   -0.01    0.06
   0   5   0    0.01    0.05
  -1  -5   0  202.32   12.74
   1   5   0  188.09   12.73
  -1   5   0  187.45   12.70
  -1   5   0  186.59   12.71
  -2  -5   0   48.09    3.32
  -2  -5   0   51.86    3.31
  -2   5   0   48.92    3.30
  -3  -5   0  126.53    9.13
  -3  -5   0  145.37    9.17
  -3   5   0  140.25    9.13
  -4  -5   0   66.75    4.34
  -4   5   0   63.29    4.32
   5  -5   0    6.06    1.10
   5  -5   0    7.99    1.21
   5  -5   0    6.38    0.86
   5  -5   0    6.64    1.05
   5   5   0    6.13    0.89
   5   5   0    5.25    0.97
   5   5   0    5.05    1.27
   5   5   0    5.23    0.88
  -5   5   0    5.39    0.50
   6  -5   0    2.49    1.06
   6  -5   0    2.91    0.79
   6  -5   0    2.77    0.98
   6  -5   0    2.25    0.45
   6   5   0    1.81    0.52
   6   5   0    4.10    0.94
   6   5   0    2.56    0.58
   7  -5   0    0.29    0.56
   7  -5   0    0.45    0.45
  -7  -5   0   -0.58    0.71
   7  -5   0    0.48    0.86
  -7  -5   0    1.19    1.12
   7  -5   0    0.32    0.81
   7   5   0   -0.41    0.50
   7   5   0    0.72    0.50
   7   5   0   -0.41    0.58
   7   5   0    0.79    0.52
   8  -5   0    7.16    1.37
   8  -5   0    5.52    1.09
   8   5   0    8.89    0.95
   8   5   0    6.76    1.03
   8   5   0    6.99    1.06
   9  -5   0    7.50    0.93
   9   5   0    5.50    0.79
   9   5   0    5.24    0.82
   0  -6   0   83.38    5.39
   0   6   0   78.18    5.39
  -1  -6   0    8.90    0.66
   1   6   0    8.19    0.66
  -1   6   0    9.97    0.65
  -2  -6   0    3.26    0.30
  -2   6   0    3.21    0.37
  -2   6   0    3.01    0.28
  -3  -6   0  155.77    9.81
  -3   6   0  137.61    9.75
   4  -6   0    2.25    0.50
  -4  -6   0    1.85    0.29
  -4   6   0    2.39    0.35
  -4   6   0    1.81    0.44
   5  -6   0    0.67    0.60
   5  -6   0    0.98    0.62
   5  -6   0    1.63    0.35
   5   6   0    0.72    0.50
   5   6   0    1.62    0.44
   5   6   0    1.25    0.55
  -5   6   0    1.61    0.36
   6  -6   0    0.42    0.76
   6  -6   0    0.06    0.67
   6  -6   0    0.67    0.53
   6  -6   0    0.41    0.41
   6   6   0   -0.22    0.52
   6   6   0    0.16    0.96
   6   6   0   -0.06    0.46
   6   6   0    0.31    0.51
   7  -6   0   13.85    1.78
  -7  -6   0   13.27    1.99
   7  -6   0   17.47    1.60
   7  -6   0   17.65    1.74
   7  -6   0   17.09    1.39
   7   6   0   18.01    1.54
   7   6   0   14.90    1.45
   7   6   0   12.78    1.76
   7   6   0   14.49    1.42
   8  -6   0    1.29    0.60
   8  -6   0    0.05    0.31
   8   6   0    0.19    0.46
   8   6   0   -0.32    0.41
   8   6   0    0.49    0.39
   8   6   0    0.54    0.45
   9  -6   0    6.07    0.95
   9  -6   0    3.83    0.85
   9   6   0    5.98    0.86
   9   6   0    4.81    0.80
   0  -7   0    0.28    0.19
   0   7   0    0.25    0.19
  -1  -7   0   -0.14    0.19
  -1   7   0    0.01    0.17
   1   7   0    0.24    0.21
  -2  -7   0    1.96    0.28
  -2   7   0    1.93    0.27
  -3  -7   0    7.03    0.58
  -3   7   0    6.06    0.63
  -4  -7   0   24.50    1.70
   4  -7   0   23.36    1.89
   4  -7   0   21.22    1.92
   4  -7   0   25.46    1.81
   4   7   0   26.36    1.97
   4   7   0   23.50    1.87
   4   7   0   24.54    1.88
  -4   7   0   26.96    1.69
   4   7   0   26.78    1.90
   5  -7   0    0.43    0.60
   5  -7   0   -0.27    0.51
   5  -7   0    0.01    0.60
   5  -7   0    0.49    0.54
   5   7   0   -0.16    0.44
   5   7   0    1.29    0.45
  -5   7   0    0.52    0.32
   5   7   0    0.60    0.47
   6  -7   0    1.87    0.46
  -6  -7   0    2.47    0.57
   6   7   0    2.09    0.58
   6   7   0    1.32    0.57
   7  -7   0    4.18    0.89
   7  -7   0    3.10    0.76
  -7  -7   0    3.64    1.21
   7  -7   0    3.32    0.65
   7   7   0    3.90    0.63
   7   7   0    4.16    0.98
   7   7   0    5.00    0.68
   8  -7   0    2.97    0.55
   8  -7   0    3.50    0.71
   8   7   0    4.00    0.76
   8   7   0    4.82    0.72
   8   7   0    3.32    0.56
   8   7   0    3.78    0.83
   9  -7   0    7.16    1.37
   9   7   0    7.09    0.79
   9   7   0    6.70    0.97
   0  -8   0   83.80    5.95
   0  -8   0   93.66    5.95
   0   8   0   90.41    5.95
  -1  -8   0   27.56    1.90
  -1   8   0   28.20    1.89
  -2  -8   0   15.95    1.09
  -2   8   0   14.14    1.07
  -4  -8   0    3.37    0.40
   4  -8   0    5.19    0.99
   4  -8   0    3.71    0.93
   4   8   0    2.86    0.51
  -4   8   0    3.75    0.43
   4   8   0    4.51    0.60
   4   8   0    4.28    0.88
   5  -8   0    4.76    0.90
   5  -8   0    4.75    1.14
   5  -8   0    6.18    1.04
   5  -8   0    5.50    1.00
   5  -8   0    4.09    0.73
   5   8   0    3.50    0.78
  -5   8   0    4.16    0.54
   6  -8   0    5.66    1.02
  -6  -8   0    3.78    1.14
   6  -8   0    5.09    1.20
   6  -8   0    5.71    1.29
  -6   8   0    5.81    1.07
   6   8   0    6.74    0.97
   6   8   0    5.88    1.21
   6   8   0    5.84    0.97
   6   8   0    8.46    1.40
   7  -8   0   19.31    1.83
   7  -8   0   22.06    1.58
  -7  -8   0   16.99    2.11
   7  -8   0   17.34    1.75
   7   8   0   19.74    1.72
   7   8   0   16.23    1.97
   7   8   0   18.70    1.56
   8  -8   0    0.47    0.33
   8  -8   0   -0.25    0.49
   8  -8   0   -0.65    0.71
   8  -8   0    1.14    0.55
   8   8   0    0.67    0.44
   8   8   0   -0.41    0.51
   8   8   0   -0.43    0.36
   9  -8   0    0.37    0.36
   9  -8   0   -0.22    0.68
   9   8   0   -0.25    0.32
   9   8   0    0.35    0.25
   0  -9   0   -0.30    0.24
   0  -9   0   -0.17    0.18
   0   9   0    0.08    0.24
  -1   9   0   18.18    1.27
   1   9   0   18.12    1.29
  -2  -9   0   55.90    3.59
  -2   9   0   50.86    3.59
   3  -9   0   73.93    4.90
   3  -9   0   67.57    4.80
  -3  -9   0   69.43    4.76
   3  -9   0   76.07    4.95
   3   9   0   71.14    4.84
  -3   9   0   69.27    4.75
   4  -9   0   12.10    1.26
   4  -9   0   10.57    1.11
   4  -9   0    9.51    0.97
   4   9   0   10.34    1.21
  -4   9   0   10.50    0.80
   4   9   0    9.71    1.11
   4   9   0    9.08    1.03
  -5  -9   0    7.31    0.74
   5  -9   0    8.14    1.11
   5  -9   0    6.43    1.22
   5  -9   0    8.38    1.03
   5   9   0    6.50    1.04
   5   9   0    7.61    1.69
   5   9   0    5.37    1.11
   5   9   0    5.91    0.90
  -6  -9   0   16.14    1.35
   6  -9   0   13.86    1.60
   6  -9   0   14.59    1.41
   6  -9   0   11.72    1.68
   6  -9   0   15.22    1.58
  -6  -9   0   18.04    1.54
   6  -9   0   15.94    1.53
  -6   9   0   18.00    1.26
   6   9   0   13.55    1.31
   6   9   0   13.55    1.40
   6   9   0   15.32    1.74
   6   9   0   16.18    1.52
   7  -9   0    3.98    0.74
  -7  -9   0    1.93    1.12
   7  -9   0    2.69    0.67
   7  -9   0    2.69    0.47
   7   9   0    3.18    0.64
   7   9   0    3.46    0.56
   8  -9   0    0.88    0.63
   8  -9   0    0.66    0.30
   8  -9   0    0.94    0.58
   8   9   0    1.35    0.84
   8   9   0    1.36    0.36
   8   9   0    0.39    0.36
   9  -9   0   16.17    1.21
   9   9   0   13.08    1.13
   9   9   0   15.27    1.21
   0 -10   0    0.24    0.38
   0  10   0    0.69    0.32
  -1  10   0    1.68    0.36
  -2  10   0   14.72    1.07
   3 -10   0  119.69    7.66
   3 -10   0  112.24    7.66
   3 -10   0  112.78    7.68
   3 -10   0  112.20    7.68
   3  10   0  114.06    7.67
   3  10   0  115.81    7.68
  -3  10   0  115.58    7.61
   3  10   0  112.34    7.65
   4 -10   0   15.32    1.46
   4 -10   0   12.53    1.16
   4 -10   0   13.28    1.23
   4 -10   0   13.08    1.42
   4 -10   0   14.94    1.46
   4  10   0   14.82    1.32
   4  10   0   12.81    1.25
   4  10   0   12.12    1.43
   4  10   0   13.74    1.37
  -4  10   0   14.20    1.04
   4  10   0   15.05    1.31
   5 -10   0   -0.48    0.56
   5 -10   0    0.21    0.75
   5 -10   0   -0.37    0.63
   5 -10   0    0.27    0.47
   5 -10   0    0.66    0.68
  -5 -10   0    0.04    0.53
   5  10   0    1.04    0.56
   5  10   0    0.20    0.44
  -5  10   0    0.66    0.41
   5  10   0   -0.59    0.58
   5  10   0   -0.04    0.52
   6 -10   0    3.62    0.85
   6 -10   0    5.15    0.99
  -6 -10   0    4.76    1.20
   6 -10   0    6.04    1.19
   6 -10   0    6.72    1.23
   6 -10   0    6.03    1.26
   6  10   0    6.86    1.12
   6  10   0    4.60    1.03
   6  10   0    3.62    0.68
   7 -10   0    1.47    0.67
   7 -10   0    2.53    0.70
   7 -10   0    1.07    0.36
   7  10   0    0.31    0.54
   7  10   0    0.48    0.53
   8 -10   0    1.05    0.54
   8 -10   0   -0.06    0.55
   8 -10   0    0.45    0.33
   8  10   0    0.85    0.41
   8  10   0    0.66    0.34
   9 -10   0    1.51    0.49
   9  10   0    0.58    0.37
   9  10   0    1.18    0.31
   0 -11   0    0.41    0.47
   0 -11   0   -0.06    0.22
   0  11   0   -0.24    0.34
   2 -11   0  146.36   10.07
  -2 -11   0  147.04   10.03
   2 -11   0  146.60   10.05
  -2  11   0  153.49   10.02
   2  11   0  160.25   10.16
   3 -11   0   16.89    1.44
   3 -11   0   15.81    1.47
   3 -11   0   18.57    1.35
   3  11   0   16.95    1.39
  -3  11   0   17.96    1.24
   3  11   0   15.95    1.51
   3  11   0   17.06    1.39
   3  11   0   19.69    1.54
   4 -11   0   -0.66    0.56
   4 -11   0    0.56    0.31
   4 -11   0   -0.90    0.63
  -4 -11   0    0.08    0.41
   4 -11   0    1.03    0.41
   4  11   0    0.30    0.42
   4  11   0   -0.21    0.43
  -4  11   0   -0.06    0.30
   5 -11   0   -0.11    0.56
   5 -11   0    0.81    0.92
  -5 -11   0   -0.24    0.59
  -5 -11   0    0.47    0.58
   5 -11   0    0.10    0.55
  -5  11   0   -0.09    0.43
   5  11   0    0.72    0.63
   5  11   0    0.67    0.54
   5  11   0    0.75    0.43
  -6 -11   0    6.45    1.34
   6 -11   0    4.32    0.82
   6 -11   0    6.17    1.20
   6 -11   0    4.78    1.11
   6  11   0    7.47    1.25
   6  11   0    4.50    1.03
   7 -11   0    5.77    1.39
   7 -11   0    7.15    1.18
   7  11   0    5.87    0.95
   7  11   0    5.79    1.20
   7  11   0    6.77    0.94
   8 -11   0    1.55    0.61
   8 -11   0    0.93    0.54
   8 -11   0    1.38    0.32
   9  11   0    1.83    0.34
   9  11   0    2.45    0.41
   0 -12   0   39.84    2.81
   0 -12   0   37.37    2.76
   0  12   0   44.43    2.77
   1 -12   0    3.43    0.58
  -1 -12   0    3.32    0.60
   1 -12   0    4.93    0.68
   1  12   0    4.40    0.75
  -1  12   0    5.25    0.50
   2 -12   0   49.78    3.53
   2 -12   0   46.18    3.52
   2 -12   0   49.67    3.49
  -2 -12   0   50.72    3.44
  -2 -12   0   49.74    3.45
   2 -12   0   56.65    3.50
   2  12   0   47.87    3.48
   2  12   0   52.50    3.52
  -2  12   0   53.53    3.42
   3 -12   0    2.36    0.60
   3 -12   0    3.55    0.61
   3 -12   0    2.08    0.55
  -3  12   0    2.73    0.46
   3  12   0    1.97    0.43
   3  12   0    2.59    0.59
  -4 -12   0    1.03    0.50
   4 -12   0   -0.06    0.44
  -4  12   0    0.11    0.34
   4  12   0    0.13    0.38
   4  12   0   -0.44    0.48
   5 -12   0   27.15    1.99
   5 -12   0   23.74    1.96
  -5 -12   0   24.60    2.03
   5 -12   0   25.47    1.96
  -5 -12   0   27.27    2.04
   5 -12   0   26.57    2.08
   5  12   0   22.69    2.01
   5  12   0   25.94    2.15
  -5  12   0   25.57    1.99
   5  12   0   24.49    1.93
   5  12   0   24.03    2.06
   6 -12   0    0.76    0.63
   7 -12   0    9.67    1.23
   7 -12   0    7.25    0.93
   7  12   0    8.37    1.51
   7  12   0    6.98    1.08
   7  12   0    8.59    0.90
   8 -12   0    0.11    0.51
   8  12   0   -0.02    0.30
   8  12   0    0.23    0.26
   0 -13   0    2.53    0.54
   0  13   0    2.37    0.64
  -1 -13   0   84.92    6.26
   1 -13   0   97.86    6.29
  -1 -13   0   98.11    6.27
  -1 -13   0   91.21    6.26
  -1  13   0   95.15    6.24
   1  13   0   92.39    6.29
  -2 -13   0   15.21    1.26
   2 -13   0   14.99    1.37
  -2 -13   0   16.33    1.36
  -2 -13   0   18.94    1.29
   2 -13   0   16.73    1.48
   2 -13   0   18.96    1.31
   2  13   0   13.59    1.46
  -2  13   0   17.82    1.23
   2  13   0   15.69    1.45
   2  13   0   14.61    1.43
   3 -13   0    0.75    0.42
  -3 -13   0    0.75    0.47
   3 -13   0    1.68    0.35
   3 -13   0    1.17    0.60
   3 -13   0    1.15    0.75
   3  13   0    1.05    0.70
   3  13   0    0.62    0.60
   3  13   0    1.09    0.38
  -3  13   0    1.84    0.38
   3  13   0    2.44    0.62
   4 -13   0    1.04    0.41
   5 -13   0    4.46    0.95
   5 -13   0    4.95    1.18
   5 -13   0    2.47    0.66
   5 -13   0    2.50    0.58
   5  13   0    3.44    0.63
   5  13   0    1.99    0.63
  -5  13   0    3.48    0.62
   5  13   0    2.66    0.65
   6 -13   0   35.34    2.47
   6 -13   0   32.22    2.56
   6 -13   0   31.08    2.43
   6 -13   0   34.08    2.38
   6  13   0   33.27    2.44
  -6  13   0   35.63    2.52
   6  13   0   32.24    2.39
   6  13   0   31.51    2.47
   6  13   0   27.45    2.58
   7 -13   0    5.00    0.71
   7 -13   0    6.74    1.11
   7 -13   0    6.07    1.02
   7  13   0    5.04    0.66
   7  13   0    3.53    0.86
   7  13   0    4.44    0.73
   8 -13   0    7.37    0.85
   8 -13   0    9.27    0.90
   8 -13   0    8.00    1.03
   8  13   0    6.93    0.81
   8  13   0    7.67    0.76
   0 -14   0   51.38    3.41
   0  14   0   46.37    3.45
   0  14   0   50.87    3.44
  -1 -14   0    1.42    0.41
   1 -14   0    1.57    0.67
   1 -14   0    0.07    0.67
   1 -14   0    0.88    0.41
  -1 -14   0    1.32    0.33
   1 -14   0   -0.02    0.67
  -1  14   0    1.09    0.42
   1  14   0    1.45    0.48
   2 -14   0   72.63    5.43
   2 -14   0   76.51    5.12
   2 -14   0   77.92    5.19
   2 -14   0   79.02    5.13
  -2 -14   0   77.04    5.11
   2 -14   0   75.51    5.15
  -2 -14   0   76.25    5.14
  -2 -14   0   65.04    5.08
   2  14   0   69.69    5.11
   2  14   0   76.29    5.14
  -2  14   0   75.36    5.06
   2  14   0   81.50    5.16
  -3 -14   0   10.78    1.02
   3 -14   0    8.64    1.02
  -3 -14   0   10.14    1.22
   3 -14   0    9.00    1.00
  -3  14   0   10.64    0.89
   3  14   0   11.86    1.32
   3  14   0    8.91    1.06
   3  14   0    7.62    1.19
   3  14   0   11.32    1.44
   4 -14   0    0.44    0.42
   4 -14   0    1.06    0.62
  -4 -14   0    1.14    0.58
   4  14   0    0.57    0.56
  -4  14   0    0.61    0.48
   4  14   0    1.07    0.54
   4  14   0    0.89    0.47
   5 -14   0   28.80    2.22
   5 -14   0   30.89    2.23
   5 -14   0   29.14    2.38
   5 -14   0   32.41    2.34
   5  14   0   31.25    2.28
   5  14   0   29.45    2.37
  -5  14   0   33.24    2.27
   5  14   0   28.54    2.20
   5  14   0   26.08    2.38
   6 -14   0   -0.86    0.62
   6 -14   0    0.36    0.38
   6 -14   0    1.09    0.67
   6 -14   0    0.38    0.60
   6  14   0   -0.05    0.49
   6  14   0    0.25    0.49
   7 -14   0   41.37    2.92
   7 -14   0   42.80    2.87
   7 -14   0   41.01    2.79
   7  14   0   39.69    2.84
   7  14   0   37.78    2.83
   7  14   0   39.80    2.79
   8 -14   0    1.72    0.36
   8 -14   0    2.70    0.61
   8  14   0    0.94    0.27
   0 -15   0   -0.34    0.36
   0  15   0    0.06    0.45
   0  15   0    1.50    0.66
   1 -15   0   81.56    5.55
   1 -15   0   84.15    5.56
   1 -15   0   73.92    5.55
  -1 -15   0   87.07    5.44
   1 -15   0   82.34    5.59
  -1 -15   0   68.55    5.42
  -1  15   0   83.32    5.42
  -1  15   0   78.29    5.48
   1  15   0   83.55    5.47
   2 -15   0    0.63    0.70
   2 -15   0    0.78    0.60
   2 -15   0    1.53    0.82
  -2 -15   0    1.79    0.59
   2  15   0    0.60    0.59
   3 -15   0   20.68    1.50
  -3 -15   0   18.94    1.82
  -3 -15   0   17.42    1.60
   3 -15   0   16.31    1.86
   3 -15   0   18.75    1.48
  -3  15   0   20.08    1.43
   3  15   0   18.11    1.83
   3  15   0   16.39    1.56
   3  15   0   15.70    1.61
   4 -15   0    1.33    0.59
  -4 -15   0   -0.88    1.17
  -4 -15   0    3.09    1.58
   4 -15   0   -0.12    0.44
   4 -15   0    0.01    0.59
   4  15   0    0.74    0.61
   4  15   0   -0.27    0.56
  -5 -15   0    5.36    1.47
   5 -15   0    9.82    1.02
   5 -15   0    6.61    0.99
  -5  15   0    7.72    1.33
   5  15   0    7.57    1.21
   5  15   0   10.00    1.06
   6 -15   0   32.68    2.70
   6 -15   0   32.16    2.33
   6 -15   0   35.62    2.69
   6  15   0   32.25    2.61
   6  15   0   30.99    2.68
   6  15   0   30.38    2.47
   7 -15   0    5.42    0.71
   7  15   0    5.35    0.82
   7  15   0    5.55    0.78
   8 -15   0    2.41    0.40
   8 -15   0    2.60    0.55
   8  15   0    1.92    0.39
   0 -16   0  103.89    7.03
   0  16   0  105.07    7.06
   1 -16   0   -0.02    0.37
  -1 -16   0    0.14    0.43
   1 -16   0    0.25    0.63
  -1  16   0    0.77    0.58
   2 -16   0   22.32    1.79
   2 -16   0   26.61    2.37
  -2 -16   0   23.19    1.90
   2 -16   0   24.47    2.31
   2 -16   0   24.49    2.04
   2  16   0   20.79    1.99
  -2  16   0   24.72    1.89
   2  16   0   25.66    1.86
   3 -16   0    3.23    0.78
  -3 -16   0    4.42    0.93
   3 -16   0    3.28    0.70
   3  16   0    4.03    0.60
   3  16   0    2.85    0.48
   3  16   0    3.70    0.69
   3  16   0    4.42    0.78
   4 -16   0    6.53    1.17
   4 -16   0    4.69    0.92
   4 -16   0    5.86    0.85
  -4 -16   0    3.94    0.89
   4  16   0    4.40    0.62
   4  16   0    4.43    1.10
   4  16   0    6.29    0.96
   5 -16   0    4.43    0.81
   5 -16   0    4.62    0.90
   5 -16   0    7.15    1.25
   5  16   0    5.86    1.13
   5  16   0    5.70    0.94
   5  16   0    3.93    0.74
   6 -16   0    2.75    0.57
   6 -16   0    1.80    0.44
   6  16   0    2.82    0.51
   6  16   0    1.89    0.49
   6  16   0    2.31    0.54
   6  16   0    2.11    0.53
   7 -16   0    1.60    0.41
   7  16   0    1.46    0.35
   7  16   0    1.50    0.35
   0 -17   0    0.38    0.58
  -1 -17   0   66.26    4.60
   1 -17   0   66.72    4.54
   1 -17   0   66.34    4.66
  -1  17   0   69.54    4.68
   1  17   0   64.21    4.59
  -2 -17   0    9.41    1.06
   2 -17   0   11.33    1.37
   2 -17   0   11.44    1.02
   2 -17   0    9.43    1.62
  -2  17   0   11.21    1.43
  -2  17   0   11.37    1.23
   2  17   0   10.69    1.24
   2  17   0    8.45    1.11
  -3 -17   0    3.70    0.64
  -3 -17   0    2.97    1.17
   3  17   0    3.10    0.49
   3  17   0    3.27    0.80
   3  17   0    4.61    1.07
   4 -17   0    0.99    0.50
   4 -17   0    0.64    0.41
   4 -17   0    2.06    0.71
   4  17   0    1.97    0.73
   4  17   0    1.67    0.50
   4  17   0    1.10    0.45
   4  17   0    1.12    0.62
   5 -17   0    8.78    1.48
   5 -17   0    9.76    1.06
   5 -17   0   12.11    1.06
   5  17   0    9.76    1.29
   5  17   0    8.59    1.04
   5  17   0   10.53    1.25
   6 -17   0    3.54    0.53
   6 -17   0    3.23    0.68
   6  17   0    3.46    0.70
   6  17   0    4.60    0.72
   6  17   0    2.80    0.51
   7 -17   0    0.56    0.38
   7  17   0   -0.46    0.31
   0 -18   0   22.33    1.97
   0 -18   0   23.20    1.74
   0  18   0   24.48    1.94
   1 -18   0   27.43    2.47
   1 -18   0   31.18    2.04
  -1 -18   0   28.72    2.05
   1 -18   0   27.74    2.36
   1 -18   0   25.20    2.74
  -1  18   0   29.74    2.21
   1  18   0   24.23    2.16
  -2 -18   0   31.72    2.34
   2 -18   0   35.49    2.69
   2 -18   0   33.30    2.55
   2 -18   0   31.94    2.91
   2 -18   0   31.46    2.29
   2  18   0   29.66    2.34
   2  18   0   32.53    2.44
  -2  18   0   31.48    2.44
   3 -18   0   14.88    1.73
  -3 -18   0   15.50    1.44
   3 -18   0   17.15    1.37
   3 -18   0   16.48    1.65
   3  18   0   14.63    1.40
   3  18   0   15.25    1.53
  -3  18   0   18.30    1.62
   3  18   0   18.93    1.54
   4 -18   0   28.66    2.15
   4 -18   0   31.28    2.33
   4 -18   0   33.61    2.45
   4  18   0   29.01    2.25
   4  18   0   27.88    2.46
   4  18   0   26.45    2.19
   4  18   0   28.78    2.27
   5 -18   0    1.90    0.70
   5 -18   0    2.14    0.72
   5 -18   0    2.00    0.45
   5  18   0    2.53    0.54
   5  18   0    2.74    0.60
   5  18   0    2.63    0.63
   6 -18   0    0.45    0.35
   6 -18   0    0.62    0.45
   6  18   0    0.35    0.40
   6  18   0    0.23    0.48
   7 -18   0   -0.27    0.30
   7  18   0    0.59    0.31
   7  18   0   -0.17    0.20
   0 -19   0    0.08    0.57
   0 -19   0    0.75    0.42
   0  19   0    0.12    0.53
  -1 -19   0    0.71    0.41
   1 -19   0    0.42    0.43
   1 -19   0    0.15    0.76
   1 -19   0    0.04    0.95
   1  19   0   -0.07    0.50
  -1  19   0    0.74    0.55
   1  19   0   -0.57    0.39
   2 -19   0   41.48    3.17
  -2 -19   0   42.39    2.86
   2 -19   0   35.61    4.07
   2 -19   0   39.29    3.01
   2 -19   0   43.36    2.82
   2  19   0   38.00    2.85
   2  19   0   41.68    2.93
  -2  19   0   36.85    2.92
   3 -19   0   25.64    2.13
   3 -19   0   24.17    2.35
  -3 -19   0   23.39    1.99
   3 -19   0   25.47    1.87
   3  19   0   27.36    2.07
  -3  19   0   25.49    2.17
   4 -19   0    0.11    0.70
   4 -19   0    0.91    0.45
   4 -19   0    0.80    0.62
   4  19   0    0.30    0.54
  -4  19   0    0.05    0.70
   4  19   0    0.94    0.58
   5 -19   0   10.58    0.99
   5 -19   0   13.68    1.24
   5  19   0   12.19    1.13
   5  19   0    9.26    1.26
   6 -19   0    0.37    0.36
   6 -19   0    0.89    0.47
   6  19   0   -0.21    0.30
  -7 -19   0    0.51    0.59
   7 -19   0   -0.12    0.30
   7  19   0    0.34    0.22
   0 -20   0   -0.29    0.51
   0 -20   0    0.42    0.40
   0  20   0   -0.75    0.53
  -1 -20   0   15.68    1.28
   1 -20   0   15.56    1.26
  -1 -20   0   11.90    1.49
   1 -20   0   13.14    1.75
   1  20   0   15.13    1.52
  -1  20   0   16.31    1.56
   1  20   0   16.25    1.33
   2 -20   0    4.52    1.05
   2 -20   0    4.67    0.75
   2 -20   0    4.11    0.88
   2  20   0    4.69    0.87
  -2  20   0    6.04    1.22
   2  20   0    5.40    1.12
   3 -20   0   13.29    1.44
   3 -20   0   12.06    1.04
  -3 -20   0   10.98    1.46
   3  20   0   12.46    1.26
   3  20   0    9.32    1.14
  -3  20   0    9.26    1.80
   4 -20   0    0.95    0.33
   4 -20   0    1.33    0.61
   4  20   0    0.87    0.34
   4  20   0    0.09    0.57
  -4  20   0    1.56    0.59
   5 -20   0    5.88    1.02
   5 -20   0    5.27    1.06
   5  20   0    5.72    1.20
   6 -20   0    3.61    0.55
   6 -20   0    3.61    0.73
   0 -21   0   -0.09    0.44
   0 -21   0   -0.40    0.56
   1 -21   0    1.03    0.45
  -1 -21   0    0.94    0.53
   1 -21   0    0.41    0.75
  -1 -21   0    0.78    0.50
   1  21   0   -0.16    0.36
  -1  21   0   -0.72    0.65
   1  21   0    0.22    0.55
  -2 -21   0   12.79    1.10
   2 -21   0   10.89    0.99
  -2 -21   0   11.86    1.29
   2  21   0   11.02    1.29
  -2  21   0   10.54    1.48
   3 -21   0    7.68    1.26
   3 -21   0    6.47    0.92
  -3 -21   0    5.55    0.92
  -3  21   0    5.97    1.29
   3  21   0    5.10    1.08
   4 -21   0    1.18    0.68
   4 -21   0    0.28    0.29
   4 -21   0    1.05    0.55
  -4  21   0    0.18    0.78
   4  21   0    0.77    0.34
   4  21   0    0.52    0.45
  -5 -21   0    0.98    0.38
   5 -21   0    0.42    0.27
   5 -21   0    1.66    0.52
   5  21   0    0.68    0.35
  -6 -21   0    1.98    0.59
   6 -21   0    2.69    0.55
   6 -21   0    1.86    0.41
   6  21   0    1.67    0.40
   0 -22   0   14.94    1.17
   0  22   0   14.05    1.86
   1 -22   0    1.46    0.45
   1 -22   0    1.49    0.65
  -1  22   0    2.51    0.82
  -2 -22   0    1.53    0.48
   2 -22   0    1.21    0.37
  -2 -22   0    2.17    0.53
   2  22   0    1.08    0.59
  -2  22   0    1.52    0.57
   3 -22   0    5.83    1.15
   3 -22   0    6.66    0.61
  -3  22   0    4.29    0.88
   3  22   0    5.99    0.89
   3  22   0    5.65    0.74
   4 -22   0    5.34    0.55
   4  22   0    4.87    0.86
   5 -22   0    4.53    0.45
   5 -22   0    3.77    0.79
   5 -22   0    2.88    0.83
   5  22   0    3.15    0.65
   0 -23   0    0.18    0.48
   0  23   0   -0.30    0.51
   0  23   0   -0.14    0.29
   1 -23   0   14.15    1.17
  -1 -23   0   14.10    1.13
  -1 -23   0   14.12    1.30
  -1  23   0   13.32    1.46
   1  23   0   15.64    1.34
   1  23   0   14.20    1.12
  -2 -23   0    0.36    0.50
   2 -23   0    0.06    0.27
  -2 -23   0   -0.18    0.57
  -2  23   0   -0.57    0.69
   2  23   0    0.28    0.23
   3 -23   0    2.63    0.85
   3 -23   0    1.37    0.31
  -3 -23   0    2.14    0.45
   3  23   0    1.08    0.42
   4 -23   0    0.44    0.49
  -4 -23   0    0.47    0.33
  -5 -23   0    4.79    1.01
   5 -23   0    5.97    0.51
   0 -24   0   11.67    1.07
   0 -24   0   11.69    1.42
   0  24   0   15.43    1.11
   0  24   0   14.74    1.39
  -1 -24   0    3.00    0.47
   1 -24   0    2.08    0.38
  -1 -24   0    2.22    0.46
   1  24   0    1.11    0.49
  -1  24   0    1.85    0.33
  -2 -24   0    0.81    0.45
  -2 -24   0    0.53    0.50
   2 -24   0    0.48    0.30
   2  24   0    0.52    0.46
   2  24   0    0.29    0.27
  -2  24   0    0.29    0.61
  -3 -24   0   -0.05    0.35
   4 -24   0    3.83    0.41
   4 -24   0    3.85    0.77
  -4 -24   0    3.96    0.46
   0 -25   0   -0.01    0.29
   0 -25   0    0.31    0.71
   0  25   0   -0.48    0.46
   0  25   0   -0.17    0.20
  -1 -25   0    0.18    0.42
  -1 -25   0    0.26    0.33
  -1  25   0    0.40    0.21
   1  25   0    0.86    0.42
  -2 -25   0    0.89    0.65
  -2 -25   0    0.87    0.36
   2 -25   0    0.45    0.21
   2  25   0    0.51    0.42
  -2  25   0    0.53    0.19
   2  25   0    0.52    0.35
   3 -25   0    0.96    0.20
  -3 -25   0    0.81    0.36
   3  25   0    1.58    0.41
   0 -26   0    0.54    0.24
   0  26   0    0.50    0.55
   0  26   0   -0.05    0.29
   1 -26   0    0.21    0.20
   1  26   0    0.47    0.27
   1  26   0   -0.14    0.44
  -2 -26   0    0.32    0.35
   2  26   0    0.35    0.40
  -2  26   0    0.02    0.17
   0 -27   0   -0.06    0.27
  -1  27   0    6.56    0.58
   9   0  -1    0.77    0.34
   9   0  -1    1.00    0.46
   8   0  -1   -0.57    0.53
   7   0  -1   -0.16    0.42
   7   0  -1    0.49    0.54
  -6   0   1   -0.42    0.74
   6   0  -1   -0.16    0.86
   5   0  -1    0.80    0.41
  -5   0   1    0.46    0.21
   5   0  -1    0.64    0.43
  -4   0   1    1.26    0.18
  -3   0   1    0.22    0.12
  -2   0   1    0.84    0.37
   2   0  -1    0.80    0.37
  -1   0   1    0.41    0.06
   0   0   1   -0.24    0.03
   0   0  -1   -0.22    0.04
   0   0   1   -0.17    0.03
   0   0  -1   -0.19    0.03
   2   0   1    0.12    0.18
  -3   0  -1    0.01    0.11
  -4   0  -1    0.21    0.24
   6   0   1    0.81    0.50
   6   0   1   -0.20    0.65
   6   0   1    0.72    0.47
   6   0   1   -0.21    0.98
   7   0   1   -0.63    0.55
   7   0   1    0.34    0.51
   8   0   1    1.34    0.51
   9  -1  -1    3.83    0.78
   9  -1  -1    3.67    0.62
   9  -1  -1    4.44    0.80
   8  -1  -1    0.44    0.65
   8  -1  -1    1.55    0.55
   8  -1  -1    0.82    0.43
   8   1  -1    0.75    0.53
   8   1  -1    0.66    0.55
   8   1  -1    0.24    0.43
  -7  -1   1    0.50    1.19
   7  -1  -1    0.88    1.07
   7  -1  -1    2.05    0.60
   7  -1  -1    1.62    0.54
   7  -1  -1    1.36    0.44
  -7   1   1    1.95    0.51
   7   1  -1    0.24    0.58
   7   1  -1    1.20    0.43
   7   1  -1    1.03    0.67
   7   1  -1   -0.17    1.29
  -6  -1   1   44.02    2.90
   6  -1  -1   49.98    4.17
  -6  -1   1   46.93    3.11
   6  -1  -1   38.07    3.11
   6   1  -1   39.29    3.31
   6   1  -1   39.17    3.05
  -6   1   1   42.10    2.88
  -6   1   1   44.97    3.19
   5  -1  -1    1.47    0.67
   5  -1  -1    1.55    0.44
   5  -1  -1    0.46    0.42
   5   1  -1    1.51    0.49
   5   1  -1    0.89    0.42
  -5   1   1    1.15    0.40
   5   1  -1    1.14    0.42
  -5   1   1    0.67    0.40
  -5   1   1    1.35    0.26
  -4  -1   1    1.21    0.23
  -4  -1   1    1.07    0.20
  -3  -1   1   14.59    1.34
  -3   1   1   17.24    1.30
   2  -1  -1    7.97    0.71
  -2  -1   1    9.28    0.79
  -2   1   1    8.85    0.75
   2   1  -1    7.69    0.77
  -1   1   1  323.54   21.55
   0  -1  -1   61.39    3.94
   0  -1  -1   59.27    3.93
   0  -1   1   58.14    3.93
   0  -1  -1   63.20    3.94
   0   1   1   59.86    3.94
   0   1  -1   61.60    3.94
   0   1   1   59.06    3.94
   0   1   1   51.89    3.95
   0   1  -1   57.33    3.93
   1  -1   1   37.65    2.48
   1   1   1   36.76    2.49
   2  -1   1    6.14    0.49
   2   1   1    4.50    0.53
  -3  -1  -1    6.05    0.87
  -3   1  -1    6.83    0.78
  -4  -1  -1   22.75    2.11
  -4   1  -1   21.36    2.03
   5  -1   1   19.81    1.58
   5  -1   1   17.26    1.54
   5  -1   1   21.74    1.58
   5  -1   1   19.66    1.59
   5   1   1   17.70    1.51
   5   1   1   17.22    1.51
   6  -1   1   64.85    4.58
   6  -1   1   65.03    4.39
   6  -1   1   57.29    4.43
   6  -1   1   62.76    4.62
   6   1   1   63.89    4.38
   6   1   1   66.34    4.37
   7  -1   1    0.82    1.14
   7  -1   1    1.45    0.65
  -7  -1  -1    2.04    1.27
   7   1   1    0.22    0.65
   8  -1   1    5.85    1.16
   8  -1   1    6.67    1.28
   8  -1   1    8.12    1.10
   8   1   1    8.46    1.21
   8   1   1    7.36    1.13
   8   1   1    5.77    1.17
   8   1   1    8.75    1.13
   9  -1   1    4.75    1.23
   9   1   1    5.14    1.07
   9   1   1    6.82    1.00
   9  -2  -1    0.28    0.36
   9  -2  -1    0.66    0.34
   9   2  -1    0.03    0.38
   9   2  -1    0.36    0.37
   9   2  -1    0.71    0.40
   8  -2  -1   17.89    2.73
   8  -2  -1   19.56    1.62
   8  -2  -1   15.53    1.48
   8   2  -1   15.32    1.54
   8   2  -1   16.38    1.67
   8   2  -1   15.39    1.54
   7  -2  -1    2.57    0.91
   7  -2  -1    2.34    0.60
   7   2  -1    2.00    0.62
   7   2  -1    1.20    0.57
   7   2  -1    2.28    0.52
  -7   2   1    2.32    0.54
  -6  -2   1    6.51    1.03
  -6  -2   1    5.61    0.61
   6   2  -1    4.81    0.98
   6   2  -1    4.36    0.94
  -6   2   1    4.98    0.54
  -6   2   1    6.77    1.42
   6   2  -1    4.15    0.67
   5  -2  -1   47.81    3.32
   5  -2  -1   51.45    3.37
   5  -2  -1   47.53    3.42
   5  -2  -1   46.77    3.34
   5   2  -1   46.10    3.33
   5   2  -1   47.32    3.32
   5   2  -1   46.04    3.31
  -5   2   1   47.51    3.25
   5   2  -1   51.40    3.32
  -4  -2   1   13.02    0.90
  -4  -2   1   12.21    0.87
  -3  -2   1   44.77    3.04
  -3  -2   1   46.35    3.03
  -2  -2   1   43.30    2.81
  -2  -2   1   40.12    2.79
  -1  -2   1   63.06    4.59
  -1  -2   1   75.33    4.60
  -1   2   1   63.02    4.58
  -1   2   1   69.46    4.59
  -1   2   1   77.30    4.59
   1   2  -1   65.12    4.60
   0  -2  -1  423.64   31.68
   0  -2  -1  490.42   31.68
   0  -2   1  503.65   31.67
   0   2  -1  468.62   31.67
   0   2   1  502.28   31.68
   1  -2   1   28.96    1.82
  -1  -2  -1   25.13    1.81
  -1  -2  -1   25.32    1.81
   1   2   1   30.88    1.83
  -1   2  -1   25.64    1.82
   2  -2   1    1.72    0.29
   2   2   1    2.19    0.33
  -3  -2  -1    5.93    0.83
  -3   2  -1    6.91    0.74
  -4   2  -1   48.03    3.59
  -4   2  -1   48.65    3.60
   5  -2   1   31.65    2.44
   5  -2   1   36.26    2.49
   5  -2   1   33.22    2.49
  -5  -2  -1   32.83    2.23
   5  -2   1   28.95    2.63
   5  -2   1   35.96    2.38
  -5  -2  -1   28.19    2.30
   5   2   1   33.67    2.38
   5   2   1   35.77    2.43
   5   2   1   31.59    2.40
   5   2   1   37.76    2.50
   6  -2   1   23.17    1.98
   6  -2   1   26.99    1.94
   6   2   1   24.55    1.95
   7  -2   1    2.84    0.63
  -7  -2  -1    4.53    1.22
   7  -2   1    1.73    0.50
   7   2   1    1.61    0.60
   7   2   1    3.22    0.58
   7   2   1    1.90    0.65
   8  -2   1   12.01    1.89
   8  -2   1    7.87    1.22
   8  -2   1   10.80    1.10
   8   2   1    7.20    1.16
   8   2   1    9.76    1.07
   8   2   1    6.72    1.27
   8   2   1   10.29    1.14
   9   2   1    0.82    0.41
   9  -3  -1   30.44    2.05
   9  -3  -1   26.14    2.10
   9   3  -1   27.94    2.06
   9   3  -1   29.49    2.05
   9   3  -1   25.49    2.10
   8  -3  -1    3.12    0.70
   8   3  -1    3.06    0.59
   8   3  -1    1.98    0.55
  -7  -3   1   19.28    1.40
   7  -3  -1   19.12    2.04
   7  -3  -1   17.30    1.65
   7  -3  -1   18.86    1.53
   7  -3  -1   18.18    1.90
  -7   3   1   16.87    1.41
   7   3  -1   15.00    1.64
   7   3  -1   17.80    1.72
   7   3  -1   19.11    1.60
   7   3  -1   16.92    1.58
   6  -3  -1   47.98    3.26
  -6  -3   1   47.06    3.17
   6  -3  -1   40.76    3.48
  -6  -3   1   49.72    3.32
   6  -3  -1   46.73    3.31
   6  -3  -1   48.71    3.44
   6   3  -1   48.40    3.28
   6   3  -1   46.41    3.28
  -6   3   1   44.88    3.15
   5  -3  -1   10.67    1.15
   5  -3  -1   14.16    1.12
   5  -3  -1   14.89    1.39
   5  -3  -1   15.32    1.39
   5   3  -1   12.30    1.11
  -5   3   1   12.56    1.14
   5   3  -1   11.95    1.13
   5   3  -1   12.13    1.17
  -5   3   1   11.54    0.89
  -4   3   1   66.91    4.13
  -4   3   1   57.50    4.13
  -3  -3   1   48.33    3.33
  -3  -3   1   51.56    3.33
  -2  -3   1  853.45   56.60
  -1  -3   1  104.23    7.44
   1  -3  -1  116.82    7.44
   1   3  -1  116.59    7.47
  -1   3   1  101.19    7.44
  -1   3   1  109.18    7.45
  -1   3   1  124.54    7.46
   0  -3  -1   22.22    1.36
   0  -3   1   20.26    1.35
   0  -3  -1   20.24    1.36
   0   3  -1   20.24    1.36
   0   3  -1   18.50    1.35
   0   3   1   20.25    1.36
   0   3  -1   19.49    1.36
  -1  -3  -1  144.45   10.39
  -1  -3  -1  144.35   10.38
  -1   3  -1  163.59   10.37
   1   3   1  172.57   10.43
   2  -3   1   13.95    0.96
  -2  -3  -1   12.33    0.94
  -2  -3  -1   13.20    0.92
   2   3   1   15.46    0.98
  -3  -3  -1    0.04    0.09
  -3  -3  -1   -0.10    0.11
  -4  -3  -1    0.75    0.20
   5  -3   1   31.99    2.12
   5  -3   1   28.20    2.16
  -5  -3  -1   28.19    1.96
   5  -3   1   27.85    2.30
   5  -3   1   27.44    2.32
   5  -3   1   32.99    2.25
   5   3   1   26.86    2.34
   5   3   1   29.47    2.19
   5   3   1   29.11    2.11
   5   3   1   27.68    2.12
   6  -3   1   31.24    2.78
   6  -3   1   34.32    2.77
   6  -3   1   38.02    2.69
   6   3   1   32.29    2.82
   6   3   1   39.76    2.90
   6   3   1   37.18    2.87
   7  -3   1    2.67    0.91
   7  -3   1    3.22    0.53
  -7  -3  -1    1.16    1.16
   7   3   1    2.57    0.57
   7   3   1    1.58    0.63
   7   3   1    2.02    0.61
   8  -3   1    0.04    0.80
   8  -3   1    0.70    0.39
   8   3   1    0.90    0.43
   8   3   1    1.80    0.59
   8   3   1    0.47    0.49
   9   3   1   10.54    1.12
   9   3   1   10.43    1.05
   9  -4  -1    0.88    0.40
   9   4  -1    1.09    0.34
   9   4  -1    0.59    0.47
   8   4  -1    3.43    0.68
   8   4  -1    4.79    1.07
   8   4  -1    3.71    0.68
   7  -4  -1   14.10    1.57
   7  -4  -1   14.64    1.83
   7  -4  -1   11.85    1.78
  -7  -4   1   17.62    1.27
   7  -4  -1   16.55    1.41
   7   4  -1   16.23    1.59
  -7   4   1   16.06    1.27
   7   4  -1   15.25    1.44
   7   4  -1   15.16    1.44
   7   4  -1   14.61    1.47
   6  -4  -1   25.38    2.24
   6  -4  -1   24.55    2.42
   6  -4  -1   31.02    2.42
   6  -4  -1   24.58    2.14
   6  -4  -1   26.35    2.04
  -6  -4   1   26.04    1.84
  -6  -4   1   27.20    2.03
   6   4  -1   24.99    1.97
  -6   4   1   24.55    1.80
   5  -4  -1   24.30    1.92
   5  -4  -1   20.74    1.68
   5  -4  -1   20.79    1.62
   5  -4  -1   17.69    1.80
   5   4  -1   22.57    1.77
  -5   4   1   19.64    1.46
   5   4  -1   23.17    1.64
  -5   4   1   21.68    1.66
   5   4  -1   23.11    1.65
   5   4  -1   20.42    1.61
  -4  -4   1    8.22    0.63
  -4   4   1    7.89    0.72
  -4   4   1    7.14    0.61
  -3  -4   1  321.98   21.60
  -3  -4   1  317.63   21.55
  -3   4   1  347.19   21.57
  -3   4   1  311.92   21.53
  -2  -4   1  231.21   14.90
  -2   4   1  203.18   14.88
  -2   4   1  219.23   14.89
  -2   4   1  243.45   14.90
   1  -4  -1   16.54    1.12
  -1   4   1   16.34    1.13
   1   4  -1   16.28    1.13
  -1   4   1   17.59    1.14
   0  -4  -1  233.36   15.40
   0  -4   1  230.79   15.36
   0   4  -1  230.53   15.37
   0   4   1  229.98   15.38
   1  -4   1    0.06    0.08
  -1  -4  -1    0.04    0.11
  -1  -4  -1    0.18    0.13
  -1   4  -1    0.20    0.09
   1   4   1    0.01    0.10
  -1   4  -1    0.23    0.10
   1   4   1    0.24    0.13
   2  -4   1  115.95    7.11
  -2  -4  -1  106.43    7.12
  -2  -4  -1   97.81    7.08
  -3  -4  -1    7.78    0.56
  -4  -4  -1   -0.02    0.59
   5  -4   1   28.13    1.91
   5  -4   1   23.99    2.10
  -5  -4  -1   26.38    1.75
   5  -4   1   24.87    2.05
   5  -4   1   24.59    2.04
   5   4   1   24.83    2.14
   5   4   1   27.47    1.99
   5   4   1   23.90    1.91
   5   4   1   25.24    1.90
   6   4   1    0.73    0.52
   6   4   1    0.28    0.49
   6   4   1    0.16    0.54
   6   4   1    0.77    0.72
   7  -4   1   23.96    2.13
   7  -4   1   25.23    2.54
   7  -4   1   25.68    2.20
   7  -4   1   26.09    1.94
   7  -4   1   23.22    2.54
  -7  -4  -1   26.31    2.39
  -7   4  -1   26.04    1.85
   7   4   1   20.70    2.16
   7   4   1   22.97    1.89
   7   4   1   21.33    1.98
   7   4   1   23.16    1.92
   8  -4   1    1.35    0.69
   8   4   1    0.93    0.44
   8   4   1    0.82    0.47
   8   4   1    0.85    0.38
   8   4   1    1.00    0.51
   9  -4   1    7.60    1.33
   9   4   1    6.27    1.01
   9   4   1    6.61    0.89
   9  -5  -1    1.63    0.45
   9  -5  -1    0.69    0.95
   9   5  -1    1.81    0.43
   9   5  -1    1.25    0.35
   8  -5  -1    6.10    1.36
   8  -5  -1    6.64    1.33
   8  -5  -1    5.74    0.99
   8   5  -1    6.33    0.92
   7  -5  -1   15.30    1.59
   7  -5  -1   14.68    2.01
   7  -5  -1   16.06    1.45
  -7  -5   1   18.40    1.40
  -7  -5   1   14.06    1.92
   7   5  -1   16.14    1.52
   7   5  -1   17.69    1.53
   7   5  -1   16.22    1.68
   7   5  -1   15.53    1.48
  -6  -5   1    1.32    0.62
   6  -5  -1    0.53    0.76
   6  -5  -1   -0.78    1.01
   6   5  -1    0.03    0.52
   6   5  -1    0.76    0.73
   5  -5  -1   39.77    3.02
   5  -5  -1   42.49    3.18
   5  -5  -1   43.55    3.13
  -5  -5   1   42.55    2.96
   5  -5  -1   42.79    3.08
   5   5  -1   46.30    3.08
   5   5  -1   48.60    3.22
   5   5  -1   44.09    3.12
   5   5  -1   44.00    3.05
  -5   5   1   43.10    2.94
   5   5  -1   44.58    3.05
  -4  -5   1   86.79    5.73
  -4   5   1   86.01    5.73
  -4   5   1   85.92    5.74
  -4   5   1   85.24    5.72
  -3  -5   1  395.70   27.22
  -3   5   1  425.55   27.26
  -2   5   1  124.26    8.56
  -2   5   1  132.83    8.54
   1  -5  -1   28.55    2.09
  -1   5   1   33.86    2.10
   0  -5  -1  209.40   13.51
   0   5   1  201.36   13.51
   0   5  -1  198.34   13.51
   1  -5   1   67.53    4.25
  -1  -5  -1   68.19    4.25
  -1   5  -1   56.92    4.23
  -1   5  -1   63.54    4.24
  -1   5  -1   61.78    4.22
  -2  -5  -1   22.03    1.46
   2  -5   1   24.88    1.46
  -2  -5  -1   21.88    1.48
  -2   5  -1   20.93    1.44
  -2   5  -1   18.43    1.45
  -3  -5  -1  128.83    9.16
  -3  -5  -1  146.90    9.18
  -4  -5  -1   26.62    1.74
   4   5   1   23.46    1.86
   4   5   1   26.78    1.92
   5  -5   1   13.76    1.37
  -5  -5  -1   11.58    0.83
   5  -5   1   11.21    1.33
   5  -5   1    9.38    1.09
   5   5   1   11.06    1.35
   5   5   1    9.94    1.06
   5   5   1   12.24    1.18
   5   5   1   10.15    1.43
   6  -5   1    0.92    0.41
   6  -5   1    0.91    0.93
   6  -5   1    0.72    0.68
   6   5   1    1.48    0.54
  -6   5  -1    0.98    0.34
   6   5   1    1.37    0.50
   7  -5   1    1.63    0.46
   7  -5   1    2.27    0.75
   7  -5   1    2.11    0.61
   7  -5   1    0.04    0.89
   7   5   1    0.93    0.55
   7   5   1    1.09    0.53
   7   5   1    1.64    0.49
   8  -5   1   10.68    0.99
   8  -5   1   10.89    1.28
   8  -5   1    9.89    1.40
   8   5   1    8.85    0.97
   8   5   1   10.11    1.35
   8   5   1   11.20    1.12
   8   5   1   10.73    1.20
   9  -5   1    0.88    0.56
   9   5   1    0.27    0.41
   9   5   1    1.10    0.33
   9  -6  -1   29.05    1.98
   9   6  -1   26.47    2.02
   9   6  -1   27.45    1.97
   8  -6  -1    9.08    1.12
   8  -6  -1    9.82    1.32
   8   6  -1    8.62    1.01
   8   6  -1    8.45    1.01
   8   6  -1    8.68    1.01
   7  -6  -1    2.31    0.77
   7  -6  -1    2.64    0.61
  -7  -6   1    2.77    1.12
   7  -6  -1    2.18    0.48
   7   6  -1    1.24    0.59
   7   6  -1    3.31    0.62
   7   6  -1    2.41    0.51
   7   6  -1    3.99    0.85
  -6  -6   1   68.19    4.73
   6  -6  -1   64.70    4.71
   6  -6  -1   66.18    4.67
  -6  -6   1   68.95    4.61
   6  -6  -1   70.74    4.77
   6   6  -1   74.02    4.73
   6   6  -1   67.09    4.66
   6   6  -1   69.08    4.68
   6   6  -1   65.77    4.81
  -6   6   1   67.97    4.58
   5  -6  -1    0.75    0.59
   5  -6  -1    1.63    0.47
   5  -6  -1    1.77    0.62
   5   6  -1    2.14    0.71
   5   6  -1    2.36    0.56
  -5   6   1    1.89    0.32
   5   6  -1    1.30    0.54
   4  -6  -1  170.32   11.35
   4  -6  -1  164.20   11.31
   4   6  -1  167.16   11.34
   4   6  -1  172.31   11.34
  -4   6   1  175.15   11.31
   4   6  -1  170.26   11.32
  -3  -6   1    1.94    0.33
  -3   6   1    1.59    0.36
  -3   6   1    1.43    0.26
  -2   6   1   -0.02    0.14
  -2   6   1   -0.13    0.24
   1  -6  -1  211.53   14.35
   1   6  -1  215.82   14.38
  -1   6   1  221.01   14.36
   0  -6  -1   55.52    3.60
   0  -6   1   51.61    3.59
   0   6   1   53.92    3.60
   0   6  -1   54.18    3.60
  -1  -6  -1   16.68    1.13
  -1   6  -1   16.41    1.12
   1   6   1   16.32    1.12
  -2  -6  -1   17.35    1.13
  -2   6  -1   15.46    1.11
  -2   6  -1   16.14    1.12
  -3  -6  -1  118.33    7.17
  -3   6  -1  108.35    7.16
  -3   6  -1   96.20    7.14
   4  -6   1   23.10    1.94
   4  -6   1   27.66    1.78
  -4  -6  -1   24.62    1.69
   4  -6   1   23.11    1.86
   4   6   1   23.45    1.82
   4   6   1   25.69    1.89
  -4   6  -1   22.71    1.67
   4   6   1   26.08    1.89
   4   6   1   26.95    1.86
   5  -6   1    0.58    0.57
   5  -6   1    1.16    0.57
  -5  -6  -1    0.63    0.29
   5  -6   1    0.03    0.61
   5  -6   1    0.13    0.57
   5  -6   1    0.55    0.34
   5   6   1    0.38    0.55
   5   6   1    0.88    0.41
   5   6   1   -0.10    0.49
  -5   6  -1    0.77    0.27
   6  -6   1    2.75    0.72
   6  -6   1    3.05    0.73
   6  -6   1    2.03    0.48
   6   6   1    3.17    0.72
   6   6   1    1.69    0.56
   6   6   1    1.74    0.60
   6   6   1    1.98    0.76
   7  -6   1   14.03    1.63
  -7  -6  -1    8.90    1.83
   7  -6   1   12.24    1.54
   7  -6   1    9.20    1.25
   7  -6   1   11.10    1.62
   7   6   1   11.33    1.36
   7   6   1   12.88    1.18
   7   6   1   11.77    1.23
  -7   6  -1   14.40    1.39
   7   6   1    9.50    1.73
   8  -6   1   15.56    1.37
   8  -6   1   18.03    1.67
   8   6   1   18.23    1.40
   8   6   1   17.60    1.39
   8   6   1   18.79    1.57
   9   6   1    6.74    0.80
   9   6   1    6.58    1.00
   9  -7  -1    1.23    0.30
   9  -7  -1    0.68    0.69
   9   7  -1    0.94    0.28
   9   7  -1    0.64    0.33
   8  -7  -1   19.31    1.42
   8  -7  -1   18.08    1.47
   8  -7  -1   18.11    1.69
   8  -7  -1   14.90    1.90
   8   7  -1   16.00    1.51
   8   7  -1   18.05    1.45
   8   7  -1   18.77    1.45
   8   7  -1   16.53    1.49
   7  -7  -1    6.29    1.34
   7  -7  -1    4.34    0.88
  -7  -7   1    4.78    1.16
   7   7  -1    2.99    0.62
   7   7  -1    4.16    0.63
   7   7  -1    3.03    0.62
  -6  -7   1   13.67    1.05
   6  -7  -1    9.68    1.32
   6  -7  -1    9.27    1.44
   6  -7  -1   11.14    1.47
   6  -7  -1   11.31    1.20
  -6  -7   1   10.40    1.27
   6   7  -1    9.76    1.25
   6   7  -1   13.31    1.28
   6   7  -1   10.76    1.16
   6   7  -1   12.38    1.31
  -6   7   1   13.00    0.97
  -5  -7   1  134.52    9.13
   5  -7  -1  136.22    9.16
   5  -7  -1  137.91    9.19
   5  -7  -1  137.79    9.20
   5  -7  -1  134.74    9.20
  -5   7   1  141.85    9.11
   5   7  -1  133.11    9.16
   5   7  -1  147.72    9.19
   5   7  -1  124.82    9.20
   5   7  -1  141.54    9.22
   5   7  -1  136.87    9.20
   4  -7  -1    0.34    0.52
   4  -7  -1    0.37    0.49
  -4   7   1    0.30    0.22
   4   7  -1    0.22    0.48
  -3   7   1  224.80   15.00
  -2   7   1    5.16    0.43
  -1  -7   1    0.03    0.20
  -1   7   1   -0.04    0.18
   1   7  -1    0.26    0.21
   0  -7   1  136.31    9.36
   0  -7  -1  150.42    9.39
   0  -7   1  155.59    9.38
   0   7   1  132.31    9.35
   0   7  -1  128.88    9.36
  -1  -7  -1    0.10    0.19
  -1   7  -1    0.07    0.16
   1   7   1    0.37    0.21
  -2  -7  -1  183.43   11.83
  -2   7  -1  170.56   11.79
  -3  -7  -1   61.35    3.87
  -3   7  -1   54.09    3.87
  -4  -7  -1    6.37    0.51
   4  -7   1    6.16    0.70
   4  -7   1    6.86    0.91
   4  -7   1    7.24    0.95
   4  -7   1    5.35    0.77
  -4   7  -1    6.46    0.48
   4   7   1    4.93    0.86
   4   7   1    4.33    1.01
   5  -7   1   15.98    1.42
  -5  -7  -1   16.18    1.14
   5  -7   1   13.33    1.54
   5  -7   1   14.95    1.57
   5  -7   1   14.78    1.45
   5  -7   1   13.19    1.33
  -5   7  -1   16.50    1.15
   5   7   1   18.07    1.60
   5   7   1   17.46    1.47
   5   7   1   15.66    1.40
   5   7   1   16.99    1.33
   5   7   1   15.51    1.49
   6  -7   1    9.88    1.46
   6  -7   1    7.97    1.26
  -6  -7  -1   11.42    1.10
   6  -7   1    8.50    1.19
   6  -7   1    8.28    1.46
   6   7   1   10.79    1.42
   6   7   1   10.48    1.09
   6   7   1    7.66    1.74
   6   7   1    8.79    1.38
  -6   7  -1   11.72    0.93
   6   7   1   12.32    1.15
   7  -7   1   15.49    1.61
   7  -7   1   11.98    1.66
   7  -7   1   11.58    1.37
  -7  -7  -1   14.85    1.90
   7   7   1   12.55    1.94
   7   7   1   16.35    1.47
   7   7   1   17.62    1.35
   7   7   1   15.38    1.42
   8  -7   1    6.39    0.82
   8  -7   1    7.83    1.17
   8   7   1    6.67    0.88
   8   7   1    6.30    0.80
   9  -7   1   64.83    4.38
   9   7   1   59.86    4.30
   9   7   1   66.64    4.42
   9   8  -1    3.34    0.58
   9   8  -1    2.80    0.43
   8  -8  -1    0.59    0.65
   8  -8  -1    0.40    0.32
   8   8  -1   -0.07    0.34
   8   8  -1   -0.10    0.32
   8   8  -1    0.03    0.43
   7   8  -1    3.29    0.84
  -7   8   1    3.44    1.38
   6  -8  -1   28.27    2.32
   6  -8  -1   25.45    2.20
   6  -8  -1   28.48    2.14
  -6  -8   1   28.65    2.20
   6  -8  -1   25.81    2.29
  -6  -8   1   29.70    2.12
   6   8  -1   30.34    2.19
  -6   8   1   28.71    2.03
   6   8  -1   27.22    2.22
   6   8  -1   29.42    2.14
   6   8  -1   30.46    2.25
  -5  -8   1    0.61    0.41
   5  -8  -1    0.75    0.58
   5  -8  -1   -0.18    0.56
   5  -8  -1    0.69    0.48
  -5  -8   1    0.27    0.41
   5  -8  -1    1.46    0.53
   5   8  -1    0.63    0.41
   5   8  -1    0.50    0.50
  -5   8   1    1.12    0.35
   5   8  -1    0.66    0.43
   5   8  -1    1.02    0.54
   4  -8  -1  163.59   10.78
   4  -8  -1  154.89   10.75
   4  -8  -1  153.65   10.75
   4  -8  -1  157.13   10.76
   4   8  -1  164.15   10.73
   4   8  -1  156.97   10.75
   4   8  -1  153.16   10.76
   4   8  -1  175.68   10.76
   4   8  -1  164.84   10.75
  -4   8   1  165.15   10.72
  -3   8   1   54.70    3.67
  -2   8   1   33.86    2.29
  -1  -8   1    0.54    0.25
  -1  -8   1    0.08    0.20
  -1   8   1    0.32    0.21
   0  -8   1    0.58    0.40
   0   8   1    0.64    0.23
  -1  -8  -1   39.85    2.58
   1  -8   1   38.42    2.57
  -1   8  -1   36.84    2.57
   1   8   1   38.06    2.59
  -2  -8  -1   63.74    4.09
  -2   8  -1   58.24    4.08
  -3  -8  -1   89.09    5.86
  -3   8  -1   86.56    5.85
  -4  -8  -1    1.28    0.31
   4  -8   1    0.84    0.54
   4  -8   1    0.93    0.33
   4   8   1    0.66    0.47
  -4   8  -1    0.62    0.30
   4   8   1    0.42    0.43
   4   8   1   -0.02    0.48
   5  -8   1    2.92    0.63
  -5  -8  -1    3.63    0.43
   5  -8   1    2.89    0.61
   5  -8   1    4.02    0.64
   5   8   1    2.23    0.60
   5   8   1    2.87    0.70
  -5   8  -1    2.75    0.54
   6  -8   1    5.32    1.19
   6  -8   1    5.59    1.28
   6  -8   1    4.46    1.02
   6  -8   1    6.31    1.34
   6   8   1    5.48    0.97
   6   8   1    6.78    0.90
   6   8   1    4.59    1.17
   7   8   1    4.34    0.92
   8  -8   1   10.02    1.58
   8  -8   1   10.07    1.37
   8  -8   1   12.94    1.11
   8   8   1   13.05    1.04
   8   8   1   12.31    1.15
   8   8   1   12.93    1.28
   9   8   1    1.47    0.46
   9   8   1    2.41    0.53
   9  -9  -1    7.90    1.00
   9  -9  -1    7.53    1.00
   9   9  -1    7.04    0.70
   9   9  -1    6.58    0.73
   8  -9  -1    0.59    0.61
   8  -9  -1    1.18    0.37
   8   9  -1    0.39    0.29
   8   9  -1    0.83    0.36
   8   9  -1    0.72    0.35
   8   9  -1    0.08    0.46
   7  -9  -1    5.86    1.24
  -7  -9   1    3.79    1.17
   7  -9  -1    3.20    0.59
   7   9  -1    3.41    0.58
   7   9  -1    3.81    0.88
   7   9  -1    4.03    0.94
   6  -9  -1   -0.53    0.68
   6  -9  -1   -0.58    0.58
  -6  -9   1    0.99    0.62
   6  -9  -1    0.65    0.42
   6  -9  -1   -0.25    0.65
   6   9  -1    0.83    0.51
  -6   9   1    0.47    0.58
   6   9  -1    0.31    0.44
   6   9  -1    0.54    0.56
   6   9  -1    0.34    0.60
   5  -9  -1   35.70    2.60
   5  -9  -1   32.57    2.58
  -5  -9   1   35.49    2.45
  -5  -9   1   34.24    2.53
   5  -9  -1   36.39    2.60
   5  -9  -1   33.88    2.52
   5   9  -1   36.08    2.59
   5   9  -1   37.33    2.64
   5   9  -1   35.08    2.50
   5   9  -1   34.20    2.62
  -5   9   1   36.54    2.43
   4  -9  -1   19.57    1.62
   4  -9  -1   16.93    1.50
   4  -9  -1   18.96    1.62
  -4  -9   1   19.68    1.37
   4  -9  -1   18.48    1.54
   4  -9  -1   15.70    1.54
  -4  -9   1   18.87    1.44
   4   9  -1   17.62    1.59
   4   9  -1   18.71    1.55
   4   9  -1   18.12    1.48
   4   9  -1   21.04    1.50
  -4   9   1   20.40    1.33
  -3  -9   1   37.97    2.65
  -3   9   1   40.30    2.64
  -1  -9   1   14.26    1.02
   1  -9  -1   14.37    1.02
  -1  -9   1   13.78    1.01
   1   9  -1   13.68    1.02
  -1   9   1   13.53    1.00
   0  -9   1   10.64    0.76
   0   9  -1    9.35    0.75
   0   9   1   10.29    0.77
  -1  -9  -1  104.54    6.61
   1  -9   1  114.22    6.60
  -1   9  -1   93.06    6.60
   1   9   1   84.72    6.61
  -2  -9  -1    0.37    0.30
   3  -9   1   16.53    1.41
   3  -9   1   18.24    1.33
   3  -9   1   17.37    1.43
  -3  -9  -1   17.68    1.24
   3   9   1   19.37    1.49
   3   9   1   16.50    1.44
  -3   9  -1   17.68    1.22
   3   9   1   17.15    1.35
   4  -9   1    2.41    0.57
   4  -9   1    2.70    0.66
   4  -9   1    1.58    0.36
   4  -9   1    1.80    0.57
  -4  -9  -1    2.09    0.37
   4  -9   1    1.37    0.45
   4   9   1    2.13    0.52
   4   9   1    1.34    0.48
   4   9   1    2.20    0.61
   5  -9   1    5.74    1.11
   5  -9   1    6.47    0.94
   5  -9   1    4.35    0.77
  -5   9  -1    5.68    0.64
   5   9   1    4.70    1.03
   6  -9   1   14.83    1.55
   6  -9   1   15.63    1.41
   6  -9   1   14.20    1.70
   6  -9   1   15.01    1.64
  -6  -9  -1   13.54    1.50
   6  -9   1   16.95    1.66
  -6   9  -1   14.71    1.25
   6   9   1   17.08    1.35
   6   9   1   15.53    1.96
   6   9   1   16.08    1.40
   6   9   1   13.81    1.60
   7  -9   1    4.92    1.03
   7  -9   1    4.46    0.98
   7  -9   1    4.32    0.75
   7  -9   1    4.99    0.88
   7   9   1    5.35    0.98
   7   9   1    5.66    1.14
   7   9   1    5.95    0.94
   8  -9   1   -0.41    0.60
   8  -9   1    0.37    0.31
   8  -9   1    0.76    0.52
   8   9   1    0.07    0.48
   9   9   1    6.66    0.87
   9   9   1    7.92    0.86
   9 -10  -1    5.28    0.60
   9 -10  -1    4.55    0.78
   9  10  -1    3.75    0.49
   9  10  -1    4.40    0.64
   8 -10  -1    8.14    1.16
   8 -10  -1   10.80    1.27
   8 -10  -1    9.11    0.95
   8  10  -1    8.32    0.84
   8  10  -1    9.49    0.86
   7 -10  -1   38.84    2.97
   7 -10  -1   38.09    2.92
   7 -10  -1   40.78    2.81
   7 -10  -1   38.69    2.96
   7  10  -1   43.71    2.91
   7  10  -1   39.02    2.85
   7  10  -1   39.70    2.81
   7  10  -1   36.28    2.94
   6 -10  -1    4.51    1.12
   6 -10  -1    2.38    1.02
   6  10  -1    2.80    0.58
   6  10  -1    2.97    0.60
   6  10  -1    2.31    0.66
   6  10  -1    4.31    0.83
  -6  10   1    3.05    0.83
   5 -10  -1   13.23    1.39
  -5 -10   1   14.35    1.20
  -5 -10   1   12.95    1.23
   5 -10  -1   16.82    2.02
   5 -10  -1   15.67    1.42
  -5  10   1   14.81    1.15
   4 -10  -1   37.33    2.93
  -4 -10   1   39.76    2.86
  -4 -10   1   41.37    2.82
   4 -10  -1   40.59    2.88
   4 -10  -1   42.98    2.95
   4 -10  -1   40.25    2.92
   4 -10  -1   40.38    2.89
   4  10  -1   46.62    2.89
   4  10  -1   40.04    2.93
   4  10  -1   38.31    2.88
   4  10  -1   42.35    2.96
  -4  10   1   41.71    2.79
   3 -10  -1   30.30    2.36
   3 -10  -1   32.02    2.44
   3 -10  -1   36.79    2.48
   3 -10  -1   32.01    2.41
  -3 -10   1   33.69    2.30
  -3 -10   1   31.05    2.33
   3 -10  -1   33.34    2.34
   3  10  -1   36.95    2.33
   3  10  -1   36.28    2.42
   3  10  -1   33.92    2.35
  -3  10   1   32.29    2.27
  -2 -10   1   30.02    2.20
  -2  10   1   33.16    2.17
  -1 -10   1   56.54    3.71
  -1 -10   1   53.92    3.70
  -1  10   1   56.88    3.70
   1  10  -1   52.82    3.70
   0 -10   1   65.26    4.15
   0 -10  -1   57.17    4.14
   0  10   1   63.13    4.15
   0  10  -1   61.70    4.14
  -1  10  -1    1.28    0.30
   1  10   1    1.19    0.74
  -2 -10  -1    2.43    0.46
  -2  10  -1    1.64    0.38
   3 -10   1    7.23    0.77
   3 -10   1    6.88    0.69
  -3 -10  -1    6.46    0.53
  -3  10  -1    4.78    0.52
   3  10   1    5.62    0.84
   3  10   1    5.42    0.92
   3  10   1    6.40    0.94
   3  10   1    4.47    0.82
   4 -10   1   19.06    1.74
  -4 -10  -1   19.94    1.34
   4 -10   1   19.62    1.46
   4 -10   1   18.45    1.48
   4 -10   1   16.32    1.60
   4  10   1   16.47    1.59
   4  10   1   18.93    1.68
   4  10   1   17.70    1.55
  -4  10  -1   17.97    1.31
   4  10   1   18.60    1.49
   5 -10   1    6.42    1.12
   5  10   1    6.99    1.09
  -5  10  -1    7.24    0.74
   5  10   1    8.05    0.93
   5  10   1    7.35    1.14
  -6 -10  -1    1.66    0.78
  -6  10  -1    0.58    0.61
   6  10   1    1.28    0.45
   7 -10   1    0.45    0.71
   7 -10   1    0.23    0.65
   7  10   1    1.07    0.54
   7  10   1    1.39    0.48
   8 -10   1   18.31    1.56
   8 -10   1   16.27    1.38
   8 -10   1   16.40    1.55
   8  10   1   17.96    1.35
   8  10   1   14.76    1.51
   8  10   1   20.31    1.39
   9  10   1    3.32    0.53
   9  10   1    3.97    0.61
   9 -11  -1   23.29    1.66
   9 -11  -1   23.10    1.74
   9  11  -1   24.85    1.66
   9  11  -1   22.43    1.67
   8 -11  -1    4.91    0.81
   8 -11  -1    6.44    1.08
   8  11  -1    5.38    0.81
   8  11  -1    6.64    1.29
   8  11  -1    5.89    0.78
   7 -11  -1   23.75    2.06
   7 -11  -1   21.88    2.00
   7 -11  -1   24.19    1.76
   7  11  -1   22.26    1.80
   7  11  -1   21.97    1.81
   7  11  -1   23.56    1.90
   6 -11  -1   11.08    1.35
   6 -11  -1   10.35    1.34
   6 -11  -1    9.06    1.11
   6 -11  -1    7.64    1.45
   6 -11  -1    7.89    1.50
   6  11  -1   10.10    1.27
   6  11  -1    8.13    1.18
   6  11  -1   10.81    1.11
   5 -11  -1    4.16    1.09
   5 -11  -1    7.46    1.17
   5 -11  -1    6.45    0.92
   5  11  -1    6.83    1.18
   5  11  -1    6.12    1.07
  -5  11   1    5.31    0.71
   5  11  -1    6.98    0.86
   5  11  -1    5.53    0.72
   4 -11  -1   10.88    1.18
   4 -11  -1   11.87    1.14
   4 -11  -1   13.15    1.41
  -4 -11   1   12.40    1.09
  -4 -11   1   12.79    1.11
   4 -11  -1   13.36    1.31
   4  11  -1   15.15    1.19
   4  11  -1   12.91    1.20
   4  11  -1   11.74    1.56
   4  11  -1   12.35    1.23
  -4  11   1   14.18    0.99
   3 -11  -1   36.67    2.82
  -3 -11   1   40.22    2.64
   3 -11  -1   38.83    2.70
   3 -11  -1   34.94    2.74
   3 -11  -1   37.48    2.68
  -3 -11   1   37.41    2.68
   3  11  -1   41.40    2.78
   3  11  -1   38.18    2.67
   3  11  -1   41.46    2.73
   3  11  -1   37.54    2.67
  -3  11   1   38.18    2.60
   2 -11  -1   51.75    3.15
  -2 -11   1   46.10    3.08
  -2 -11   1   39.37    3.08
   2 -11  -1   46.81    3.13
  -2  11   1   41.74    3.03
  -1 -11   1   22.22    1.51
  -1 -11   1   19.39    1.52
   1  11  -1   20.72    1.52
  -1  11   1   21.43    1.49
   0 -11   1   27.39    1.93
   0 -11  -1   26.38    1.93
   0 -11  -1   27.17    1.95
   0  11  -1   28.17    1.93
   0  11   1   30.53    1.94
   1  11   1   87.73    5.94
  -2 -11  -1    2.96    0.42
   2 -11   1    2.84    0.63
   2 -11   1    3.60    0.85
  -2  11  -1    2.37    0.35
   2  11   1    2.90    0.74
   3 -11   1   13.04    1.22
   3 -11   1   10.47    1.27
   3 -11   1   11.18    1.27
   3 -11   1   13.51    1.07
  -3 -11  -1   13.79    0.99
   3  11   1   11.99    1.21
   3  11   1   13.30    1.20
   3  11   1   12.03    1.09
  -3  11  -1   13.49    0.94
   4 -11   1    8.33    1.13
   4 -11   1    8.94    0.94
   4 -11   1    9.11    0.99
   4  11   1    9.04    1.18
  -4  11  -1    8.23    0.72
   4  11   1    7.36    1.00
   4  11   1    9.45    1.19
   4  11   1    9.04    1.25
   5 -11   1    1.54    0.63
   5 -11   1    2.32    0.59
   5 -11   1    0.78    0.45
   5  11   1    1.12    0.47
   5  11   1    2.18    0.59
   5  11   1    1.69    0.58
   5  11   1    1.07    0.69
  -6 -11  -1   21.46    1.90
   6 -11   1   22.65    1.88
   6 -11   1   21.42    1.79
   6 -11   1   19.68    1.63
   6 -11   1   18.03    1.74
  -6 -11  -1   19.07    1.89
   6  11   1   21.08    1.65
   6  11   1   19.73    1.83
  -6  11  -1   19.48    1.64
   6  11   1   21.38    1.70
   6  11   1   15.51    2.17
   7 -11   1    3.98    0.86
   8 -11   1   18.03    1.38
   8 -11   1   15.73    1.45
   8 -11   1   16.07    1.24
   8  11   1   17.33    1.23
   8  11   1   13.42    1.33
   8  11   1   15.18    1.21
   8 -12  -1   11.94    0.98
   8  12  -1   10.22    1.01
   8  12  -1   11.36    1.00
   7 -12  -1   12.24    1.31
   7 -12  -1   10.29    1.29
   7  12  -1   10.48    1.24
   6 -12  -1    1.21    0.44
   6 -12  -1    0.74    0.77
   6 -12  -1    2.33    0.63
  -6 -12   1   -0.31    0.99
   6 -12  -1    2.06    0.70
   6  12  -1    0.63    0.54
   6  12  -1    0.94    0.48
  -6  12   1    2.87    0.86
   6  12  -1    1.25    0.49
   5 -12  -1    8.25    1.07
   5 -12  -1    8.57    1.09
   5 -12  -1    8.34    1.27
   5 -12  -1    6.64    1.17
  -5 -12   1    9.75    1.11
  -5  12   1    7.38    0.88
   5  12  -1    9.32    1.03
   5  12  -1    6.20    1.15
   4 -12  -1    4.28    0.80
  -4 -12   1    5.27    0.82
  -4 -12   1    5.98    0.83
   4 -12  -1    3.83    0.90
   4 -12  -1    6.09    1.01
   4  12  -1    5.44    1.00
   4  12  -1    4.09    0.92
  -4  12   1    6.69    0.61
   3 -12  -1   77.56    5.46
  -3 -12   1   86.18    5.41
   3 -12  -1   79.15    5.47
   3 -12  -1   85.41    5.44
  -3 -12   1   74.15    5.43
   3 -12  -1   81.24    5.45
   3  12  -1   80.08    5.47
   3  12  -1   79.25    5.43
  -3  12   1   82.76    5.39
   3  12  -1   84.36    5.50
   3  12  -1   73.76    5.42
  -2 -12   1   27.29    1.99
  -2 -12   1   26.08    1.99
   2 -12  -1   30.21    2.02
   2 -12  -1   26.54    2.11
   2 -12  -1   28.51    2.12
   2 -12  -1   28.11    2.03
   2  12  -1   28.74    2.09
  -2  12   1   30.52    1.96
  -1 -12   1   30.87    2.09
   1 -12  -1   29.69    2.08
  -1 -12   1   28.10    2.06
  -1  12   1   29.05    2.06
   1  12  -1   29.56    2.10
   0 -12   1   11.97    1.06
   0 -12  -1   14.86    1.18
   0 -12  -1   11.42    1.07
   0  12   1   15.82    1.09
   0  12  -1   14.94    1.06
  -1 -12  -1    5.93    0.64
   1 -12   1    4.61    0.64
   1 -12   1    4.40    0.61
   1  12   1    6.63    0.79
  -1  12  -1    5.70    0.55
   2 -12   1    7.36    0.95
   2 -12   1    7.53    0.90
  -2  12  -1    8.30    0.65
   2  12   1    8.18    1.07
   3 -12   1    1.10    0.52
   3 -12   1   -0.27    0.58
   3 -12   1    0.07    0.34
   3  12   1    0.58    0.41
   3  12   1    1.12    0.61
   3  12   1    0.79    0.37
   4 -12   1   23.09    1.92
   4 -12   1   25.03    2.01
  -4 -12  -1   24.58    1.86
   4 -12   1   25.36    1.92
   4 -12   1   22.49    1.97
   4  12   1   24.68    2.03
   4  12   1   24.52    1.89
  -4  12  -1   27.22    1.77
   4  12   1   28.19    1.99
   4  12   1   25.95    2.02
   5 -12   1   22.98    1.82
  -5 -12  -1   22.95    2.05
   5 -12   1   23.73    1.74
   5 -12   1   19.36    1.71
  -5 -12  -1   21.94    2.08
   5  12   1   22.38    1.81
  -5  12  -1   18.99    1.78
   5  12   1   20.72    2.01
   5  12   1   19.87    1.66
   5  12   1   20.73    1.76
   6 -12   1    8.62    1.17
   6 -12   1    8.67    1.38
   6 -12   1   11.70    1.09
  -6 -12  -1   10.83    1.68
   6  12   1    8.08    1.35
   6  12   1    6.87    1.60
  -6  12  -1   10.41    1.24
   6  12   1   11.47    1.11
   7 -12   1   49.06    3.53
   7 -12   1   51.66    3.45
   7 -12   1   52.48    3.54
   7  12   1   48.29    3.42
   7  12   1   46.67    3.44
   7  12   1   51.21    3.50
   8 -12   1    7.95    1.12
   8 -12   1    6.97    0.76
   8  12   1    8.70    0.76
   8  12   1    6.89    0.84
   8 -13  -1    1.72    0.45
   8 -13  -1    0.88    0.25
   8  13  -1    1.04    0.31
   7 -13  -1    5.44    0.99
   7 -13  -1    6.09    0.76
   7 -13  -1    7.12    1.09
   7  13  -1    5.37    0.75
   6 -13  -1   12.37    1.34
   6 -13  -1   12.77    1.18
   6 -13  -1   13.51    1.50
  -6  13   1   10.69    1.37
   6  13  -1   11.12    1.23
   6  13  -1   12.06    1.14
   5 -13  -1    2.60    0.67
   5 -13  -1    2.32    0.62
   5 -13  -1    3.13    0.73
  -5  13   1    2.37    0.61
   5  13  -1    1.70    0.63
   5  13  -1    1.65    0.61
   4 -13  -1    1.59    0.41
   4 -13  -1    1.56    0.48
   4  13  -1    1.91    0.61
   4  13  -1    1.42    0.41
   3 -13  -1    6.83    0.79
   3 -13  -1    7.29    1.12
  -3 -13   1    7.09    0.95
   3 -13  -1    5.26    1.39
  -3 -13   1    7.05    0.92
   3  13  -1    7.23    1.07
   3  13  -1    8.88    0.90
   3  13  -1    6.23    1.35
  -2 -13   1   37.69    2.45
   2 -13  -1   32.91    2.45
  -2 -13   1   35.57    2.43
   2 -13  -1   31.69    2.56
  -2 -13   1   34.87    2.42
   2 -13  -1   36.56    2.45
   2 -13  -1   30.09    2.51
   2  13  -1   37.51    2.53
  -2  13   1   34.55    2.38
   2  13  -1   33.54    2.49
  -1 -13   1   28.31    1.93
   1 -13  -1   24.68    1.94
   1 -13  -1   28.92    1.94
  -1 -13   1   27.42    2.03
  -1 -13   1   27.12    1.94
   1  13  -1   25.34    2.04
  -1  13   1   27.99    1.89
   1  13  -1   25.62    1.99
   0 -13   1   11.28    1.14
   0 -13  -1   15.33    1.11
   0 -13   1   14.59    1.12
   0  13  -1   14.80    1.14
   0  13   1   14.46    1.19
   0  13   1   13.57    1.17
   1 -13   1   14.54    1.51
  -1 -13  -1   17.50    1.34
  -1 -13  -1   15.31    1.31
   1 -13   1   16.71    1.53
  -1 -13  -1   18.70    1.30
   1  13   1   14.73    1.44
  -1  13  -1   17.91    1.23
  -2 -13  -1   15.28    1.22
   2 -13   1   17.35    1.30
  -2 -13  -1   15.92    1.17
   2 -13   1   16.72    1.34
   2 -13   1   15.67    1.40
   2 -13   1   13.15    1.23
  -2  13  -1   15.06    1.12
   2  13   1   13.21    1.37
   2  13   1   13.09    1.40
   2  13   1   12.16    1.37
   2  13   1   13.54    1.35
   3 -13   1    5.16    1.20
   3 -13   1    6.39    0.75
  -3 -13  -1    7.56    0.88
   3 -13   1    5.12    1.00
  -3 -13  -1    5.82    0.81
   3 -13   1    7.63    0.89
  -3  13  -1    7.12    0.64
   3  13   1    5.21    1.02
   3  13   1    4.98    1.11
   3  13   1    7.61    1.30
  -4 -13  -1    6.73    0.97
   4 -13   1    7.14    0.93
   4 -13   1    8.15    1.14
   4 -13   1    6.42    1.03
   4  13   1    6.35    1.07
   4  13   1    4.51    1.17
  -4  13  -1    6.49    0.68
   4  13   1    5.71    1.22
  -5 -13  -1    0.76    0.78
   5 -13   1    1.19    0.65
   5 -13   1    1.00    0.70
   5 -13   1    1.68    0.52
   5 -13   1    0.89    0.41
  -5  13  -1    2.79    0.74
   5  13   1    2.02    0.54
   5  13   1    1.66    0.47
   5  13   1    0.59    0.63
  -6 -13  -1   15.89    2.01
   6 -13   1   17.49    1.75
   6 -13   1   18.23    1.72
   6 -13   1   16.07    1.48
   6 -13   1   17.99    1.47
   6  13   1   13.18    2.09
   6  13   1   17.38    1.52
   6  13   1   18.51    1.48
   7 -13   1    6.05    1.00
   7 -13   1    5.30    0.81
   7  13   1    7.15    0.68
   8 -13   1    5.74    0.99
   8 -13   1    7.27    0.86
   8  13   1    6.78    0.76
   8  13   1    5.91    0.67
   8 -14  -1    0.39    0.19
   8 -14  -1    0.72    0.45
   7 -14  -1    0.46    0.56
   7 -14  -1    0.71    0.47
   7 -14  -1    0.62    0.23
   7  14  -1    0.43    0.31
  -6  14   1   11.93    1.36
   5 -14  -1    1.11    0.60
   5 -14  -1    1.31    0.64
   5 -14  -1    1.02    0.40
   5 -14  -1    1.46    0.66
   5  14  -1    0.45    0.54
   5  14  -1    0.73    0.44
   4 -14  -1    1.74    0.41
   4 -14  -1    1.45    0.57
   4 -14  -1    2.26    0.58
  -4 -14   1    1.33    0.57
   4 -14  -1    0.82    0.50
  -4  14   1    2.40    0.65
   4  14  -1    1.21    0.46
   4  14  -1    2.12    0.60
   3 -14  -1    2.08    0.63
  -3 -14   1    3.27    0.75
   3  14  -1    1.80    0.64
  -3  14   1    3.14    0.66
   2 -14  -1    1.05    0.42
   2 -14  -1    0.86    0.54
   2 -14  -1    0.69    0.67
  -2 -14   1    2.00    0.75
   2 -14  -1    1.47    0.40
  -2 -14   1    1.15    0.58
   2  14  -1    0.84    0.50
   2  14  -1    1.73    0.54
  -2  14   1    1.21    0.47
   2  14  -1    0.61    0.36
  -1 -14   1   15.38    1.26
   1 -14  -1   12.98    1.68
   1 -14  -1   17.27    1.25
  -1 -14   1   15.06    1.19
   0 -14  -1   44.32    3.02
   0 -14   1   43.96    3.01
   0  14   1   41.57    3.04
   0  14  -1   45.97    3.00
   0  14   1   43.52    3.07
   0  14  -1   41.96    3.09
   1 -14   1    0.40    0.72
   1 -14   1    1.41    0.65
   1 -14   1    1.35    0.42
   1 -14   1    0.52    0.70
   1  14   1    1.51    0.46
  -1  14  -1    1.63    0.52
   2 -14   1    0.15    0.39
   2 -14   1   -0.24    0.37
  -2 -14  -1   -0.36    0.41
   2 -14   1   -0.76    0.64
   2 -14   1    0.28    0.59
  -2 -14  -1    0.80    0.63
  -2 -14  -1    1.06    0.44
   2  14   1    1.10    0.62
   2  14   1    0.26    0.42
  -2  14  -1    0.45    0.47
   2  14   1    1.26    0.61
   2  14   1    1.31    0.59
  -3 -14  -1   18.12    1.55
  -3 -14  -1   17.26    1.71
   3 -14   1   21.33    1.54
   3 -14   1   17.30    1.68
   3 -14   1   16.19    1.64
  -3 -14  -1   21.34    1.65
   3 -14   1   19.94    1.58
   3  14   1   17.54    1.61
   3  14   1   21.61    1.73
   3  14   1   22.62    1.94
  -3  14  -1   21.53    1.44
   3  14   1   20.81    1.63
   4 -14   1    1.73    0.53
  -4 -14  -1    1.07    0.64
   4 -14   1    1.87    0.63
   4 -14   1    1.15    0.60
   4 -14   1    1.13    0.44
   4  14   1    1.40    0.57
   4  14   1    1.14    0.49
   4  14   1    1.16    0.60
   5 -14   1    4.25    0.87
  -5 -14  -1    4.75    1.18
   5 -14   1    4.93    0.95
   5  14   1    4.55    1.05
   5  14   1    4.21    0.95
   6 -14   1    2.13    0.88
   6 -14   1    1.67    0.70
   6 -14   1    0.58    0.69
   6 -14   1    3.31    0.81
   6  14   1    1.79    0.55
   7 -14   1    0.67    0.41
   7 -14   1    0.39    0.47
   7 -14   1    0.28    0.29
   8 -14   1    0.07    0.43
   8 -14   1    0.81    0.36
   8  14   1    0.59    0.23
   8 -15  -1    1.47    0.44
   8 -15  -1    0.70    0.33
   8  15  -1    0.53    0.41
   7 -15  -1    0.78    0.46
   7  15  -1    0.06    0.38
   6 -15  -1   10.19    1.33
   6 -15  -1   10.82    1.00
   6 -15  -1   10.63    1.04
   6  15  -1    8.33    1.09
   6  15  -1   10.49    1.11
   6  15  -1    8.58    1.20
   5 -15  -1   20.67    1.98
   5 -15  -1   25.59    1.98
   5 -15  -1   23.11    1.75
   5 -15  -1   21.36    1.74
   5  15  -1   21.87    1.95
   5  15  -1   20.69    1.84
  -5  15   1   23.92    2.01
   5  15  -1   22.02    1.88
   5  15  -1   22.41    1.75
   4 -15  -1    1.08    0.43
   4 -15  -1    1.63    0.61
   4 -15  -1    0.47    0.50
   4 -15  -1    1.08    0.63
  -4 -15   1   -0.37    1.06
   4  15  -1    1.03    0.59
   4  15  -1    0.44    0.67
  -4  15   1    1.77    0.99
   3 -15  -1    0.14    0.37
  -3 -15   1    0.94    0.72
   3  15  -1    0.57    0.74
  -2 -15   1    0.59    0.58
   2 -15  -1    2.11    0.71
  -2 -15   1    1.64    0.47
   2 -15  -1    1.31    0.65
   2 -15  -1    0.88    0.46
  -2  15   1    1.09    0.54
   2  15  -1    0.58    0.58
   2  15  -1    0.73    0.37
   2  15  -1    1.35    0.52
   1 -15  -1    0.48    0.72
   1 -15  -1   -0.19    0.78
  -1 -15   1    0.65    0.49
   1 -15  -1    1.09    0.46
  -1 -15   1    0.19    0.41
   1  15  -1    1.63    0.57
   0 -15  -1   -0.09    0.38
   0 -15   1    0.26    0.35
   0  15   1    1.90    1.13
   0  15   1    0.32    0.47
   0  15  -1    0.50    0.70
   0  15  -1   -0.39    0.59
  -1 -15  -1   -0.37    0.35
   1 -15   1    0.25    0.48
   1 -15   1    0.12    0.58
   1 -15   1   -0.84    0.76
  -1 -15  -1   -0.50    0.46
   1 -15   1    0.68    0.77
  -1  15  -1    1.10    0.48
   1  15   1   -0.24    0.50
  -2 -15  -1   18.77    1.66
   2 -15   1   16.46    1.64
   2 -15   1   20.57    2.06
   2 -15   1   15.91    1.52
   2 -15   1   15.46    1.68
  -2 -15  -1   15.28    1.44
   2  15   1   14.74    1.67
   2  15   1   15.24    1.46
  -2  15  -1   17.40    1.36
   3 -15   1   26.33    1.99
   3 -15   1   25.40    1.79
   3 -15   1   23.35    1.97
  -3 -15  -1   22.19    1.91
   3 -15   1   25.41    1.85
  -3 -15  -1   25.17    2.05
   3  15   1   20.86    1.98
   3  15   1   23.39    1.94
  -3  15  -1   22.68    1.79
   3  15   1   23.87    2.73
   4 -15   1    7.34    1.24
   4 -15   1    4.87    0.90
   4 -15   1    6.80    0.89
  -4 -15  -1    4.31    1.19
   4  15   1    4.78    0.77
   4  15   1    7.46    1.16
   4  15   1    5.99    0.98
   6 -15   1    1.19    0.38
   6 -15   1    0.73    0.45
   6  15   1    0.90    0.57
   7 -15   1    5.15    0.72
   7 -15   1    5.82    0.89
   7  15   1    6.24    0.73
   7  15   1    3.99    0.80
   8 -15   1    0.67    0.30
   8  15   1    0.52    0.26
   8 -16  -1    5.81    0.65
   8 -16  -1    5.39    0.74
   8  16  -1    5.39    0.58
   8  16  -1    6.16    0.63
   7 -16  -1    3.75    0.60
   7  16  -1    5.10    0.73
   7  16  -1    4.35    0.82
   6 -16  -1    0.89    0.49
   6 -16  -1    0.00    0.73
   6 -16  -1    0.05    0.29
   6 -16  -1    0.93    0.47
   6  16  -1    0.30    0.34
   6  16  -1   -0.17    0.45
  -5  16   1   11.70    1.47
   4 -16  -1    9.31    0.94
   4 -16  -1   10.04    1.34
   4 -16  -1    6.68    1.01
   4  16  -1    9.87    1.35
   4  16  -1    7.58    1.08
   4  16  -1    9.07    1.16
   4  16  -1    7.11    1.05
   3 -16  -1    2.35    0.68
   3 -16  -1    1.29    0.50
   3 -16  -1    1.64    0.61
  -3 -16   1    1.23    0.58
   3  16  -1    1.78    0.56
   2 -16  -1    1.62    0.63
   2 -16  -1    0.91    0.51
  -2 -16   1    0.61    0.55
   2  16  -1    0.41    0.62
   2  16  -1   -0.14    0.64
  -1 -16   1   15.89    1.37
   1 -16  -1   14.08    1.78
   1 -16  -1   19.36    1.88
   1 -16  -1   15.55    1.29
   1  16  -1   19.37    1.69
   0 -16  -1   25.32    1.98
   0 -16   1   27.32    1.95
   0 -16   1   27.92    2.15
   0  16  -1   29.96    2.08
   0  16  -1   24.18    2.12
   0  16   1   25.39    2.09
   1 -16   1   18.23    1.91
   1 -16   1   13.25    1.90
   1 -16   1   14.41    1.58
   1 -16   1   14.83    1.27
  -1  16  -1   16.02    1.54
  -1  16  -1   17.31    1.44
  -2 -16  -1    4.34    0.80
   2 -16   1    4.04    0.86
   2 -16   1    3.71    1.04
   2  16   1    4.96    1.04
   2  16   1    6.57    1.53
   2  16   1    3.97    0.70
   3 -16   1   19.95    1.88
   3 -16   1   23.04    1.68
  -3 -16  -1   22.83    1.74
   3 -16   1   20.62    1.63
   3 -16   1   18.79    1.87
   3  16   1   23.04    1.83
  -3  16  -1   23.22    1.70
   3  16   1   17.26    1.92
   3  16   1   19.35    1.80
   3  16   1   20.71    1.76
   4 -16   1   17.48    1.62
   4 -16   1   12.17    1.35
   4 -16   1   17.69    1.36
   4 -16   1   16.63    1.63
   4  16   1   13.96    1.64
   4  16   1   12.61    1.43
   4  16   1   14.51    1.46
  -4  16  -1   16.23    1.50
   4  16   1   15.02    1.37
  -5  16  -1   11.82    1.43
   6 -16   1    1.11    0.47
   6 -16   1    0.70    0.21
   6  16   1    0.58    0.40
   6  16   1    0.81    0.37
   6  16   1    0.16    0.42
   7 -16   1   12.39    1.07
   7  16   1   12.16    1.04
   7  16   1   10.02    1.02
   7 -17  -1    0.65    0.37
   7 -17  -1    0.74    0.34
  -7 -17   1    1.03    0.58
   6 -17  -1    4.50    0.83
   6 -17  -1    3.06    0.54
   6  17  -1    4.69    0.98
   6  17  -1    4.60    0.80
   6  17  -1    3.52    0.51
   5 -17  -1   12.49    1.19
   5 -17  -1   14.04    1.47
   5 -17  -1   13.66    1.56
   5 -17  -1   15.63    1.21
   5  17  -1   11.42    1.24
   5  17  -1   12.51    1.43
   5  17  -1   14.73    1.48
   5  17  -1   10.65    1.30
   4 -17  -1    1.87    0.49
   4 -17  -1    2.24    0.71
   4 -17  -1    2.19    0.43
   4  17  -1    3.56    0.80
   4  17  -1    1.96    0.61
  -2 -17   1   27.29    2.11
   2 -17  -1   26.88    2.07
   2 -17  -1   27.04    2.52
   2 -17  -1   31.56    2.29
   2  17  -1   29.37    2.21
  -2  17   1   30.86    2.33
   2  17  -1   24.44    2.11
   1 -17  -1   42.26    3.60
   1 -17  -1   49.93    3.28
  -1  17   1   48.87    3.54
   0 -17  -1    0.33    0.38
   0 -17   1   -0.66    0.55
   1 -17   1    4.07    0.72
  -1 -17  -1    3.40    0.54
  -1  17  -1    4.65    1.01
   1  17   1    4.00    0.98
   2 -17   1   16.21    1.34
   2 -17   1   20.22    2.26
  -2 -17  -1   15.62    1.41
   2 -17   1   18.65    1.73
   2 -17   1   16.69    1.67
  -2 -17  -1   15.83    2.31
   2  17   1   15.99    1.48
   2  17   1   16.42    1.56
  -3 -17  -1   28.50    2.07
   3 -17   1   27.57    2.17
   3 -17   1   30.14    2.21
   3 -17   1   25.07    1.99
   3  17   1   26.45    2.13
   3  17   1   23.30    2.09
  -3  17  -1   28.77    2.18
   3  17   1   25.49    2.16
   3  17   1   28.27    2.31
   4 -17   1    0.83    0.63
   4 -17   1    2.09    0.68
   5 -17   1    3.32    0.60
   5 -17   1    6.33    1.31
   5  17   1    4.09    0.87
   5  17   1    4.55    1.02
   6 -17   1   10.72    1.09
   6 -17   1    9.48    0.93
   6  17   1    9.80    1.09
   7 -17   1    0.98    0.37
   7 -17   1    0.12    0.31
   7  17   1    0.03    0.29
   6 -18  -1    0.97    0.40
   6  18  -1    0.39    0.44
  -6  18   1    0.86    0.69
   5 -18  -1    0.82    0.66
   5 -18  -1    1.21    0.39
   5  18  -1    0.51    0.34
   2 -18  -1   22.06    2.23
   2 -18  -1   21.67    1.94
  -2 -18   1   20.96    1.67
   2 -18  -1   18.78    1.57
   2  18  -1   18.25    1.65
   2  18  -1   21.38    1.74
  -2  18   1   20.52    1.70
   1 -18  -1    0.72    0.79
  -1 -18   1    1.83    0.48
   1 -18  -1    1.58    0.45
   1 -18  -1    0.76    0.73
  -1  18   1    1.17    0.51
   1  18  -1    1.51    0.57
   0 -18  -1   18.33    1.40
   0 -18   1   16.29    1.63
   0 -18   1   17.47    1.43
   0  18   1   16.73    1.56
   0  18  -1   19.49    1.68
   1 -18   1    0.59    0.80
   1 -18   1    2.07    0.74
   1 -18   1    2.49    0.47
   1 -18   1    3.67    0.88
  -1  18  -1    1.91    0.65
  -2 -18  -1    4.61    0.83
   2 -18   1    5.13    1.04
   2 -18   1    6.35    1.58
   2 -18   1    3.64    0.81
   2 -18   1    4.75    0.74
   2  18   1    3.78    0.98
  -3 -18  -1    0.46    0.60
   3 -18   1    0.49    0.59
   3  18   1    0.38    0.56
   3  18   1    1.68    0.67
  -3  18  -1    1.02    0.66
   4 -18   1    2.14    0.68
   4 -18   1    1.22    0.67
   4 -18   1    1.19    0.51
  -4  18  -1    1.12    0.69
   4  18   1    0.74    0.51
   4  18   1    1.13    0.57
   4  18   1    0.31    0.54
   4  18   1    1.43    0.75
   5 -18   1    7.24    1.35
   5 -18   1    5.93    0.75
   5  18   1    5.45    0.91
   5  18   1    7.77    1.07
   5  18   1    5.55    1.03
   5  18   1    9.76    1.86
   6 -18   1    0.19    0.40
   6 -18   1   -0.10    0.46
   6 -18   1   -0.38    0.35
   6  18   1    0.18    0.36
   6  18   1   -0.37    0.46
  -7 -18  -1    5.88    0.90
   7 -18   1    5.73    0.71
   7  18   1    5.67    0.64
   7  18   1    4.67    0.57
  -7 -19   1    0.94    0.56
   6 -19  -1    1.17    0.48
   6  19  -1    0.56    0.72
   5 -19  -1    6.23    0.70
   5  19  -1    6.99    0.99
   5  19  -1    5.07    0.88
   4 -19  -1   11.99    1.35
   4 -19  -1    8.92    1.41
   4 -19  -1   10.14    0.98
   4  19  -1    8.25    1.22
   4  19  -1   10.57    1.38
   2 -19  -1    0.36    0.40
  -2 -19   1    0.92    0.55
   2 -19  -1    0.35    0.84
   2 -19  -1    0.06    0.70
   2  19  -1    0.41    0.36
   2  19  -1    0.25    0.58
  -2  19   1    0.99    0.54
  -1 -19   1   14.45    1.43
  -1 -19   1   13.15    1.21
   1 -19  -1   14.21    1.15
   1 -19  -1   10.90    1.82
   1 -19  -1   14.14    2.03
   1  19  -1   14.38    1.42
   0 -19  -1    4.88    0.72
   0 -19   1    5.47    1.14
   0 -19  -1    4.95    1.23
   0 -19   1    4.73    0.75
   0  19  -1    5.03    1.16
   0  19   1    6.96    1.12
   1 -19   1    8.33    0.92
  -1 -19  -1    8.87    0.91
   1 -19   1    9.63    1.44
   1 -19   1    6.88    1.20
   1 -19   1    6.94    1.82
  -1  19  -1    9.10    1.34
   1  19   1   10.63    1.15
   2 -19   1    8.01    0.82
   2 -19   1    6.29    1.41
   2 -19   1    5.44    1.12
  -2 -19  -1    6.44    0.89
   2 -19   1    9.07    1.54
   2  19   1    6.39    1.12
  -2  19  -1    6.50    1.31
   3 -19   1    0.94    0.66
   4 -19   1    5.24    1.03
   4  19   1    3.96    0.51
   4  19   1    3.05    0.65
   5 -19   1   -0.03    0.51
   5 -19   1    0.68    0.49
   5  19   1   -0.24    0.63
   6 -19   1    3.81    0.57
   6 -19   1    4.31    0.76
   6 -19   1    4.29    0.79
   6 -20  -1    2.17    0.47
   6 -20  -1    3.38    0.70
   5 -20  -1    0.53    0.47
   5 -20  -1    1.86    0.63
   5 -20  -1    0.76    0.33
  -5  20   1    0.51    0.70
   4 -20  -1   16.39    1.24
   4 -20  -1   16.77    1.66
  -4  20   1   14.19    1.49
   4  20  -1   15.91    1.23
   4  20  -1   12.81    1.47
   3 -20  -1    1.95    0.93
   3 -20  -1    2.64    0.67
   3 -20  -1    1.77    0.45
   3  20  -1    1.94    0.63
   3  20  -1    1.65    0.38
  -3  20   1    2.90    0.62
   2 -20  -1   11.75    1.06
  -2 -20   1   11.73    1.24
   2 -20  -1   10.23    1.65
   2 -20  -1   13.54    1.89
   2  20  -1   12.94    1.43
  -2  20   1   13.44    1.41
  -1 -20   1    1.50    0.57
  -1 -20   1    2.41    0.50
   1 -20  -1    2.41    0.82
   1 -20  -1    2.20    0.47
  -1  20   1    1.83    0.60
   1  20  -1    2.51    0.63
   1  20  -1    2.01    0.43
   0 -20  -1    0.68    0.43
   0 -20   1   -0.33    0.42
   0 -20  -1    0.92    0.58
   0 -20   1    0.13    0.56
   0  20   1    1.07    0.52
   0  20  -1   -0.05    0.61
   1 -20   1   21.26    2.00
  -1 -20  -1   22.72    1.70
   1 -20   1   22.74    1.69
   1  20   1   22.27    1.78
  -1  20  -1   19.95    1.93
   1  20   1   22.92    1.85
   2 -20   1    2.31    0.87
   2 -20   1    1.11    0.97
   2 -20   1    0.88    0.43
  -2 -20  -1    0.74    0.56
   2 -20   1    2.60    0.97
  -2  20  -1    0.96    0.70
   2  20   1    1.25    0.40
   2  20   1    1.27    0.57
   3 -20   1    0.89    0.79
   3 -20   1    0.25    0.46
   3 -20   1    1.37    0.67
   4 -20   1   25.45    2.05
   4 -20   1   23.82    1.75
   4  20   1   23.81    1.91
   4  20   1   24.93    2.18
   4  20   1   21.96    1.86
   5 -20   1    0.28    0.33
   5 -20   1   -0.07    0.53
   5  20   1    0.18    0.60
   6 -20   1    0.77    0.35
   6 -20   1    1.11    0.30
   6  20   1    0.54    0.24
   6  20   1    1.08    0.49
  -5 -21   1   18.23    1.56
   5 -21  -1   21.37    1.63
   5 -21  -1   21.81    1.60
   5  21  -1   18.38    1.55
   4 -21  -1    0.81    0.35
   4 -21  -1    1.04    0.55
   4 -21  -1    1.50    0.79
  -4  21   1    0.46    0.69
   4  21  -1    1.19    0.31
   4  21  -1    1.06    0.44
  -3 -21   1    7.21    1.29
   3 -21  -1    6.18    1.56
   3 -21  -1    8.30    1.28
   3  21  -1    5.00    1.29
  -3  21   1    5.56    1.17
   3  21  -1    7.58    0.76
   2 -21  -1    4.28    0.64
  -2 -21   1    2.91    0.63
  -2 -21   1    4.25    0.99
  -2  21   1    5.32    1.14
   2  21  -1    2.87    0.61
   2  21  -1    3.16    0.73
   1 -21  -1    1.78    0.85
  -1 -21   1    0.71    0.50
  -1 -21   1    0.10    0.47
   1 -21  -1    0.38    0.44
   1  21  -1    1.59    0.62
   1  21  -1    0.90    0.35
  -1  21   1    0.68    0.61
   0 -21  -1    3.64    0.66
   0 -21  -1    4.59    0.70
   0  21  -1    3.28    0.73
   0  21   1    2.79    0.63
  -1 -21  -1   -0.20    0.50
  -1 -21  -1   -0.09    0.46
   1 -21   1    0.89    0.45
   1 -21   1    0.86    0.64
   1  21   1   -0.17    0.58
   1  21   1    0.04    0.34
  -2 -21  -1   25.77    1.79
   2 -21   1   23.52    1.76
   2  21   1   22.53    1.86
   2  21   1   22.42    2.01
  -3 -21  -1   13.25    1.19
   3 -21   1   14.15    1.59
   3 -21   1   11.09    1.06
   3 -21   1   14.03    1.51
  -3  21  -1   12.89    1.60
   3  21   1   12.18    1.28
   3  21   1   12.30    1.16
   4 -21   1   11.18    1.29
   4 -21   1   10.84    0.87
   4 -21   1    9.76    1.48
   4  21   1   10.02    1.07
   5 -21   1    4.88    0.53
   5  21   1    3.17    0.70
   6 -21   1   -0.24    0.35
   6 -21   1   -0.10    0.31
   6  21   1    0.22    0.39
   5 -22  -1    1.66    0.96
   5 -22  -1    1.64    0.44
   5 -22  -1    2.19    0.39
  -5 -22   1    2.17    0.40
   5  22  -1    1.18    0.38
   4 -22  -1   22.33    1.70
   4 -22  -1   27.04    1.92
  -4 -22   1   25.24    1.81
   4 -22  -1   24.24    2.29
  -4  22   1   22.29    2.03
   4  22  -1   23.88    1.74
   4  22  -1   21.83    1.83
   3 -22  -1    1.09    0.30
  -3 -22   1    1.64    0.43
   3 -22  -1    0.77    1.08
   3  22  -1    1.46    0.46
  -3  22   1    0.82    0.62
  -2 -22   1    7.89    1.02
   2 -22  -1    9.01    0.86
   2  22  -1    7.95    1.22
   2  22  -1    9.62    0.87
  -1 -22   1    1.41    0.61
   1 -22  -1    0.85    0.42
  -1 -22   1    2.41    0.94
   1  22  -1    1.49    0.52
   0 -22  -1    0.03    0.36
   0 -22  -1    0.46    0.61
   0 -22   1    0.15    0.36
   0  22   1   -0.08    0.47
   1 -22   1   27.21    2.10
   1 -22   1   26.55    2.30
  -1  22  -1   32.45    2.30
   1  22   1   30.31    2.20
  -2 -22  -1    4.43    0.73
   2 -22   1    3.28    0.84
   2 -22   1    4.48    0.58
  -2 -22  -1    4.73    0.92
  -2  22  -1    2.74    0.68
   2  22   1    3.29    0.62
   2  22   1    3.25    0.61
   3 -22   1   17.09    1.65
   3 -22   1   15.18    1.14
  -3 -22  -1   13.13    1.40
   3 -22   1   13.14    2.00
   3  22   1   15.53    1.34
   4 -22   1   23.55    1.80
   4 -22   1   23.50    1.76
  -4 -22  -1   19.84    1.60
   4 -22   1   19.68    1.51
   4  22   1   19.56    1.60
   5 -22   1    1.09    0.40
  -5 -22  -1    1.38    0.34
   5 -22   1    1.42    0.89
   5 -22   1    1.34    0.32
   5  22   1    1.07    0.30
   5 -23  -1    3.86    0.44
  -5 -23   1    4.36    0.74
   5  23  -1    4.51    0.56
   4 -23  -1   -0.17    0.22
   4 -23  -1    0.06    0.48
   4  23  -1    0.82    0.49
   3 -23  -1    8.92    1.71
   3 -23  -1    8.50    0.80
  -3 -23   1    9.39    1.05
   3  23  -1   12.02    1.15
   3  23  -1   10.31    0.89
  -3  23   1   10.24    1.41
   2 -23  -1    0.37    0.23
  -2 -23   1   -0.82    0.60
  -2 -23   1    0.03    0.50
  -2  23   1   -0.27    0.53
   2  23  -1    0.32    0.51
  -1 -23   1    0.84    0.45
   1  23  -1    0.45    0.51
   1  23  -1    0.79    0.29
   0 -23  -1   -0.28    0.50
   0 -23   1    0.63    0.34
   0 -23  -1   -0.20    0.38
   0  23  -1    0.33    0.25
   0  23   1   -0.68    0.45
   0  23   1   -0.20    0.23
   0  23  -1   -0.44    0.54
  -1 -23  -1   -0.26    0.34
  -1 -23  -1    0.14    0.39
   1 -23   1   -0.44    0.64
   1  23   1   -0.03    0.23
   1  23   1    0.01    0.41
  -2 -23  -1    2.09    0.53
   2 -23   1    2.64    0.50
  -2 -23  -1    2.75    0.49
   2  23   1    2.87    0.64
  -3 -23  -1    7.26    0.95
   3 -23   1    6.29    0.61
   3 -23   1    7.25    1.63
   3  23   1    7.50    1.13
   3  23   1    4.98    0.88
   4 -23   1    9.59    1.17
  -4 -23  -1   11.01    0.97
   4  23   1    8.08    0.91
  -5 -23  -1    0.29    0.32
   5 -23   1    1.70    0.53
   5 -23   1    1.29    0.29
   5  23   1    0.70    0.24
   4 -24  -1    1.30    0.29
  -4 -24   1    1.02    0.31
   4 -24  -1    1.09    0.70
   3 -24  -1    0.55    0.23
  -3 -24   1    0.96    0.37
  -3  24   1    1.78    0.75
   3  24  -1    0.96    0.29
   3  24  -1    0.39    0.36
  -2 -24   1   15.71    1.39
  -2 -24   1   15.51    1.37
   2  24  -1   16.31    1.17
   2  24  -1   14.92    1.47
  -2  24   1   15.28    1.49
  -1 -24   1    0.12    0.41
  -1 -24   1    0.94    0.44
   1 -24  -1   -0.33    0.25
   1  24  -1   -0.54    0.56
   1  24  -1    0.53    0.25
  -1  24   1   -0.11    0.51
   0 -24   1    8.68    1.16
   0 -24  -1    7.15    1.32
   0 -24  -1    9.02    0.84
   0  24   1    9.36    0.82
   0  24  -1   10.59    0.90
   0  24  -1    9.62    1.44
   1 -24   1    0.29    0.82
  -1 -24  -1    0.33    0.37
  -1 -24  -1   -0.19    0.45
   1 -24   1    0.26    0.32
  -1  24  -1   -0.06    0.23
   1  24   1    0.21    0.23
  -1  24  -1    0.41    0.70
   1  24   1   -0.39    0.43
  -2 -24  -1    5.57    0.91
   2 -24   1    3.92    0.53
  -2 -24  -1    5.68    0.76
   2  24   1    3.58    0.84
   2  24   1    5.42    0.84
   3 -24   1    4.60    0.45
  -3 -24  -1    3.67    0.80
   3  24   1    3.56    0.71
  -4 -24  -1    0.16    0.33
   4 -24   1   -0.60    0.71
  -3 -25   1    0.69    0.32
   3 -25  -1    0.69    0.19
   3  25  -1    0.91    0.36
  -3  25   1    0.63    0.19
  -2 -25   1    8.49    1.02
   2 -25  -1    8.86    0.72
   2  25  -1    9.41    0.81
   2  25  -1    8.07    1.53
  -2  25   1    9.52    1.18
   1 -25  -1    8.94    0.75
  -1 -25   1   10.49    0.99
   1  25  -1    7.34    1.31
   1  25  -1    8.33    0.72
  -1  25   1    9.21    0.75
  -1  25   1    7.64    1.02
   0 -25  -1    0.00    0.27
   0 -25   1    0.44    0.30
   0  25   1   -0.02    0.23
   0  25   1   -0.55    0.39
   0  25  -1   -0.08    0.18
  -1 -25  -1   22.12    1.78
   1 -25   1   21.70    1.56
   1  25   1   22.56    1.58
   1  25   1   21.23    1.68
  -2 -25  -1    0.33    0.40
   2 -25   1    0.15    0.21
  -2 -25  -1    0.83    0.44
   2  25   1    0.10    0.31
  -2  25  -1    0.02    0.19
  -3 -25  -1   -0.70    0.54
   3 -25   1    0.05    0.13
  -3  25  -1   -0.18    0.16
  -2 -26   1    6.77    0.82
   2 -26  -1    6.50    0.56
  -2  26   1    7.30    0.61
   1 -26  -1   12.29    0.96
  -1 -26   1   13.10    1.23
  -1 -26   1   12.24    1.07
  -1  26   1   14.22    1.28
   1  26  -1   12.47    1.10
  -1  26   1   13.72    1.03
   0 -26  -1   13.91    1.09
   0  26   1   15.59    1.11
   0  26  -1   15.43    1.06
   0  26   1   13.63    1.34
  -1 -26  -1    0.31    0.30
  -1 -26  -1    0.16    0.58
   1 -26   1    0.42    0.22
   1  26   1    0.29    0.36
  -1  26  -1    0.31    0.15
   2 -26   1    5.05    0.51
  -2 -26  -1    6.79    0.90
   2  26   1    6.06    0.70
   1 -27  -1    1.27    0.23
   0 -27  -1    1.65    0.35
  10   0  -2   18.19    1.35
   9   0  -2    3.53    0.86
   8   0  -2   51.83    3.58
   8   0  -2   50.16    3.49
   8   0  -2   48.08    3.52
   7   0  -2    6.74    1.20
   7   0  -2    4.84    1.26
   7   0  -2    6.96    1.08
  -7   0   2    7.18    0.86
   7   0  -2    8.96    1.17
  -6   0   2    0.59    0.77
   6   0  -2   -0.35    0.57
   6   0  -2    0.45    0.88
  -6   0   2    0.48    0.31
  -5   0   2   60.52    4.30
   5   0  -2   59.83    4.40
   5   0  -2   66.35    4.51
  -5   0   2   72.62    4.39
   5   0  -2   63.56    4.39
   5   0  -2   63.47    4.41
  -4   0   2    2.06    0.53
  -4   0   2    2.42    0.29
  -3   0   2   28.91    1.80
  -3   0   2   23.45    1.75
  -2   0   2   46.41    3.34
  -2   0   2   54.19    3.37
   0   0   2  175.42   10.46
   0   0  -2  141.59   10.43
   0   0  -2  153.40   10.43
   1   0   2   87.12    5.81
   2   0   2   39.45    2.70
   3   0   2    1.44    0.39
  -4   0  -2   68.76    5.17
  -4   0  -2   74.36    5.13
   5   0   2  139.43    9.00
   5   0   2  130.39    8.97
   5   0   2  133.54    8.97
   5   0   2  129.37    8.96
   5   0   2  135.82    8.98
   6   0   2   56.27    3.60
   6   0   2   44.43    3.76
   6   0   2   50.28    3.57
   8   0   2    0.32    0.53
   8   0   2    0.29    0.55
  10   1  -2   12.98    1.13
   9  -1  -2   33.77    2.42
   9  -1  -2   34.61    2.45
   9  -1  -2   33.23    2.37
   9   1  -2   33.66    2.42
   9   1  -2   31.73    2.40
   9   1  -2   34.33    2.46
   8  -1  -2   10.36    1.11
   8  -1  -2    6.91    1.24
   8  -1  -2    8.46    1.24
   8   1  -2    9.38    1.17
   8   1  -2    7.78    1.12
   8   1  -2    8.69    1.21
   7  -1  -2    6.47    1.02
  -7  -1   2    6.45    0.91
   7  -1  -2    7.65    1.25
   7  -1  -2    8.59    1.08
   7  -1  -2    8.13    1.73
   7   1  -2    7.46    1.09
   7   1  -2    6.87    1.28
   7   1  -2    6.16    1.17
  -6  -1   2   17.44    1.22
  -6  -1   2   16.69    1.63
   6  -1  -2   19.29    1.79
   6  -1  -2   17.81    1.78
   6   1  -2   15.67    2.01
  -6   1   2   14.97    1.77
  -6   1   2   15.94    1.21
   5  -1  -2    6.21    1.20
  -5  -1   2    7.47    0.78
   5  -1  -2    8.79    0.89
   5  -1  -2    8.67    0.95
  -5  -1   2    6.33    0.60
   5   1  -2    7.57    0.94
  -5   1   2    7.39    0.88
   5   1  -2    6.12    0.95
   5   1  -2    6.75    0.97
   5   1  -2    8.70    0.86
  -5   1   2    6.81    0.57
  -4  -1   2   34.60    2.54
  -4  -1   2   39.33    2.61
  -4   1   2   34.86    2.54
  -4   1   2   37.96    2.56
  -4   1   2   43.54    2.61
  -3  -1   2    0.93    0.22
  -3   1   2    0.63    0.16
  -3   1   2    0.74    0.17
  -2  -1   2    4.97    0.44
  -2  -1   2    4.47    0.34
  -2  -1   2    3.90    0.34
  -2   1   2    3.87    0.33
  -1  -1   2  158.74   11.34
  -1  -1   2  181.17   11.36
  -1   1   2  168.39   11.34
   1   1  -2  163.53   11.34
  -1   1   2  170.38   11.34
  -1   1   2  182.14   11.38
   0  -1  -2  106.03    7.22
   0  -1  -2  103.99    7.21
   0   1   2  120.90    7.23
   0   1  -2  105.65    7.21
   0   1   2  105.29    7.21
   0   1  -2  109.46    7.21
   1  -1   2   27.12    1.72
   1   1   2   23.84    1.73
   2  -1   2   72.78    4.88
   2   1   2   73.47    4.89
   3  -1   2    0.56    0.21
   3   1   2    0.10    0.21
  -4  -1  -2   37.70    3.09
  -4   1  -2   37.74    3.08
  -4   1  -2   41.62    3.07
   5  -1   2  155.19   10.45
   5  -1   2  158.96   10.43
   5  -1   2  153.95   10.44
   5   1   2  154.40   10.43
   5   1   2  163.73   10.46
   5   1   2  150.76   10.44
   5   1   2  154.47   10.48
   5   1   2  156.04   10.43
   6  -1   2   79.91    5.29
   6  -1   2   78.91    5.18
   6  -1   2   80.31    5.19
  -6  -1  -2   74.54    5.03
   6   1   2   73.28    5.36
   6   1   2   76.11    5.56
   6   1   2   65.02    5.18
   7  -1   2   12.53    1.60
   7  -1   2   12.05    1.76
  -7  -1  -2   11.78    2.19
   7  -1   2   12.27    1.77
   7   1   2   14.53    1.51
  -7   1  -2   15.23    1.19
   7   1   2   12.30    1.40
   8  -1   2   -0.19    0.60
   8  -1   2   -0.69    0.50
   8   1   2    0.40    0.66
   8   1   2   -0.39    0.49
   9   1   2    1.22    0.77
   9  -2  -2    0.86    0.39
   9   2  -2    1.65    0.36
   8  -2  -2   19.53    1.89
   8  -2  -2   19.05    3.05
   8  -2  -2   20.32    1.72
   8  -2  -2   20.92    1.69
   8   2  -2   20.23    1.70
   8   2  -2   20.94    1.74
   8   2  -2   21.87    1.73
   7  -2  -2    2.56    0.65
  -7  -2   2    2.93    1.09
   7  -2  -2    4.19    0.91
   7  -2  -2    4.07    0.92
   7   2  -2    4.29    0.65
   7   2  -2    3.09    0.60
   7   2  -2    3.60    1.35
   7   2  -2    2.86    0.54
  -6  -2   2   11.84    1.32
   6  -2  -2   13.35    1.64
   6  -2  -2   14.87    1.55
  -6   2   2   10.63    1.53
  -6   2   2   11.19    0.93
   6   2  -2   12.39    1.26
   6   2  -2   10.81    1.24
   6   2  -2    9.89    1.98
   6   2  -2   13.89    1.16
   5  -2  -2    1.54    0.43
   5  -2  -2    1.73    0.62
  -5  -2   2    1.45    0.45
  -5   2   2    2.22    0.31
   5   2  -2    1.58    0.44
  -5   2   2    2.62    0.64
  -4  -2   2   75.97    4.95
  -4  -2   2   67.96    4.94
  -4   2   2   77.03    4.94
  -4   2   2   75.40    4.92
  -3  -2   2   69.40    5.12
  -3   2   2   85.82    5.14
  -3   2   2   75.93    5.13
  -2  -2   2  643.29   48.50
  -2  -2   2  779.30   48.62
  -2   2   2  794.78   48.57
  -2   2   2  708.74   48.50
   1  -2  -2  128.56    8.03
  -1  -2   2  110.34    8.03
  -1   2   2  119.23    8.05
   1   2  -2  117.75    8.05
  -1   2   2  134.61    8.17
  -1   2   2  115.96    8.05
   0  -2   2   56.01    3.99
   0  -2  -2   57.91    4.00
   0   2  -2   60.49    4.01
   0   2  -2   58.39    4.00
   0   2   2   59.82    4.00
   0   2   2   67.92    4.02
   1  -2   2    0.30    0.12
  -1  -2  -2    0.29    0.08
   1   2   2    0.37    0.13
   2  -2   2    1.03    0.27
   3  -2   2   14.58    1.09
   3   2   2   15.12    1.09
  -4  -2  -2   19.66    1.89
  -4   2  -2   19.03    1.84
  -4   2  -2   17.10    1.83
   5  -2   2   74.74    4.74
  -5  -2  -2   69.88    4.59
   5  -2   2   71.00    4.70
   5  -2   2   73.89    4.85
   5  -2   2   62.89    4.79
  -5  -2  -2   68.26    4.58
   5  -2   2   70.61    4.70
   5  -2   2   70.77    4.75
   5   2   2   65.51    4.68
   5   2   2   64.37    4.72
   5   2   2   65.21    4.70
   5   2   2   69.45    4.80
   6  -2   2   16.29    1.81
   6  -2   2   14.65    2.15
   6  -2   2   19.50    1.89
  -6  -2  -2   17.74    1.25
   6   2   2   19.59    1.58
   6   2   2   17.41    2.09
   7  -2   2    1.72    0.69
   7  -2   2   -0.44    1.09
   7   2   2    1.53    0.54
   7   2   2    0.73    0.56
   8  -2   2    4.57    0.63
   8  -2   2    6.49    1.42
   8  -2   2    6.78    1.22
   8   2   2    5.67    0.99
   8   2   2    5.03    0.96
   8   2   2    4.31    1.03
   9   2   2    0.55    0.57
   9   3  -2    1.55    0.50
   9   3  -2    1.31    0.39
   9   3  -2    1.42    0.44
   8  -3  -2    3.76    1.56
   8  -3  -2    2.52    0.63
   8   3  -2    2.29    0.56
   8   3  -2    2.63    0.55
   8   3  -2    2.00    0.50
   7  -3  -2    3.74    0.83
   7  -3  -2    2.51    0.60
  -7   3   2    3.07    0.69
   7   3  -2    2.84    0.60
   6  -3  -2    6.89    1.38
   6  -3  -2    6.95    1.05
  -6  -3   2    8.04    1.12
   6  -3  -2    9.10    0.97
   6   3  -2    7.88    1.06
  -6   3   2    8.06    0.70
   6   3  -2   10.11    1.32
   6   3  -2    7.88    0.97
   5  -3  -2   16.32    1.27
   5  -3  -2   14.70    1.16
  -5  -3   2   12.33    0.99
  -5  -3   2   15.73    1.13
   5  -3  -2   13.05    1.40
   5  -3  -2   10.94    1.53
   5   3  -2   13.08    1.28
  -5   3   2   12.62    1.20
   5   3  -2   13.89    1.15
   5   3  -2   12.61    1.20
   5   3  -2   14.48    1.25
  -5   3   2   13.56    0.97
  -4  -3   2   23.01    1.44
  -4   3   2   18.78    1.47
  -4   3   2   19.91    1.39
  -3  -3   2  266.05   18.74
  -3   3   2  273.53   18.74
  -3   3   2  270.21   18.76
  -3   3   2  319.67   18.82
  -2  -3   2   75.61    5.17
  -2  -3   2   85.34    5.18
  -2  -3   2   71.84    5.16
  -2   3   2   77.68    5.16
  -2   3   2   77.85    5.18
   1  -3  -2   68.15    4.29
  -1  -3   2   73.00    4.29
  -1  -3   2   64.85    4.30
   1  -3  -2   68.35    4.27
  -1   3   2   55.99    4.27
  -1   3   2   58.89    4.28
   1   3  -2   63.32    4.28
  -1   3   2   61.84    4.27
   0  -3  -2  227.12   14.49
   0  -3   2  219.04   14.47
   0   3  -2  219.98   14.48
   0   3  -2  205.45   14.47
  -1  -3  -2   31.00    2.04
   1  -3   2   33.53    2.05
  -1  -3  -2   28.43    2.04
  -1   3  -2   26.64    2.03
   1   3   2   33.25    2.06
   2  -3   2   78.73    4.99
  -2  -3  -2   70.64    4.97
  -2  -3  -2   73.94    4.97
   2   3   2   75.97    5.00
   3  -3   2    3.03    0.44
  -4  -3  -2   60.72    4.04
   5  -3   2    4.84    1.01
   6  -3   2   -1.41    1.06
  -6  -3  -2    0.39    0.28
   6   3   2   -0.02    0.50
   6   3   2   -0.51    0.52
   6   3   2    0.13    0.79
   6   3   2   -0.56    0.65
   7  -3   2   60.62    4.56
   7  -3   2   57.32    4.45
   7  -3   2   60.71    4.23
  -7  -3  -2   61.73    4.15
   7  -3   2   56.43    4.37
   7   3   2   68.79    4.69
   7   3   2   59.69    4.17
   7   3   2   63.38    4.20
   7   3   2   53.29    4.30
   7   3   2   64.19    4.24
   8  -3   2    2.47    0.47
   8  -3   2    2.28    0.62
   8   3   2    3.79    0.80
   8   3   2    1.86    0.43
   9   3   2    8.83    1.59
   9   3   2   12.34    1.41
   9  -4  -2    8.85    0.94
   9  -4  -2   10.13    0.98
   9   4  -2   11.51    1.05
   9   4  -2    8.87    1.01
   9   4  -2    9.45    1.03
   8  -4  -2   -0.33    0.58
   8  -4  -2    0.01    0.41
   8   4  -2    0.39    0.58
   8   4  -2    0.68    0.49
   7  -4  -2   16.42    1.68
   7  -4  -2   13.69    1.44
   7  -4  -2   17.29    1.60
  -7  -4   2   17.38    1.34
  -7  -4   2   14.98    1.92
   7  -4  -2   13.15    1.84
   7   4  -2   15.66    1.43
   7   4  -2   17.20    1.52
   7   4  -2   13.75    1.62
  -7   4   2   17.60    1.28
   7   4  -2   15.56    1.52
   6  -4  -2   21.48    1.89
   6  -4  -2   22.65    2.29
   6  -4  -2   20.08    1.79
   6  -4  -2   22.37    1.82
   6  -4  -2   19.61    2.03
  -6  -4   2   18.33    1.80
  -6  -4   2   23.24    1.56
   6   4  -2   22.51    1.73
  -6   4   2   22.81    1.52
   6   4  -2   21.05    1.67
  -5  -4   2   12.03    0.93
   5  -4  -2   12.84    1.27
   5  -4  -2   10.96    1.15
   5  -4  -2   11.13    1.48
  -5  -4   2   13.81    1.08
   5  -4  -2   11.03    1.34
   5   4  -2   12.49    1.29
   5   4  -2   14.10    1.11
   5   4  -2   11.97    1.14
   5   4  -2   13.38    1.26
  -5   4   2   13.43    0.91
  -5   4   2   11.50    1.15
  -4  -4   2  210.23   14.24
  -4   4   2  220.38   14.28
  -4   4   2  210.49   14.19
  -3  -4   2   47.20    3.29
  -3   4   2   48.66    3.27
  -3   4   2   49.17    3.28
  -3   4   2   51.09    3.28
  -2  -4   2   57.47    3.86
  -2  -4   2   63.62    3.89
  -2   4   2   55.18    3.86
  -2   4   2   59.51    3.87
  -2   4   2   54.36    3.86
  -1  -4   2   26.67    1.74
   1  -4  -2   27.42    1.73
   1  -4  -2   24.95    1.73
  -1   4   2   23.66    1.72
  -1   4   2   25.36    1.73
   1   4  -2   26.63    1.73
   0  -4  -2    1.88    0.20
   0  -4   2    1.65    0.19
   0   4  -2    1.52    0.19
   0   4   2    1.96    0.22
   1  -4   2   25.36    1.52
  -1  -4  -2   23.33    1.51
  -1  -4  -2   19.32    1.50
  -1   4  -2   21.77    1.49
  -1   4  -2   21.71    1.49
   2  -4   2   10.02    0.69
  -2  -4  -2    8.62    0.64
  -2  -4  -2    8.65    0.65
   2   4   2    9.57    0.71
   3  -4   2   44.99    2.87
  -3  -4  -2   41.24    2.82
  -3  -4  -2   40.67    2.84
  -4  -4  -2   12.14    0.78
  -4  -4  -2   10.69    0.86
   4   4   2    9.76    0.99
   5  -4   2    1.78    0.64
   5  -4   2    1.83    0.68
   6  -4   2    6.11    0.95
   6  -4   2    5.29    1.10
  -6  -4  -2    6.95    0.58
   6   4   2    4.73    0.69
   6   4   2    4.07    1.01
   6   4   2    7.26    1.22
   6   4   2    8.22    1.13
   7  -4   2   54.75    4.34
   7  -4   2   57.81    4.37
   7  -4   2   66.49    4.24
   7  -4   2   54.46    4.51
  -7  -4  -2   62.06    4.17
   7   4   2   59.88    4.42
   7   4   2   68.12    4.27
  -7   4  -2   62.88    4.16
   7   4   2   53.74    4.46
   7   4   2   64.81    4.24
   7   4   2   62.91    4.18
   8  -4   2   38.36    3.06
   8  -4   2   38.43    2.90
   8   4   2   41.78    2.94
   8   4   2   44.99    2.92
   8   4   2   41.94    2.87
   9   4   2   -0.19    0.50
   9   4   2    0.80    0.40
   9  -5  -2    6.67    0.82
   9  -5  -2    4.92    0.71
   9   5  -2    4.71    0.78
   9   5  -2    6.69    0.77
   9   5  -2    7.11    0.96
   8  -5  -2    1.15    0.54
   8   5  -2    0.76    0.61
   8   5  -2    1.50    0.60
   7  -5  -2   -1.01    0.75
  -7  -5   2    1.18    0.58
   7  -5  -2    0.45    0.40
   7  -5  -2   -1.00    0.76
   7  -5  -2    0.73    0.54
   7   5  -2   -0.39    0.51
   7   5  -2    0.02    0.51
   7   5  -2   -0.40    0.49
  -6  -5   2   58.33    3.82
   6  -5  -2   57.11    4.14
  -6  -5   2   50.40    3.98
   6   5  -2   58.85    4.01
  -6   5   2   59.67    3.79
   6   5  -2   52.68    4.20
   5  -5  -2   66.72    4.66
  -5  -5   2   64.78    4.50
   5  -5  -2   65.69    4.57
   5  -5  -2   58.97    4.62
   5  -5  -2   69.08    4.66
  -5  -5   2   73.55    4.59
   5  -5  -2   67.09    4.61
   5   5  -2   71.96    4.56
   5   5  -2   67.43    4.62
   5   5  -2   69.17    4.59
   5   5  -2   65.53    4.55
  -5   5   2   65.30    4.48
  -4  -5   2   11.05    0.87
  -4  -5   2    9.51    0.73
  -4   5   2    8.21    0.78
  -4   5   2    9.17    0.70
  -3  -5   2  116.78    7.78
  -3   5   2  108.89    7.75
  -3   5   2  114.48    7.77
  -3   5   2  125.91    7.75
  -2  -5   2   44.57    3.13
  -2  -5   2   50.93    3.15
  -2   5   2   43.71    3.12
  -2   5   2   46.72    3.13
   2   5  -2   47.82    3.13
  -1  -5   2    1.44    0.27
  -1   5   2    1.08    0.17
  -1   5   2    0.86    0.28
   0  -5   2   40.68    2.49
   0  -5  -2   35.33    2.48
   0  -5   2   37.52    2.48
   0   5   2   34.94    2.48
   0   5  -2   32.40    2.48
   0   5   2   41.23    2.49
  -1  -5  -2    3.12    0.30
  -1   5  -2    3.19    0.28
  -1   5  -2    2.92    0.28
  -2  -5  -2   42.29    3.13
   2  -5   2   51.88    3.13
  -2  -5  -2   45.79    3.12
  -2   5  -2   43.36    3.11
   2   5   2   50.12    3.16
  -3  -5  -2    7.37    0.65
  -3  -5  -2    7.54    0.58
   3  -5   2    8.33    0.69
  -4  -5  -2    2.28    0.29
   4  -5   2    1.20    0.55
   4   5   2    1.83    0.36
   4   5   2    3.55    0.78
  -5  -5  -2    1.28    0.31
   5  -5   2    1.26    0.61
   5  -5   2    1.54    0.40
   5  -5   2    0.98    0.65
   5  -5   2    1.18    0.57
   5  -5   2    1.82    0.62
   5   5   2    0.49    0.41
   5   5   2    0.98    0.56
   5   5   2    0.94    0.58
   5   5   2    0.19    0.56
   6  -5   2   13.41    1.79
   6  -5   2   12.96    1.58
  -6  -5  -2   11.01    0.96
   6  -5   2   12.88    1.67
   6  -5   2   12.39    1.56
   6   5   2   11.69    1.37
  -6   5  -2   14.90    1.01
   6   5   2   11.70    1.42
   6   5   2   11.73    1.54
   6   5   2   14.09    1.29
  -7  -5  -2   35.27    3.05
   7  -5   2   34.52    2.83
   7  -5   2   36.10    2.85
   7  -5   2   33.60    2.67
  -7  -5  -2   38.46    2.65
   7  -5   2   34.74    2.94
  -7   5  -2   41.30    2.67
   7   5   2   36.19    2.69
   7   5   2   34.04    2.62
   7   5   2   35.09    2.95
   7   5   2   37.74    2.66
   8  -5   2    1.34    0.40
   8   5   2    1.34    0.47
   8   5   2    1.78    0.48
   9   5   2   22.62    2.15
   9   5   2   24.26    1.74
   9  -6  -2    3.85    0.80
   9  -6  -2    4.90    0.63
   9  -6  -2    4.64    1.08
   9   6  -2    4.46    0.68
   9   6  -2    2.78    0.73
   8  -6  -2    1.67    0.51
   8  -6  -2    1.98    0.57
   8  -6  -2    1.68    0.69
   8   6  -2    2.13    0.44
   8   6  -2    1.39    0.44
   7  -6  -2   13.15    1.65
   7  -6  -2   14.13    1.42
  -7  -6   2   15.12    1.31
  -7  -6   2   12.79    1.84
   7  -6  -2   10.41    1.82
   7   6  -2   11.84    1.46
   7   6  -2   13.92    1.29
   7   6  -2   12.69    1.34
   7   6  -2   15.72    1.32
   6  -6  -2   10.07    1.38
   6  -6  -2   10.77    1.05
   6  -6  -2    6.52    1.19
  -6  -6   2    7.42    0.88
   6   6  -2    8.59    1.12
   6   6  -2    8.43    1.19
   6   6  -2    8.09    1.13
  -6   6   2    8.87    0.78
   6   6  -2   10.27    1.06
  -5  -6   2    7.35    0.67
   5  -6  -2    7.70    0.92
   5  -6  -2    9.01    1.07
   5  -6  -2    7.68    1.23
  -5  -6   2    7.28    0.80
   5   6  -2    8.57    1.11
   5   6  -2    5.20    1.17
   5   6  -2    5.85    0.89
  -5   6   2    6.36    0.60
   4  -6  -2  215.74   15.53
  -4  -6   2  248.66   15.56
   4  -6  -2  210.44   15.57
  -4  -6   2  244.28   15.56
   4   6  -2  235.58   15.56
   4   6  -2  231.05   15.54
   4   6  -2  244.80   15.56
  -4   6   2  238.93   15.53
  -3  -6   2   94.50    5.95
  -3  -6   2   85.65    5.91
  -3   6   2   86.11    5.90
  -3   6   2   88.74    5.94
  -2  -6   2   57.63    3.98
  -2  -6   2   62.07    4.00
   2   6  -2   60.66    3.97
  -2   6   2   58.01    3.97
   1  -6  -2    5.51    0.44
  -1  -6   2    5.38    0.45
   1   6  -2    5.31    0.44
  -1   6   2    5.41    0.44
   0  -6   2   64.08    4.02
   0  -6   2   66.34    4.04
   0  -6  -2   57.04    4.03
   0   6   2   63.29    4.03
   0   6   2   55.93    4.03
   0   6  -2   55.62    4.02
  -1  -6  -2   61.72    4.01
   1  -6   2   68.25    4.01
   1   6   2   58.64    4.00
  -1   6  -2   60.18    4.00
  -1   6  -2   50.53    4.01
   1   6   2   61.14    4.03
  -2  -6  -2   84.95    5.72
   2  -6   2   96.98    5.73
  -2   6  -2   76.16    5.72
  -2   6  -2   86.24    5.74
  -3  -6  -2   66.24    4.48
  -3   6  -2   66.75    4.42
   4  -6   2   -0.34    0.53
  -4  -6  -2    0.29    0.22
   4   6   2    0.61    0.45
   4   6   2    1.51    0.55
   4   6   2    0.63    0.43
   4   6   2    0.49    0.49
   5  -6   2    4.16    1.05
   5  -6   2    5.52    1.13
   5  -6   2    4.54    0.90
  -5  -6  -2    5.32    0.51
  -5   6  -2    6.14    0.52
   5   6   2    5.23    1.06
   5   6   2    5.80    0.81
   5   6   2    4.20    0.70
   5   6   2    6.86    1.00
   6  -6   2   29.82    2.41
   6  -6   2   26.75    2.17
   6  -6   2   23.99    2.21
   6  -6   2   24.44    2.29
   6  -6   2   32.86    2.29
   6   6   2   30.57    2.26
   6   6   2   28.10    2.70
   6   6   2   28.83    2.29
   6   6   2   29.42    2.16
  -6   6  -2   26.32    1.99
   6   6   2   29.20    2.19
   7  -6   2   10.95    1.70
  -7  -6  -2   11.96    1.80
   7  -6   2    9.05    1.62
   7  -6   2    9.47    1.27
   7   6   2   13.31    1.21
  -7   6  -2   13.72    1.37
   7   6   2   10.18    1.38
   7   6   2   14.27    1.26
   8  -6   2   12.65    1.62
   8   6   2   13.70    1.29
   8   6   2   16.32    1.25
   9   6   2    3.46    0.67
   9  -7  -2    2.95    0.61
   9   7  -2    2.89    0.70
   9   7  -2    2.81    0.65
   9   7  -2    2.79    0.38
   8  -7  -2   -0.06    0.29
   8  -7  -2    1.32    0.67
   8  -7  -2    0.36    0.44
   8   7  -2    1.13    0.40
   8   7  -2    0.03    0.37
   8   7  -2   -0.38    0.43
   7  -7  -2    3.84    0.86
   7  -7  -2    3.30    0.73
   7  -7  -2    3.01    0.80
  -7  -7   2    1.88    1.03
   7  -7  -2    4.55    1.07
   7   7  -2    3.98    0.88
   7   7  -2    2.44    0.54
   7   7  -2    3.06    0.58
   7   7  -2    2.08    0.61
   6  -7  -2   18.92    1.73
   6  -7  -2   22.89    1.67
   6  -7  -2   20.31    1.86
  -6  -7   2   18.97    1.78
   6   7  -2   19.00    1.71
   6   7  -2   20.92    1.64
   6   7  -2   21.55    1.72
   6   7  -2   22.35    1.73
  -5  -7   2   33.84    2.37
   5  -7  -2   34.59    2.52
   5  -7  -2   32.70    2.43
  -5  -7   2   35.67    2.47
   5  -7  -2   32.97    2.52
   5  -7  -2   35.11    2.61
   5   7  -2   35.13    2.43
  -5   7   2   35.69    2.35
   5   7  -2   37.38    2.51
   5   7  -2   31.52    2.62
   5   7  -2   34.11    2.53
   4  -7  -2  103.26    6.69
   4  -7  -2   97.13    6.66
   4  -7  -2   99.91    6.68
  -4  -7   2   99.55    6.65
   4  -7  -2   90.42    6.64
   4   7  -2   98.76    6.63
  -4   7   2  101.65    6.59
   4   7  -2  102.18    6.68
   4   7  -2  100.27    6.66
   4   7  -2   96.65    6.66
  -3  -7   2    3.07    0.51
  -2  -7   2    4.05    0.48
  -2  -7   2    4.28    0.40
  -2   7   2    3.67    0.38
  -1  -7   2   60.65    3.69
  -1  -7   2   52.04    3.67
   1   7  -2   54.99    3.67
  -1   7   2   52.01    3.66
   0  -7   2   54.29    3.27
   0  -7  -2   49.25    3.26
   0  -7   2   45.15    3.26
   0   7   2   47.98    3.26
   0   7  -2   47.11    3.26
  -1  -7  -2   43.57    3.02
   1  -7   2   45.07    3.02
  -1   7  -2   46.49    3.02
   2  -7   2    0.81    0.20
  -2  -7  -2    1.04    0.23
  -2   7  -2    1.31    0.33
  -3  -7  -2   30.71    1.93
  -3   7  -2   29.70    1.94
  -3   7  -2   24.54    1.93
   4  -7   2   10.48    0.94
   4  -7   2    6.77    1.11
  -4  -7  -2    9.80    0.69
   4  -7   2    8.46    1.13
   4   7   2    8.10    0.95
   4   7   2    8.51    1.05
  -4   7  -2    8.37    0.72
   4   7   2    9.76    1.06
   4   7   2    8.26    1.00
   5  -7   2    0.90    0.80
  -5  -7  -2    1.67    0.36
   5  -7   2    2.37    0.61
   5   7   2    0.84    0.55
   5   7   2    1.18    0.85
  -5   7  -2    2.42    0.48
   6  -7   2    0.24    0.43
   6  -7   2    0.63    0.71
   6  -7   2    1.54    0.71
   6  -7   2   -0.42    0.64
   6   7   2    0.43    0.53
   6   7   2    0.63    0.62
   6   7   2    0.88    0.52
   7  -7   2    1.51    0.72
   7  -7   2    0.45    0.81
  -7   7  -2    1.94    0.82
   8  -7   2    6.54    1.47
   8  -7   2   10.22    1.25
   8  -7   2    9.20    1.08
   8   7   2    8.46    0.96
   8   7   2    8.68    0.94
   9   7   2   10.71    1.02
   9   7   2    7.69    1.13
   9  -8  -2    0.66    0.49
   9   8  -2    1.35    0.32
   8  -8  -2    8.25    0.81
   8  -8  -2   11.11    1.23
   8  -8  -2    8.33    0.99
   8   8  -2    9.34    0.99
   8   8  -2    7.80    0.90
   8   8  -2    7.56    1.04
   8   8  -2    9.88    0.98
   7  -8  -2    2.81    0.69
   7  -8  -2    3.70    0.62
   7   8  -2    2.82    0.65
   7   8  -2    3.40    0.59
   6  -8  -2    1.48    0.67
   6  -8  -2    1.48    0.72
   6  -8  -2    1.48    0.44
   6   8  -2    2.14    0.51
   6   8  -2    1.25    0.59
  -6   8   2    2.86    0.64
   6   8  -2    2.56    0.51
   5  -8  -2   11.44    1.11
  -5  -8   2   11.14    0.86
   5  -8  -2    9.16    1.11
   5  -8  -2    8.97    1.03
  -5  -8   2    9.38    0.99
   5   8  -2   11.23    1.15
   5   8  -2    9.49    1.13
   5   8  -2    7.62    1.13
   5   8  -2    9.25    0.97
  -5   8   2   10.57    0.79
   4  -8  -2   32.40    2.43
   4  -8  -2   33.64    2.38
   4  -8  -2   32.68    2.36
  -4  -8   2   35.93    2.34
   4  -8  -2   31.60    2.49
  -4  -8   2   34.41    2.28
   4   8  -2   31.47    2.35
  -4   8   2   33.01    2.26
   4   8  -2   30.52    2.36
   4   8  -2   33.52    2.43
   4   8  -2   36.70    2.39
  -3  -8   2    2.41    0.51
  -3   8   2    1.61    0.37
  -2  -8   2   59.37    3.69
  -2  -8   2   55.07    3.66
   2   8  -2   48.58    3.68
  -2   8   2   54.78    3.65
   1  -8  -2   51.06    3.80
  -1  -8   2   57.53    3.81
   1   8  -2   59.95    3.81
  -1   8   2   59.05    3.80
   0  -8   2   33.70    2.51
   0  -8  -2   36.85    2.50
   0  -8   2   39.19    2.50
   0   8   2   37.62    2.50
   0   8  -2   37.73    2.49
   1  -8   2   17.86    1.22
  -1  -8  -2   18.43    1.22
   1   8   2   17.93    1.26
  -1   8  -2   16.18    1.21
  -2  -8  -2    1.16    0.33
  -2   8  -2    1.22    0.25
  -3  -8  -2    7.56    0.58
  -3   8  -2    7.40    0.60
   4  -8   2   14.88    1.52
  -4  -8  -2   19.10    1.26
   4  -8   2   18.81    1.43
   4  -8   2   18.58    1.54
   4  -8   2   17.88    1.44
   4   8   2   18.35    1.50
   4   8   2   18.57    1.58
  -4   8  -2   16.74    1.27
   4   8   2   17.92    1.45
   5  -8   2    3.72    0.73
  -5  -8  -2    4.36    0.49
   5  -8   2    3.31    0.65
   5  -8   2    3.60    0.69
   5  -8   2    3.33    0.68
   5   8   2    3.24    0.61
   5   8   2    4.25    1.00
   5   8   2    5.01    0.71
   5   8   2    3.53    0.83
   6  -8   2   -0.38    0.77
   6  -8   2   -0.55    0.67
   6  -8   2   -0.44    0.41
   6  -8   2    0.48    0.67
   6   8   2   -0.01    0.62
   6   8   2    1.28    0.95
   6   8   2    0.17    0.53
  -6   8  -2    0.15    0.47
   6   8   2    0.13    0.59
   6   8   2    0.07    0.46
   7  -8   2    4.77    0.93
   7  -8   2    4.65    0.86
   7   8   2    3.81    0.92
   7   8   2    6.12    1.17
   7   8   2    5.93    0.92
   8  -8   2    6.45    0.92
   8  -8   2    5.81    1.42
   8  -8   2    4.30    1.04
   8   8   2    5.62    1.03
   8   8   2    6.62    0.79
   9   8   2   -0.27    0.49
   9   8   2    0.32    0.45
   9  -9  -2    1.50    0.51
   9   9  -2    1.28    0.33
   9   9  -2    1.93    0.29
   8  -9  -2    2.55    0.65
   8  -9  -2    3.36    0.61
   8   9  -2    4.13    0.73
   8   9  -2    2.36    0.43
   8   9  -2    3.52    0.82
   7  -9  -2    1.39    0.62
   7  -9  -2    1.65    0.68
  -7  -9   2    0.80    0.82
   7  -9  -2    1.11    0.35
   7   9  -2    0.15    0.51
  -6  -9   2   44.94    2.95
   6  -9  -2   36.32    2.96
   6  -9  -2   42.57    2.88
   6  -9  -2   38.40    2.98
   6  -9  -2   39.70    3.05
   6   9  -2   41.57    2.91
  -6   9   2   38.04    2.93
   6   9  -2   40.13    2.93
   6   9  -2   41.83    2.87
   6   9  -2   41.76    2.98
   5  -9  -2   67.12    4.91
   5  -9  -2   70.82    4.90
  -5  -9   2   69.42    4.88
   5  -9  -2   71.02    4.92
  -5  -9   2   75.48    4.84
   5   9  -2   73.02    5.27
  -5   9   2   72.65    4.81
   5   9  -2   74.09    4.92
   5   9  -2   70.24    4.87
  -4  -9   2   24.70    1.71
   4  -9  -2   23.02    1.79
   4  -9  -2   21.67    1.80
   4  -9  -2   24.46    1.80
   4  -9  -2   23.24    1.85
  -4  -9   2   23.08    1.74
   4  -9  -2   24.50    1.98
   4   9  -2   26.50    1.88
   4   9  -2   22.18    1.77
  -4   9   2   24.10    1.67
   4   9  -2   23.49    1.82
   4   9  -2   26.56    1.79
  -3  -9   2   12.85    1.01
   3  -9  -2   12.69    1.55
  -3  -9   2   12.59    0.96
  -3   9   2   13.31    0.92
  -2  -9   2   55.27    4.01
  -2  -9   2   59.44    4.04
  -2   9   2   64.79    4.01
   1  -9  -2   12.16    1.06
   1   9  -2   15.21    1.06
  -1   9   2   15.96    1.05
   0  -9  -2    4.68    0.45
   0  -9   2    3.82    0.47
   0  -9   2    4.38    0.52
   0   9   2    5.27    0.47
   0   9  -2    3.88    0.44
  -1  -9  -2   35.32    2.25
   1  -9   2   32.35    2.23
  -1   9  -2   32.08    2.23
   1   9   2   31.53    2.25
  -2   9  -2   71.16    4.75
   3  -9   2   69.08    4.55
   3  -9   2   63.07    4.57
   3  -9   2   67.08    4.61
  -3  -9  -2   67.50    4.50
   3  -9   2   68.22    4.54
   3   9   2   64.65    4.59
   3   9   2   65.78    4.53
  -3   9  -2   66.62    4.48
   3   9   2   72.85    4.58
   3   9   2   66.66    4.56
   4  -9   2    1.27    0.51
   4  -9   2    0.87    0.59
   4   9   2    1.38    0.52
   4   9   2    0.44    0.57
   4   9   2    1.43    0.50
  -4   9  -2    1.66    0.40
   5  -9   2    7.78    1.39
   5  -9   2    8.51    1.20
   5  -9   2    6.54    1.00
  -5  -9  -2    8.34    0.69
   5   9   2    6.05    0.83
   5   9   2    6.99    1.48
   5   9   2    8.65    0.97
  -5   9  -2    6.90    0.69
   6  -9   2    3.53    0.54
   6  -9   2    4.86    0.81
   6  -9   2    4.99    0.81
   6  -9   2    4.56    0.82
   6  -9   2    3.70    0.92
   6   9   2    4.56    1.01
   6   9   2    4.99    0.72
   6   9   2    4.29    0.76
   7  -9   2   -0.45    0.73
   7  -9   2    0.24    0.66
   7   9   2   -0.23    0.55
   7   9   2    0.54    0.46
   8  -9   2    9.46    1.43
   8  -9   2   12.58    1.08
   8  -9   2   12.18    1.28
   8   9   2   11.87    1.08
   8   9   2   13.34    1.11
   8   9   2   12.81    1.28
   9   9   2   12.11    0.96
   9   9   2    9.23    0.89
   9 -10  -2    1.96    0.66
   9 -10  -2    1.29    0.38
   8 -10  -2    7.52    1.09
   8 -10  -2    6.98    0.79
   8 -10  -2    7.87    1.13
   8  10  -2    6.46    0.97
   8  10  -2    8.05    0.80
   7 -10  -2   30.85    2.52
   7 -10  -2   33.02    2.52
  -7 -10   2   33.72    2.47
   7 -10  -2   30.64    2.43
   7 -10  -2   33.91    2.36
   7  10  -2   31.13    2.40
   7  10  -2   31.51    2.42
   7  10  -2   33.27    2.42
   7  10  -2   32.60    2.35
   6 -10  -2   18.97    1.75
  -6 -10   2   22.98    1.74
   6 -10  -2   20.31    1.92
   6 -10  -2   19.54    1.59
   6 -10  -2   20.71    1.82
   6  10  -2   18.77    1.70
   6  10  -2   20.35    1.61
   6  10  -2   20.91    1.72
   6  10  -2   16.72    1.77
  -6  10   2   22.30    1.62
   5 -10  -2    3.38    0.70
   5 -10  -2    3.68    0.63
  -5 -10   2    4.46    0.75
   4 -10  -2   25.30    1.88
  -4 -10   2   25.33    1.87
   4 -10  -2   23.30    2.00
   4 -10  -2   27.68    2.02
   4 -10  -2   23.71    1.90
  -4 -10   2   26.08    1.80
   4 -10  -2   23.56    1.93
  -4  10   2   25.80    1.75
   4  10  -2   26.79    1.87
   4  10  -2   25.89    1.93
   4  10  -2   24.83    1.98
   4  10  -2   22.95    1.87
   3 -10  -2   44.30    2.99
   3 -10  -2   40.69    3.03
   3 -10  -2   40.87    3.00
   3 -10  -2   42.63    2.96
  -3 -10   2   40.12    2.95
  -3 -10   2   45.60    2.93
   3 -10  -2   47.25    2.96
   3  10  -2   40.49    2.95
  -3  10   2   43.30    2.90
   3  10  -2   43.91    3.01
   3  10  -2   43.20    2.97
  -2 -10   2   82.64    5.53
  -2 -10   2   80.71    5.50
  -2  10   2   83.05    5.49
  -1 -10   2   11.96    0.90
  -1 -10   2   10.17    0.91
  -1  10   2   10.73    0.87
   1  10  -2   12.34    0.90
   0 -10   2    2.50    0.44
   0 -10  -2    1.95    0.39
   0 -10   2    1.59    0.42
   0  10  -2    1.93    0.39
   0  10   2    2.48    0.40
  -1 -10  -2   39.52    2.60
   1 -10   2   37.81    2.59
   1  10   2   36.81    2.61
  -1  10  -2   38.91    2.59
  -2  10  -2    2.02    0.29
  -3 -10  -2   12.47    0.90
   3 -10   2   11.55    1.24
   3 -10   2   11.58    1.27
   3 -10   2   14.02    1.09
  -3  10  -2   13.12    0.88
   3  10   2   10.79    1.27
   3  10   2   10.92    1.09
   3  10   2   10.46    1.06
   3  10   2   11.81    1.26
   4 -10   2   10.34    1.10
   4 -10   2   12.70    1.02
   4 -10   2   10.53    1.16
   4 -10   2   12.06    1.30
  -4 -10  -2   12.44    0.89
  -4  10  -2   11.57    0.87
   4  10   2   12.14    1.20
   4  10   2    9.91    1.31
   4  10   2    9.44    1.16
   5 -10   2   29.81    2.33
   5 -10   2   29.81    2.45
   5 -10   2   33.59    2.45
   5 -10   2   30.48    2.46
   5 -10   2   26.23    2.33
   5  10   2   32.59    2.43
   5  10   2   30.74    2.32
   5  10   2   33.10    2.38
  -5  10  -2   34.18    2.19
   5  10   2   35.34    3.15
   5  10   2   32.66    2.39
   6 -10   2    3.23    0.53
   6 -10   2    3.02    0.77
   6  10   2    4.25    1.05
   6  10   2    4.52    1.15
   6  10   2    5.88    0.89
   7 -10   2   21.37    1.84
   7 -10   2   17.68    2.12
   7  10   2   20.99    1.63
   8 -10   2   27.86    2.11
   8 -10   2   28.41    2.28
   8 -10   2   33.89    2.19
   8  10   2   28.87    2.18
   8  10   2   31.19    2.07
   8  10   2   25.97    2.08
   9 -11  -2    6.19    0.60
   9  11  -2    6.33    0.81
   8 -11  -2    4.82    0.71
   8 -11  -2    5.58    0.96
   8  11  -2    3.63    0.95
   8  11  -2    3.78    0.72
   8  11  -2    4.96    0.75
   7 -11  -2    3.58    0.76
   7  11  -2    3.66    0.64
   7  11  -2    5.00    1.01
   7  11  -2    4.98    1.04
   7  11  -2    4.45    0.85
   6 -11  -2    6.34    1.16
   6 -11  -2    4.47    0.72
  -6 -11   2    2.86    0.89
   6 -11  -2    5.36    1.34
   6  11  -2    5.68    0.94
   6  11  -2    4.40    0.61
   6  11  -2    3.62    0.68
   5 -11  -2   25.78    1.76
   5 -11  -2   26.32    2.00
   5 -11  -2   20.08    1.88
  -5 -11   2   26.04    1.78
   5 -11  -2   22.09    1.89
   5 -11  -2   18.32    1.84
   5  11  -2   23.87    1.84
  -5  11   2   22.78    1.66
   5  11  -2   22.57    1.74
   5  11  -2   21.44    1.86
   5  11  -2   19.92    1.89
  -4 -11   2    1.08    0.48
   4 -11  -2    0.70    0.45
   4 -11  -2    0.59    0.60
   4 -11  -2    0.95    0.45
   4 -11  -2    0.13    0.40
  -4 -11   2    0.17    0.39
   4  11  -2    0.75    0.59
  -4  11   2    0.21    0.34
   4  11  -2   -0.08    0.53
   3 -11  -2   85.83    5.48
   3 -11  -2   77.48    5.51
   3 -11  -2   82.24    5.48
  -3 -11   2   71.81    5.48
   3 -11  -2   80.20    5.53
  -3 -11   2   80.57    5.45
   3  11  -2   80.95    5.53
   3  11  -2   80.33    5.47
  -3  11   2   83.68    5.43
   3  11  -2   89.26    5.52
   3  11  -2   80.34    5.47
  -2 -11   2    1.15    0.31
  -1 -11   2   35.37    2.39
  -1 -11   2   34.01    2.38
  -1  11   2   31.86    2.36
   1  11  -2   35.99    2.39
   0 -11   2    1.87    0.72
   0 -11   2    2.90    0.50
   0  11  -2    2.92    0.45
  -1  11  -2    0.80    0.30
  -2 -11  -2   44.96    3.11
   2 -11   2   47.95    3.17
   2 -11   2   45.81    3.22
   2 -11   2   45.68    3.15
   2 -11   2   46.08    3.19
  -2  11  -2   43.63    3.09
   2  11   2   48.01    3.25
   2  11   2   45.34    3.20
   3 -11   2    4.16    0.53
  -3 -11  -2    5.70    0.60
   3 -11   2    4.54    0.74
   3 -11   2    4.68    0.71
   3 -11   2    6.99    1.07
   3  11   2    4.69    0.98
  -3  11  -2    5.55    0.50
   4 -11   2    3.88    1.01
  -4 -11  -2    2.90    0.50
   4 -11   2    2.96    0.71
  -4  11  -2    4.12    0.46
   5 -11   2    7.98    1.38
   5 -11   2   10.09    1.34
   5 -11   2    8.33    1.14
   5 -11   2   10.08    1.18
   5  11   2    8.18    1.34
   5  11   2   10.91    1.28
   5  11   2   11.55    1.78
   5  11   2   10.97    1.11
  -5  11  -2   11.48    0.96
   5  11   2   12.10    1.26
  -6 -11  -2    5.21    1.38
   6 -11   2    7.70    1.02
   6 -11   2    6.88    1.00
   6 -11   2    7.99    1.36
  -6  11  -2    7.52    0.98
   6  11   2    5.26    1.29
   7 -11   2   23.46    1.73
   7 -11   2   23.57    1.92
   7 -11   2   24.68    1.96
   7  11   2   20.99    1.75
   7  11   2   22.70    1.81
   7  11   2   23.85    1.77
   8 -11   2    7.03    0.79
   8 -11   2    6.73    0.90
   8  11   2    5.55    0.69
   8  11   2    5.66    0.94
   8 -12  -2    7.73    1.00
   8 -12  -2    9.02    1.07
   8 -12  -2    6.68    0.74
   8  12  -2    6.96    1.10
   8  12  -2    7.37    0.82
   7  12  -2   -0.37    0.35
  -6 -12   2   33.15    2.94
   6 -12  -2   32.55    2.96
   6 -12  -2   42.74    2.91
   6 -12  -2   40.95    2.77
   6 -12  -2   43.14    2.90
  -6  12   2   41.40    2.84
   6  12  -2   38.02    2.87
   6  12  -2   37.90    2.73
   6  12  -2   34.46    2.80
   6  12  -2   40.92    2.79
   5 -12  -2    0.57    0.36
   5 -12  -2    0.83    0.61
   5 -12  -2   -0.28    0.61
   5  12  -2    0.10    0.43
   5  12  -2    0.92    0.55
   4 -12  -2    9.43    1.18
   4 -12  -2    8.58    0.97
  -4 -12   2    9.51    1.04
  -4 -12   2    8.81    0.95
   4  12  -2    8.80    1.06
   4  12  -2   10.44    1.30
   3 -12  -2   18.65    1.61
   3 -12  -2   18.31    1.48
   3 -12  -2   16.94    1.64
  -3 -12   2   17.71    1.52
   3 -12  -2   18.12    1.52
  -3 -12   2   21.09    1.48
   3  12  -2   21.93    1.68
   3  12  -2   22.46    1.75
  -3  12   2   19.75    1.39
   3  12  -2   18.54    1.49
   3  12  -2   17.69    1.48
   2 -12  -2   34.72    2.47
  -2 -12   2   34.49    2.44
   2 -12  -2   33.90    2.52
   2 -12  -2   38.61    2.47
  -2  12   2   36.42    2.41
   2  12  -2   36.37    2.54
   2  12  -2   30.87    2.47
   1 -12  -2    5.10    0.68
   1  12  -2    6.13    0.79
  -1  12   2    6.71    0.65
   0 -12  -2   47.27    3.59
   0 -12  -2   57.02    3.60
   0 -12  -2   46.77    3.56
   0 -12   2   49.93    3.58
   0  12  -2   54.96    3.57
   0  12   2   60.04    3.64
   0  12   2   53.81    3.59
   1 -12   2   10.28    0.91
   1  12   2    8.81    1.03
  -1  12  -2   11.71    0.83
   2 -12   2    1.40    0.97
   2 -12   2    1.11    0.37
   2 -12   2    0.53    0.40
   2  12   2    1.38    0.43
  -2  12  -2    1.37    0.35
   2  12   2    0.85    0.47
   3 -12   2    0.71    0.34
   3 -12   2    0.91    0.62
   3 -12   2   -0.23    0.38
  -3 -12  -2    0.51    0.42
   3 -12   2    1.20    0.58
   3  12   2    0.48    0.46
  -3  12  -2    0.43    0.31
   3  12   2    0.77    0.53
   3  12   2   -0.25    0.55
   4 -12   2   46.12    3.21
  -4  12  -2   44.89    3.12
   4  12   2   47.47    3.67
   4  12   2   45.92    3.42
   4  12   2   45.49    3.39
   5 -12   2   11.24    1.44
   5 -12   2   11.15    1.17
   5 -12   2   11.11    1.25
   5  12   2   14.13    1.34
   5  12   2    9.81    1.41
  -5  12  -2   13.87    1.05
   5  12   2    9.55    1.19
   6 -12   2    5.31    1.25
   6 -12   2    3.01    0.76
   6 -12   2    3.83    0.88
   6 -12   2    3.81    0.67
   6  12   2    4.55    0.85
   6  12   2    2.02    0.66
   6  12   2    2.56    0.59
   7 -12   2    0.09    1.06
   7  12   2    1.18    0.37
   8 -12   2    1.33    0.40
   8 -12   2    1.34    0.50
   8  12   2    0.75    0.24
   8  12   2    0.72    0.38
   8 -13  -2    0.88    0.43
   8  13  -2    1.21    0.80
   7 -13  -2   32.37    2.23
   7 -13  -2   29.23    2.22
   7  13  -2   29.81    2.06
   7  13  -2   28.75    2.15
   7  13  -2   27.18    2.12
   7  13  -2   25.68    2.13
   6 -13  -2    6.31    1.35
   6 -13  -2    5.81    1.14
  -6  13   2    5.07    1.06
   6  13  -2    4.75    0.93
   5 -13  -2    0.51    0.39
  -5 -13   2    0.73    0.64
  -5 -13   2    1.48    1.20
   5 -13  -2   -0.31    0.59
   5 -13  -2    0.98    0.64
   5 -13  -2   -0.63    0.57
   5  13  -2    0.39    0.41
   5  13  -2   -0.01    0.42
   5  13  -2   -0.71    0.61
   4 -13  -2    0.53    0.42
   4  13  -2   -0.05    0.62
  -4  13   2   -0.18    0.43
   4  13  -2    0.64    0.61
  -3 -13   2    4.10    0.85
   3 -13  -2    3.77    0.72
   3 -13  -2    2.36    0.62
   3 -13  -2    1.98    0.50
  -3 -13   2    3.24    0.76
   3 -13  -2    2.99    0.66
   3  13  -2    1.95    1.24
   3  13  -2    3.80    0.85
   3  13  -2    3.06    0.70
  -3  13   2    2.78    0.58
   2 -13  -2   81.43    5.67
  -2 -13   2   84.29    5.60
   2 -13  -2   85.15    5.61
  -2 -13   2   78.37    5.60
  -2 -13   2   85.14    5.63
   2 -13  -2   79.41    5.69
   2 -13  -2   86.00    5.61
   2  13  -2   83.57    5.66
   2  13  -2   82.99    5.63
  -2  13   2   85.12    5.58
   1 -13  -2   39.34    2.73
  -1 -13   2   40.94    2.73
   1 -13  -2   41.78    2.97
   1 -13  -2   39.33    2.76
  -1 -13   2   38.15    2.83
   1  13  -2   37.14    2.79
   1  13  -2   39.59    2.79
  -1  13   2   38.66    2.71
   0 -13  -2    7.50    0.72
   0 -13   2    6.19    0.76
   0 -13  -2    6.13    0.82
   0 -13   2    6.16    0.74
   0  13  -2    7.71    0.77
   0  13   2    5.97    0.87
   1 -13   2   28.76    2.14
   1 -13   2   28.36    2.16
   1 -13   2   24.96    2.13
   1 -13   2   30.78    2.01
  -1 -13  -2   25.87    2.05
  -1  13  -2   28.30    1.93
   1  13   2   25.74    2.11
   2 -13   2   13.73    1.18
   2 -13   2   14.15    1.09
   2 -13   2   13.99    1.32
   2 -13   2   10.78    1.23
   2  13   2   14.12    1.39
  -2  13  -2   12.60    1.00
   2  13   2   11.87    1.29
   2  13   2   10.78    1.31
   2  13   2   11.51    1.33
   3 -13   2   31.33    2.04
   3 -13   2   27.94    2.18
   3 -13   2   30.28    2.06
   3 -13   2   28.62    3.54
   3 -13   2   26.07    2.16
   3  13   2   25.73    2.18
  -3  13  -2   28.69    1.94
   3  13   2   24.83    2.15
   3  13   2   27.18    2.15
   4 -13   2    9.60    1.37
   4 -13   2   13.35    1.17
   4 -13   2   12.56    1.23
   4 -13   2   14.81    1.41
   4  13   2    8.89    1.51
   4  13   2   11.88    1.33
   4  13   2   10.41    1.40
  -4  13  -2   12.28    0.98
   4  13   2   12.28    1.19
   5 -13   2    4.97    0.65
   5 -13   2    6.80    0.96
  -5 -13  -2    7.46    1.16
   5 -13   2    7.51    1.32
   5  13   2    6.77    1.18
   5  13   2    4.89    1.08
   5  13   2    4.57    0.95
  -6 -13  -2    2.03    1.30
   7 -13   2    1.80    0.74
   7  13   2    1.48    0.39
   8 -13   2    0.42    0.55
   8 -13   2    0.58    0.34
   8  13   2    0.33    0.32
   8  13   2    0.47    0.20
   8 -14  -2   22.79    1.66
   8 -14  -2   21.71    1.53
   8 -14  -2   22.49    1.63
   8  14  -2   19.80    1.57
   7 -14  -2   11.38    1.09
   7 -14  -2   11.50    0.93
   7 -14  -2   10.87    1.22
   7  14  -2    9.38    1.04
   7  14  -2    8.68    1.03
   7  14  -2   10.63    1.14
   6 -14  -2    3.15    0.83
   6 -14  -2    3.71    0.76
   6 -14  -2    2.82    0.72
   6  14  -2    3.26    0.62
   6  14  -2    4.08    0.72
   6  14  -2    4.11    0.92
   4 -14  -2    0.68    0.55
   4 -14  -2    0.19    0.60
   4 -14  -2    0.64    0.40
   4 -14  -2    0.55    0.50
  -4 -14   2    0.84    0.58
   4  14  -2    1.90    0.66
   4  14  -2    1.07    0.60
   4  14  -2    1.44    0.44
   3 -14  -2   96.49    6.56
  -3 -14   2   90.45    6.51
  -3 -14   2  101.99    6.55
  -3  14   2   98.23    6.48
   3  14  -2   94.22    6.59
   3  14  -2   96.98    6.52
  -2 -14   2   46.15    3.14
   2 -14  -2   37.69    3.48
   2 -14  -2   41.87    3.14
  -2 -14   2   44.70    3.12
  -2 -14   2   43.99    3.06
   2 -14  -2   47.27    3.06
   2 -14  -2   47.99    3.07
   2  14  -2   47.21    3.18
   2  14  -2   46.09    3.14
   2  14  -2   37.91    3.08
  -2  14   2   43.79    3.04
  -1 -14   2   25.04    1.93
  -1 -14   2   28.40    1.98
   1 -14  -2   28.23    1.97
   1 -14  -2   24.07    2.21
  -1  14   2   30.83    1.96
   1  14  -2   23.92    2.08
   0 -14  -2   11.75    1.11
   0 -14   2   13.79    1.08
   0  14   2   13.37    1.44
   0  14   2   11.81    1.19
   0  14  -2   14.83    1.11
   1 -14   2    1.21    0.55
  -1 -14  -2    0.64    0.36
  -1 -14  -2    0.01    0.37
   1 -14   2   -0.04    1.33
   1  14   2   -0.16    0.49
  -2 -14  -2    7.61    0.99
   2 -14   2    8.16    1.55
   2 -14   2    9.15    0.94
   2 -14   2    7.26    1.16
   2  14   2    5.91    1.13
   2  14   2    8.02    1.25
   2  14   2    7.75    1.22
  -2  14  -2    7.68    0.78
   2  14   2    6.38    1.23
   3 -14   2   21.73    2.67
   3 -14   2   14.37    1.79
   3 -14   2   16.27    2.20
   3 -14   2   16.72    1.36
  -3 -14  -2   17.81    1.47
  -3  14  -2   16.30    1.31
   3  14   2   14.84    1.54
  -4 -14  -2   35.97    2.68
   4 -14   2   37.44    2.67
   4 -14   2   37.23    2.59
  -4 -14  -2   33.05    2.68
   4 -14   2   38.77    2.69
   4 -14   2   37.13    2.58
   4  14   2   32.53    2.54
   4  14   2   34.45    2.70
   4  14   2   33.01    2.68
   5 -14   2    6.15    1.25
   5  14   2    4.19    0.94
   5  14   2    4.25    0.91
   6 -14   2   19.64    1.77
   6 -14   2   25.10    2.00
   6 -14   2   26.39    1.99
   6  14   2   23.21    1.97
   6  14   2   19.39    1.75
   6  14   2   23.14    1.84
   7 -14   2    3.88    0.70
   7 -14   2    3.33    0.96
   7 -14   2    4.77    1.09
   7  14   2    3.03    0.54
   8 -15  -2    1.97    0.40
   8 -15  -2    3.05    0.56
   8 -15  -2    1.92    0.61
   7 -15  -2   19.30    1.50
   7 -15  -2   18.82    1.31
   7 -15  -2   17.65    1.50
   7  15  -2   15.12    1.41
   7  15  -2   16.39    1.44
   6 -15  -2    0.71    0.37
   6 -15  -2    1.45    0.65
   6 -15  -2   -0.34    0.52
   6  15  -2    1.15    0.83
   6  15  -2   -0.17    0.57
   6  15  -2    1.18    0.48
   5 -15  -2    1.57    0.65
   5 -15  -2    1.60    0.63
  -5 -15   2    1.32    0.76
   5 -15  -2    1.13    0.56
   5  15  -2    0.93    0.45
  -5  15   2    2.31    0.92
   3 -15  -2    9.13    1.59
   3 -15  -2   12.70    1.12
   3 -15  -2   11.01    1.14
  -3  15   2   11.94    1.11
   3  15  -2   10.57    1.16
   2 -15  -2  101.44    6.61
   2 -15  -2   96.53    6.49
  -2 -15   2   92.53    6.51
  -2 -15   2  104.55    6.54
   2 -15  -2   97.04    6.57
   2 -15  -2   85.45    6.63
   2  15  -2  100.65    6.56
   2  15  -2   84.45    6.67
  -2  15   2  105.04    6.50
   1 -15  -2   68.22    4.56
  -1 -15   2   69.97    4.59
   1 -15  -2   59.95    4.68
  -1 -15   2   61.15    4.55
  -1  15   2   71.80    4.57
   1  15  -2   69.94    4.65
   0 -15   2   16.62    2.04
   0 -15   2   21.56    1.47
   0 -15  -2   18.85    1.49
   0 -15   2   16.73    1.67
   0  15  -2   18.02    1.80
   0  15  -2   21.51    1.56
   0  15   2   19.40    1.59
   1 -15   2    0.98    0.70
   1  15   2    0.99    0.56
  -2 -15  -2    5.91    1.00
   2 -15   2    7.91    0.81
   2 -15   2    6.72    1.32
   2  15   2    7.42    0.87
   2  15   2    5.84    1.05
   2  15   2    7.70    1.09
  -3 -15  -2   18.40    1.68
   3 -15   2   21.57    1.76
   3 -15   2   20.39    1.58
   3 -15   2   19.61    1.74
   3  15   2   22.52    2.35
   3  15   2   18.57    1.82
   3  15   2   19.01    1.68
  -3  15  -2   21.78    1.54
   3  15   2   17.43    1.80
   4 -15   2   11.87    1.42
  -4 -15  -2   10.97    1.44
   4 -15   2   11.22    1.41
  -4 -15  -2   10.67    1.41
   4 -15   2    9.57    1.09
   4 -15   2    9.78    1.16
   4  15   2    9.92    1.10
   4  15   2   12.17    1.26
   4  15   2   11.48    1.31
   5 -15   2   75.04    5.23
   5 -15   2   73.23    5.15
   5 -15   2   76.14    5.13
   5 -15   2   81.77    5.24
   5  15   2   76.17    5.17
   5  15   2   72.41    5.13
   5  15   2   76.42    5.19
  -5  15  -2   72.15    5.19
   6 -15   2   19.79    1.63
   6 -15   2   15.82    1.43
   6 -15   2   19.90    1.45
   6  15   2   18.74    1.51
   6  15   2   19.25    1.62
   7 -15   2    1.60    0.45
   7  15   2    0.84    0.33
   7  15   2    1.09    0.29
   8 -16  -2    7.51    0.79
   8 -16  -2    7.52    0.88
   8  16  -2    8.22    0.74
   8  16  -2    9.17    0.77
  -7 -16   2    1.95    0.74
   7 -16  -2    2.53    0.49
   7  16  -2    1.78    0.41
   7  16  -2    2.01    0.46
   6 -16  -2   11.74    1.54
   6 -16  -2    9.98    1.10
   6 -16  -2   12.16    1.05
   6 -16  -2   12.21    1.21
   6  16  -2   11.59    1.09
   6  16  -2   10.73    1.28
  -5 -16   2    4.28    2.46
   4 -16  -2   -0.30    0.59
   4 -16  -2    0.20    0.39
  -4 -16   2   -0.74    0.67
   4 -16  -2    0.82    0.60
   4  16  -2   -0.26    0.43
   4  16  -2   -0.54    0.58
  -4  16   2    0.88    0.85
   4  16  -2    0.60    0.68
   3 -16  -2   13.48    1.22
   3 -16  -2   11.47    1.14
   3 -16  -2   14.89    1.47
   3 -16  -2   14.78    1.41
  -3  16   2   14.58    1.31
   3  16  -2   10.81    1.37
   3  16  -2   11.43    1.34
   3  16  -2   10.38    1.22
   2 -16  -2   24.76    1.84
   2 -16  -2   25.67    2.07
  -2 -16   2   20.51    2.12
   2 -16  -2   24.42    2.36
   2  16  -2   25.82    2.16
   1 -16  -2   32.10    3.00
   1 -16  -2   35.24    3.02
  -1 -16   2   40.93    2.67
   1 -16  -2   37.52    2.60
   1  16  -2   38.19    2.81
   0 -16  -2   10.64    1.26
   0 -16   2   15.38    1.48
   0  16  -2   14.65    1.39
   0  16  -2   15.19    1.54
  -1 -16  -2   29.69    2.04
   1 -16   2   29.25    2.03
   1 -16   2   22.94    2.46
   1 -16   2   28.63    2.49
   1 -16   2   29.00    2.31
   1  16   2   26.53    2.14
  -1  16  -2   24.43    2.29
  -1  16  -2   30.94    2.13
  -2 -16  -2    3.52    0.80
   2 -16   2    5.05    0.68
   2 -16   2    3.83    0.91
   2  16   2    4.23    1.06
   2  16   2    3.61    0.58
   2  16   2    3.49    0.86
   2  16   2    5.96    1.26
   3 -16   2   24.78    1.97
  -3 -16  -2   23.71    1.84
  -3 -16  -2   26.10    2.36
   3 -16   2   24.95    1.97
   3 -16   2   23.83    1.76
   3  16   2   18.75    1.91
   3  16   2   20.88    1.92
   3  16   2   22.95    1.87
   3  16   2   20.99    2.04
   4 -16   2   28.93    2.22
   4 -16   2   27.43    2.21
  -4 -16  -2   23.51    2.19
   4 -16   2   29.36    2.03
   4 -16   2   28.35    2.04
   4  16   2   25.74    2.16
   4  16   2   23.49    2.15
  -4  16  -2   31.46    2.16
   4  16   2   23.31    2.38
   4  16   2   27.21    2.06
   5 -16   2    3.91    0.72
   5 -16   2    3.41    0.49
   5  16   2    5.41    1.06
   5  16   2    4.06    0.93
   6 -16   2   22.33    1.73
   6 -16   2   24.11    1.74
   6 -16   2   23.00    1.64
   6  16   2   22.13    1.68
   6  16   2   20.55    1.73
   6  16   2   21.65    1.68
   7 -16   2    6.76    0.85
   7 -16   2    7.29    0.87
   7  16   2    6.76    0.70
   7 -17  -2    1.51    0.38
   7 -17  -2    1.75    0.39
   7  17  -2    1.52    0.38
   6 -17  -2    0.24    0.58
   6 -17  -2    0.70    0.24
   6 -17  -2    0.75    0.52
   6 -17  -2    0.62    0.38
   6  17  -2    0.62    0.44
   6  17  -2    0.28    0.31
   6  17  -2    1.27    0.53
   5 -17  -2   15.12    1.33
   5 -17  -2   17.22    1.70
   5 -17  -2   16.95    1.68
   5 -17  -2   17.33    1.42
   5  17  -2   13.59    1.37
   5  17  -2   17.33    1.58
   4 -17  -2    1.33    0.72
   4 -17  -2    1.48    0.43
   4 -17  -2    0.64    0.68
   4  17  -2    1.26    0.37
   4  17  -2    1.62    0.63
   3 -17  -2    8.04    1.38
   3 -17  -2    5.85    0.88
   3 -17  -2    6.56    0.96
   3  17  -2    5.69    0.95
   3  17  -2    7.02    1.12
  -2 -17   2    5.31    0.92
  -2 -17   2    4.70    0.76
   2 -17  -2    3.55    0.74
   2  17  -2    4.70    1.11
   2  17  -2    3.10    0.49
   1 -17  -2    8.80    0.86
   1 -17  -2    8.19    1.65
   1 -17  -2    6.70    1.46
  -1  17   2    8.05    1.04
   0 -17   2   27.42    2.01
   0 -17   2   23.98    2.56
   0 -17  -2   28.91    2.00
   0 -17   2   28.80    2.53
   0  17   2   29.73    2.13
   0  17  -2   24.43    2.17
  -1 -17  -2    1.32    0.43
   1 -17   2    0.78    0.44
   1 -17   2    1.27    0.89
   1 -17   2    1.20    0.73
  -1  17  -2    2.00    0.75
   1  17   2    0.90    0.53
   2 -17   2   53.95    4.04
   2 -17   2   55.47    3.80
  -2 -17  -2   54.94    3.80
   2 -17   2   58.48    3.92
   2 -17   2   51.53    3.89
   2  17   2   57.33    3.85
   2  17   2   55.54    3.98
  -2  17  -2   57.42    3.87
  -2  17  -2   54.18    3.93
   2  17   2   50.78    3.86
   3 -17   2    2.24    0.51
  -3 -17  -2    0.35    0.99
  -3 -17  -2    2.65    0.63
   3  17   2    1.67    0.55
  -3  17  -2    1.72    0.83
   3  17   2    2.10    0.59
   3  17   2    1.91    0.63
  -4 -17  -2   17.59    1.53
  -4 -17  -2   15.29    2.19
   4  17   2   15.92    1.68
   4  17   2   17.33    1.56
   4  17   2   17.99    1.62
   5 -17   2   11.36    1.25
   5  17   2    9.22    1.36
   5  17   2    9.06    1.56
   5  17   2   12.52    1.38
   6 -17   2   -0.56    0.41
   6 -17   2    0.41    0.42
   6 -17   2    0.23    0.35
   6  17   2    0.25    0.33
   7  17   2    3.14    0.58
   7  17   2    3.49    0.59
   7 -18  -2    1.90    0.43
  -7 -18   2    1.91    0.63
   7 -18  -2    2.95    0.65
   7  18  -2    1.76    0.45
   7  18  -2    1.54    0.30
   6 -18  -2   23.58    1.78
   6 -18  -2   22.30    1.67
   6  18  -2   16.95    1.66
   6  18  -2   22.62    1.65
   5 -18  -2   -0.74    0.72
   5 -18  -2   -0.30    0.38
   5  18  -2   -0.05    0.28
   5  18  -2   -0.49    0.60
   4 -18  -2   18.28    1.70
   4 -18  -2   20.25    1.51
   4  18  -2   18.89    1.75
  -2 -18   2   14.22    1.24
   2 -18  -2    8.20    2.07
   2 -18  -2   12.06    1.53
   2 -18  -2   11.48    1.09
  -2  18   2   12.04    1.28
   2  18  -2   13.63    1.41
   2  18  -2    9.63    1.18
  -1 -18   2    5.02    0.83
  -1 -18   2    5.13    1.09
   1 -18  -2    5.02    0.93
   1 -18  -2    5.72    0.68
   1 -18  -2    4.10    0.86
   1  18  -2    7.13    1.23
  -1  18   2    4.29    1.09
   0 -18  -2   17.35    1.32
   0 -18   2   15.78    1.56
   0 -18   2   16.87    1.34
   0  18   2   16.45    1.49
   0  18  -2   12.95    1.62
   1 -18   2  115.43    8.34
   1 -18   2  116.50    8.32
  -1 -18  -2  125.51    8.27
   1 -18   2  131.45    8.40
   1 -18   2  124.50    8.27
  -1  18  -2  127.99    8.40
   1  18   2  125.61    8.29
  -1  18  -2  117.73    8.31
   2 -18   2    7.95    1.88
  -2 -18  -2   10.63    1.07
   2 -18   2    9.79    1.50
   2 -18   2   11.95    1.07
   2 -18   2   11.84    1.58
  -2  18  -2   11.06    1.53
   2  18   2   11.29    1.26
   2  18   2   11.36    1.34
   3 -18   2   17.53    1.64
   3 -18   2   15.11    1.40
  -3 -18  -2   15.44    1.47
   3 -18   2   18.85    1.77
   3  18   2   15.65    1.60
   3  18   2   20.52    1.88
   3  18   2   15.56    1.59
   4 -18   2    3.23    0.74
   4  18   2    2.72    0.60
   4  18   2    2.93    0.74
   5 -18   2   -0.36    0.32
   5 -18   2    0.69    0.60
   5 -18   2   -0.21    0.60
   5  18   2    0.01    0.41
   5  18   2    0.59    0.48
   6 -18   2   12.51    1.12
   6 -18   2   10.85    0.97
   6 -18   2   12.77    1.14
   6  18   2   11.98    1.09
   6  18   2    9.92    1.05
   6  18   2   12.82    1.04
   7 -18   2    6.20    0.77
   7  18   2    5.54    0.64
   7  18   2    6.41    0.70
  -7 -19   2    1.21    0.60
   7 -19  -2    0.56    0.37
   6 -19  -2    1.17    0.45
  -6  19   2    1.92    0.65
   6  19  -2    1.94    0.40
   6  19  -2    1.88    0.43
   5 -19  -2   27.21    2.06
   5 -19  -2   26.01    2.08
   5 -19  -2   23.69    1.88
   5  19  -2   25.53    1.89
   5  19  -2   29.77    2.05
   4 -19  -2    3.96    0.72
   4 -19  -2    3.50    0.86
   4 -19  -2    5.09    1.20
   4  19  -2    3.47    0.87
   4  19  -2    4.70    1.02
   3 -19  -2   28.59    2.35
   3 -19  -2   29.45    2.15
   3 -19  -2   31.04    2.56
  -3  19   2   31.03    2.30
   3  19  -2   26.56    2.14
   3  19  -2   31.63    2.34
  -2 -19   2   12.06    1.12
   2 -19  -2    9.56    0.99
   2 -19  -2    8.60    1.69
   2 -19  -2    9.08    1.46
   2  19  -2    9.04    1.35
  -2  19   2   10.32    1.21
   2  19  -2   10.12    1.05
   1 -19  -2    0.82    0.94
  -1 -19   2    1.27    0.46
  -1 -19   2    0.55    0.60
   1 -19  -2    0.92    0.40
   1 -19  -2   -0.17    0.85
  -1  19   2    0.69    0.53
   0 -19   2   19.80    1.98
   0 -19  -2   25.47    1.81
   0 -19   2   24.32    1.82
   0  19   2   27.70    1.97
   0  19  -2   22.80    2.06
   1 -19   2   14.64    2.16
   1 -19   2   15.72    1.70
   1 -19   2   17.79    1.35
   1 -19   2   15.97    2.03
   1  19   2   15.79    1.46
   1  19   2   15.29    1.55
  -1  19  -2   16.79    1.68
   2 -19   2   38.59    3.05
   2 -19   2   38.26    3.16
   2 -19   2   39.05    3.03
   2 -19   2   39.49    2.79
  -2 -19  -2   39.79    2.80
  -2  19  -2   40.19    3.00
   2  19   2   44.12    2.90
   2  19   2   35.73    2.83
  -3 -19  -2    6.68    1.09
   3 -19   2    8.06    0.93
   3 -19   2   10.00    1.47
   3 -19   2    9.09    1.45
   3  19   2    8.04    1.23
   3  19   2    8.08    1.73
   3  19   2    8.40    1.18
   4 -19   2    4.99    0.95
   4  19   2    3.89    0.78
   4  19   2    3.00    0.71
   4  19   2    4.13    0.63
   5 -19   2    0.89    0.46
   5 -19   2    1.58    0.55
   5  19   2    1.27    0.48
   5  19   2    1.43    0.62
   6 -19   2    3.09    0.49
   6 -19   2    4.45    0.74
   6  19   2    2.65    0.59
   6 -20  -2    6.59    0.82
   6 -20  -2   10.03    0.94
  -6 -20   2    8.71    1.05
   6  20  -2    7.81    0.84
   5 -20  -2    1.69    0.66
  -5 -20   2    0.79    0.45
   5 -20  -2    0.89    0.32
   5 -20  -2    1.07    0.48
   5  20  -2    0.54    0.29
  -5  20   2    0.47    0.62
   5  20  -2   -0.10    0.46
   4 -20  -2   46.33    3.14
   4 -20  -2   45.12    3.21
  -4 -20   2   44.45    3.12
  -4  20   2   42.27    3.11
   4  20  -2   43.31    3.16
   4  20  -2   39.73    2.99
  -3 -20   2    0.46    0.48
   3 -20  -2    1.15    0.65
   3 -20  -2    0.27    0.40
   3 -20  -2    2.30    1.64
   3  20  -2    0.11    0.57
  -3  20   2    0.76    0.52
   3  20  -2    0.38    0.33
   2 -20  -2   10.95    1.67
  -2 -20   2   11.35    1.24
  -2 -20   2   10.62    1.23
   2 -20  -2   10.70    1.02
  -2  20   2   12.17    1.30
   2  20  -2   11.52    1.47
   2  20  -2   11.79    1.09
   1 -20  -2    0.16    0.38
   1 -20  -2    0.74    0.91
  -1 -20   2    0.37    0.44
  -1 -20   2   -0.11    0.51
   1  20  -2    0.14    0.36
  -1  20   2    0.81    0.57
   0 -20  -2    9.19    1.00
   0 -20  -2   13.20    1.47
   0 -20   2   11.97    1.08
   0 -20   2    9.59    1.25
   0  20   2   12.12    1.25
   0  20  -2   10.15    1.47
   1 -20   2   27.53    1.94
  -1 -20  -2   27.06    1.94
   1 -20   2   24.03    2.20
   1  20   2   25.02    1.99
  -1  20  -2   26.57    2.28
   1  20   2   25.59    2.08
   2 -20   2    2.95    0.91
  -2 -20  -2    2.60    0.57
   2 -20   2    3.59    0.83
   2  20   2    2.70    0.47
   2  20   2    2.37    0.58
   3 -20   2    3.69    0.92
   3 -20   2    6.31    0.78
  -3 -20  -2    5.37    0.95
   3  20   2    5.23    1.14
   4 -20   2    8.18    1.08
   4 -20   2    8.14    1.23
   4 -20   2    6.63    0.65
   4  20   2    6.35    1.46
   4  20   2    4.93    0.85
   5 -20   2    0.58    0.49
   5 -20   2    0.55    0.46
   5 -20   2   -0.18    0.30
   5  20   2    0.16    0.55
   6 -20   2    0.40    0.36
   6 -20   2    0.60    0.35
   6 -20   2    0.82    0.29
   6  20   2    0.75    0.46
  -6 -21   2   -0.80    0.63
   6 -21  -2   -0.49    0.40
   5 -21  -2    1.20    0.56
  -5 -21   2    0.90    0.42
   5 -21  -2    1.04    0.44
   5  21  -2    1.30    0.31
   5  21  -2    1.36    0.43
  -5  21   2    0.65    0.56
   4 -21  -2   -1.19    0.90
   4 -21  -2   -0.12    0.38
  -4 -21   2    0.47    0.38
   4 -21  -2   -0.02    0.51
   4  21  -2    0.09    0.23
  -4  21   2   -0.62    0.51
   3 -21  -2   21.00    1.78
   3 -21  -2   18.70    2.05
   3 -21  -2   20.82    1.64
  -3 -21   2   20.92    2.21
   3  21  -2   19.34    1.79
   3  21  -2   18.23    1.48
  -3  21   2   19.09    1.68
  -2 -21   2    5.09    1.13
  -2 -21   2    5.22    1.01
   2 -21  -2    3.56    0.65
  -2  21   2    6.66    1.10
   2  21  -2    5.02    0.78
   2  21  -2    4.67    1.18
  -1 -21   2    5.46    0.72
   1 -21  -2    5.30    1.06
   1 -21  -2    4.71    0.72
  -1 -21   2    6.76    0.89
   1  21  -2    4.04    0.82
   0 -21   2    1.16    0.45
   0 -21  -2    1.76    0.66
   0 -21   2    1.35    0.54
   0 -21  -2    0.96    0.44
   0  21   2    1.09    0.55
   0  21  -2    0.64    0.73
   1 -21   2    0.00    0.41
   1 -21   2    0.67    0.60
  -1 -21  -2    0.04    0.53
   1  21   2    0.06    0.36
  -1  21  -2   -0.64    0.69
   1  21   2   -0.25    0.54
   2 -21   2    2.83    1.17
   2 -21   2    1.59    0.44
   2 -21   2    0.90    0.82
  -2 -21  -2    1.60    0.60
   2  21   2    1.09    0.38
   2  21   2    1.15    0.56
   3 -21   2    1.35    0.68
   3 -21   2    0.27    0.59
   3 -21   2   -0.28    0.31
  -3 -21  -2    0.17    0.50
   3  21   2    0.06    0.54
   4 -21   2    0.80    0.28
   4 -21   2    1.77    0.64
   4  21   2    0.98    0.38
   5 -21   2    2.53    0.50
   5 -21   2    2.99    0.44
   5 -21   2    2.88    0.49
   6  21   2    1.77    0.43
   5  22  -2    3.36    0.81
   4 -22  -2    1.16    0.36
   4 -22  -2    1.81    0.92
  -4  22   2    1.35    0.56
   4  22  -2    1.95    0.48
   4  22  -2    1.56    0.31
   3 -22  -2    5.42    0.59
  -3 -22   2    7.15    0.86
  -3  22   2    4.62    1.08
   3  22  -2    7.42    0.73
   3  22  -2    5.40    1.12
  -2 -22   2    5.70    0.97
  -2 -22   2    4.51    0.95
   2 -22  -2    5.10    0.67
   2  22  -2    6.64    0.75
   2  22  -2    7.68    1.29
  -1 -22   2   21.35    2.31
   1 -22  -2   25.24    1.87
  -1 -22   2   25.17    1.90
   1  22  -2   27.04    2.08
   1  22  -2   27.77    2.17
   0 -22  -2   20.80    1.60
   0 -22  -2   20.28    1.82
   0 -22   2   20.95    1.65
   0  22   2   22.43    1.83
  -1 -22  -2    6.80    1.07
  -1 -22  -2    7.00    1.09
   1 -22   2    6.00    1.22
  -1  22  -2    5.41    1.25
   1  22   2    7.93    0.85
   2 -22   2    3.06    1.48
   2 -22   2    0.16    0.90
   2 -22   2    0.50    0.37
  -2 -22  -2    0.90    0.41
  -2 -22  -2    1.40    0.52
   2  22   2    0.95    0.32
   3 -22   2    0.64    0.77
   3 -22   2    0.95    0.81
  -3 -22  -2    1.19    0.64
   3  22   2    0.34    0.41
   4 -22   2    8.70    0.82
   4 -22   2   12.30    1.19
   4  22   2   10.54    0.99
   5 -22   2    1.18    0.50
  -5 -22  -2    0.37    0.28
   5 -22   2    0.82    0.23
   5 -22   2    0.38    0.44
   5  22   2   -0.01    0.26
  -5 -23   2    9.36    1.03
   5 -23  -2    9.74    0.78
   5 -23  -2   10.26    1.00
   5  23  -2   11.37    0.94
   4 -23  -2    0.51    0.28
  -4 -23   2    0.63    0.33
   4 -23  -2    1.06    0.52
   4  23  -2    0.81    0.38
  -4  23   2    1.72    0.65
   3 -23  -2    2.16    0.44
  -3 -23   2    2.23    0.44
   3 -23  -2    2.31    0.78
   3  23  -2    2.74    0.54
   3  23  -2    2.64    0.50
  -3  23   2    1.94    0.55
  -2 -23   2    4.58    0.80
   2 -23  -2    3.40    0.45
  -2 -23   2    3.63    0.79
   2  23  -2    3.53    0.69
   2  23  -2    4.90    0.61
  -1 -23   2   -0.18    0.46
  -1 -23   2    0.73    0.41
   1 -23  -2   -0.03    0.30
   1  23  -2   -0.13    0.62
   1  23  -2    0.47    0.23
  -1  23   2   -0.13    0.40
   0 -23  -2   -0.16    0.57
   0 -23  -2   -0.33    0.36
   0 -23   2    0.50    0.36
   0  23  -2    0.08    0.19
   0  23  -2   -0.38    0.71
   0  23   2    0.26    0.46
   0  23   2   -0.13    0.23
  -1 -23  -2    6.55    0.72
  -1 -23  -2    5.33    0.98
   1 -23   2    7.69    0.73
   1 -23   2    4.74    1.17
   1  23   2    7.50    0.90
   2 -23   2    0.73    0.32
  -2 -23  -2    0.98    0.53
  -2 -23  -2    0.36    0.46
   2  23   2    1.14    0.39
   3 -23   2   -0.58    0.75
   3 -23   2    0.21    0.24
  -3 -23  -2    0.11    0.41
   3  23   2   -0.02    0.33
   4 -23   2    0.41    0.90
  -4 -23  -2    0.30    0.35
   4 -23   2    0.20    0.19
  -4 -24   2    3.93    0.59
   4 -24  -2    3.59    0.39
   4 -24  -2    3.16    0.71
   3 -24  -2    0.40    0.21
  -3 -24   2    0.26    0.35
   3  24  -2    0.31    0.45
  -3  24   2    0.20    0.62
  -2 -24   2    0.84    0.46
   2 -24  -2    0.63    0.24
   2  24  -2    1.78    0.58
  -2  24   2    1.02    0.44
  -1 -24   2    2.61    0.48
   1 -24  -2    2.26    0.47
  -1 -24   2    1.30    0.52
   1  24  -2    1.75    0.31
   1  24  -2    1.97    0.79
  -1  24   2    2.00    0.31
  -1  24   2    2.03    0.46
   0 -24   2    5.38    0.76
   0 -24  -2    7.84    1.39
   0 -24   2    5.56    1.03
   0  24   2    6.50    0.74
   0  24   2    7.39    0.99
   0  24  -2    7.21    0.71
   1 -24   2    1.96    0.75
  -1 -24  -2    2.55    0.58
  -1 -24  -2    2.91    0.54
   1 -24   2    2.56    0.52
   1  24   2    3.28    0.69
  -2 -24  -2    0.15    0.37
   2 -24   2   -0.16    0.26
  -2 -24  -2    0.06    0.42
   2  24   2   -0.14    0.34
  -3 -24  -2    0.04    0.36
   3 -24   2    0.39    0.20
   3  24   2    0.26    0.28
   4 -24   2    6.20    0.54
  -4 -24  -2    8.58    1.19
   3 -25  -2   -0.07    0.18
  -3  25   2    0.18    0.32
   3  25  -2    0.83    0.54
   3  25  -2   -0.12    0.29
  -2 -25   2   -0.02    0.32
   2 -25  -2    0.09    0.20
  -2  25   2    0.16    0.49
   2  25  -2    0.43    0.19
  -1 -25   2    0.90    0.42
   1 -25  -2    0.92    0.24
  -1  25   2    1.00    0.37
  -1  25   2    0.62    0.24
   1  25  -2    0.94    0.19
   0 -25   2    0.08    0.46
   0 -25  -2    0.17    0.24
   0 -25   2   -0.26    0.30
   0  25   2   -0.20    0.25
   1 -25   2    0.53    0.28
  -1 -25  -2   -0.53    0.60
  -1 -25  -2    0.59    0.29
  -1  25  -2    0.76    0.18
  -2 -25  -2   -0.69    0.45
   2 -25   2   -0.31    0.21
  -2  25  -2    0.20    0.15
  -3 -25  -2    1.83    0.43
   2 -26  -2    1.89    0.30
  -2  26   2    2.80    0.49
   1 -26  -2    1.25    0.26
  -1 -26   2    1.86    0.41
  -1  26   2    1.08    0.39
   0 -26   2    2.72    0.52
   0  26  -2    3.58    0.39
  -1 -26  -2    2.18    0.46
   1  26   2    3.25    0.76
  -1  26  -2    1.83    0.35
  -2 -26  -2    0.89    0.48
  10   0  -3    0.31    0.31
   9   0  -3    0.24    0.42
   9   0  -3    0.63    0.32
   9   0  -3    0.48    0.44
   8   0  -3    0.52    0.48
   8   0  -3   -0.31    0.37
   8   0  -3   -0.58    0.49
   7   0  -3    1.72    0.94
  -6   0   3   -0.38    0.70
   6   0  -3   -0.58    0.59
   6   0  -3   -0.78    0.61
   5   0  -3    0.43    0.44
   5   0  -3   -0.38    0.47
  -4   0   3    0.15    0.39
  -3   0   3    0.27    0.22
  -3   0   3    0.07    0.23
  -2   0   3    1.94    0.28
   1   0  -3    0.20    0.16
  -1   0   3    0.01    0.11
  -1   0   3    0.11    0.11
   0   0  -3    0.13    0.09
   0   0   3    0.16    0.11
   1   0   3    1.17    0.27
   2   0   3    0.02    0.17
   3   0   3   -0.10    0.27
  -4   0  -3   -0.11    0.25
  -4   0  -3   -0.13    0.26
   5   0   3    0.29    0.47
   5   0   3    0.70    0.58
   5   0   3    1.50    0.66
   6   0   3    0.24    0.57
   6   0   3   -0.78    0.85
   6   0   3    0.22    0.63
   7   0   3    0.53    0.65
   7   0   3   -0.20    0.73
   7   0   3   -0.01    0.69
   8   0   3   -0.84    0.62
   8   0   3    0.57    0.66
  10  -1  -3    0.79    0.33
  10   1  -3    0.66    0.30
   9  -1  -3   11.40    1.08
   9   1  -3   10.68    1.20
   9   1  -3   13.25    1.22
   9   1  -3   13.66    1.17
   8  -1  -3   -0.19    0.55
   8  -1  -3   -0.63    0.52
   8  -1  -3    1.42    1.04
   8   1  -3   -0.68    0.47
   8   1  -3   -0.48    0.38
   8   1  -3    0.44    0.54
   7  -1  -3    0.79    0.55
   7  -1  -3    0.46    0.56
   7  -1  -3    0.41    0.38
   7  -1  -3    0.09    0.82
   7   1  -3   -0.39    0.98
  -7   1   3    0.91    0.46
   7   1  -3    0.51    0.65
   7   1  -3    0.26    0.43
   6  -1  -3    0.21    0.72
   6  -1  -3    1.69    0.66
  -6  -1   3   -0.61    0.71
  -6   1   3    0.06    0.73
  -6   1   3    0.63    0.34
   6   1  -3    0.40    0.69
   6   1  -3    1.18    1.57
   6   1  -3   -0.06    0.51
   6   1  -3    0.54    0.45
  -5  -1   3    7.03    0.83
   5  -1  -3    7.77    1.00
   5  -1  -3    7.66    1.08
   5  -1  -3    8.59    1.14
   5  -1  -3    7.12    0.96
   5   1  -3    8.33    1.34
  -5   1   3    6.77    0.60
   5   1  -3    7.76    0.91
  -5   1   3    5.72    0.88
   5   1  -3    8.62    0.89
   5   1  -3    7.63    0.92
  -4  -1   3   10.63    0.88
  -4   1   3    9.72    0.81
  -4   1   3   10.04    0.87
  -3  -1   3   -0.02    0.18
  -3  -1   3    0.54    0.24
  -3   1   3    0.19    0.19
  -3   1   3    0.12    0.22
  -2  -1   3   51.26    3.59
  -2  -1   3   55.36    3.59
  -2   1   3   47.21    3.59
  -2   1   3   52.47    3.60
  -2   1   3   62.81    3.61
  -1  -1   3    0.31    0.13
   1  -1  -3    0.08    0.10
  -1  -1   3    0.15    0.12
   1   1  -3    0.13    0.13
  -1   1   3    0.07    0.10
   0  -1  -3  113.47    7.80
   0   1  -3  117.47    7.81
   0   1   3  113.02    7.85
   0   1   3  120.81    7.80
   0   1  -3  122.29    7.82
  -1  -1  -3   67.72    4.25
   1  -1   3   67.54    4.25
  -1  -1  -3   58.07    4.24
   1   1   3   61.75    4.25
   2  -1   3    2.95    0.34
   2   1   3    2.50    0.34
   3  -1   3    6.26    0.65
   3   1   3    5.60    0.62
  -4  -1  -3   18.63    2.00
  -4  -1  -3   20.14    2.06
  -4   1  -3   20.07    2.09
  -4   1  -3   20.82    2.12
   5  -1   3  108.42    7.90
   5  -1   3  118.91    7.90
   5  -1   3  113.69    7.85
   5  -1   3  114.89    7.85
   5  -1   3  116.27    7.84
   5  -1   3  107.30    7.86
   5  -1   3  126.74    7.82
   5  -1   3  115.97    7.84
   5   1   3  126.20    7.86
   5   1   3  115.62    7.87
   5   1   3  116.07    7.81
   5   1   3  121.22    7.93
   5   1   3  112.10    7.84
   5   1   3  115.28    7.82
   6  -1   3   -0.38    0.79
   6   1   3    0.12    0.57
   6   1   3    0.37    0.65
   6   1   3   -0.34    0.56
   7  -1   3    1.48    0.84
  -7  -1  -3    1.00    1.24
   7   1   3    2.89    0.71
   7   1   3    2.38    0.64
   8  -1   3   -0.92    0.69
   8   1   3   -0.50    0.61
   8   1   3   -0.23    0.50
  10  -2  -3   15.82    1.20
  10   2  -3   14.72    1.21
   9  -2  -3    0.76    0.48
   9  -2  -3    1.61    0.37
   9   2  -3    1.77    0.46
   9   2  -3    3.31    0.83
   8  -2  -3    1.80    0.56
   8  -2  -3    1.64    0.39
   8  -2  -3    1.53    0.88
   8  -2  -3    2.31    0.55
   8   2  -3    1.30    0.50
   8   2  -3    1.38    0.41
   8   2  -3    0.89    0.53
   7  -2  -3    4.09    0.87
   7  -2  -3    3.61    0.90
   7  -2  -3    4.05    0.70
  -7  -2   3    4.82    0.80
   7   2  -3    4.71    1.05
   7   2  -3    2.20    1.21
   7   2  -3    5.69    1.13
   7   2  -3    6.24    1.13
   6  -2  -3    3.94    0.76
   6  -2  -3    1.92    0.55
  -6  -2   3    2.92    0.49
   6   2  -3    2.08    0.52
   6   2  -3    0.93    0.94
  -6   2   3    1.93    0.73
  -6   2   3    3.06    0.42
   5  -2  -3   13.01    1.18
   5  -2  -3   10.45    1.18
   5  -2  -3   11.43    1.29
  -5  -2   3   12.08    1.06
   5  -2  -3   11.69    1.15
   5   2  -3   10.78    1.16
   5   2  -3   10.55    1.13
   5   2  -3   12.77    1.08
  -5   2   3   11.12    0.85
  -5   2   3    9.44    0.98
  -4  -2   3  127.73    8.24
  -4  -2   3  117.29    8.19
  -4   2   3  128.10    8.23
  -4   2   3  119.98    8.22
  -3  -2   3   28.16    1.72
  -3  -2   3   23.70    1.68
  -3  -2   3   22.54    1.66
  -3   2   3   25.46    1.68
  -3   2   3   22.79    1.65
  -3   2   3   24.52    1.67
  -2  -2   3   92.96    6.12
  -2   2   3   99.52    6.11
  -2   2   3   89.60    6.09
  -2   2   3   84.64    6.11
  -1  -2   3    3.93    0.31
   1  -2  -3    3.87    0.30
  -1   2   3    3.84    0.33
  -1   2   3    3.98    0.30
   1   2  -3    3.65    0.31
   0  -2  -3   45.34    3.05
   0   2  -3   44.81    3.05
   0   2   3   47.95    3.06
   0   2  -3   42.09    3.05
   0   2   3   47.11    3.05
  -1  -2  -3   24.68    1.71
  -1  -2  -3   23.78    1.72
   1  -2   3   27.22    1.75
   1   2   3   28.15    1.75
  -1   2  -3   24.77    1.71
   2  -2   3   20.99    1.43
   2   2   3   20.01    1.43
   3  -2   3   95.41    6.34
   3   2   3   94.05    6.35
  -4  -2  -3  137.80    9.63
  -4  -2  -3  135.40    9.58
  -4   2  -3  142.44    9.53
  -4   2  -3  137.81    9.54
   5  -2   3   71.11    4.53
   5  -2   3   62.13    4.51
   5  -2   3   59.99    4.48
   5  -2   3   67.52    4.54
   5  -2   3   65.68    4.61
   5  -2   3   68.07    4.62
  -5  -2  -3   65.58    4.33
   5  -2   3   69.31    4.46
   5  -2   3   62.72    4.55
   5   2   3   65.79    4.54
   5   2   3   60.72    4.44
   5   2   3   64.19    4.54
   5   2   3   64.02    4.47
   6  -2   3   -1.61    1.30
   6   2   3   -0.27    0.53
   6   2   3   -0.12    0.58
   6   2   3    1.02    0.83
   6   2   3    0.09    0.47
   7  -2   3    2.13    0.81
   7  -2   3    0.54    0.91
   7  -2   3    0.95    0.66
   7   2   3    1.47    0.59
   7   2   3   -0.21    1.08
   7   2   3    1.92    0.64
   8  -2   3    1.50    1.06
   8   2   3    2.58    0.64
   8   2   3    3.63    0.54
   9  -3  -3   24.34    1.84
   9  -3  -3   24.19    1.89
   9   3  -3   27.06    1.90
   9   3  -3   26.83    1.87
   9   3  -3   23.24    1.92
   8  -3  -3   10.67    1.30
   8  -3  -3   10.41    1.12
   8  -3  -3   13.11    1.71
   8  -3  -3   11.58    1.70
   8   3  -3    7.96    1.27
   8   3  -3    9.49    1.19
   8   3  -3   12.22    1.25
   7  -3  -3    4.35    0.85
   7  -3  -3    4.46    1.00
   7  -3  -3    2.42    0.67
   7  -3  -3    3.48    0.81
   7   3  -3    3.46    1.31
   7   3  -3    3.00    0.60
   7   3  -3    3.28    0.53
   7   3  -3    5.01    1.01
   7   3  -3    4.15    0.97
  -6  -3   3    4.79    0.53
  -6  -3   3    3.06    0.70
   6  -3  -3    3.22    0.60
   6  -3  -3    3.23    0.95
   6   3  -3    4.80    0.85
   6   3  -3    4.04    0.95
  -6   3   3    4.32    0.50
   6   3  -3    3.10    0.57
   5  -3  -3    1.95    0.59
   5  -3  -3    1.66    0.69
   5  -3  -3    1.55    0.43
  -5  -3   3    2.05    0.40
   5  -3  -3    3.16    0.75
   5   3  -3    1.59    0.44
  -5   3   3    1.41    0.45
   5   3  -3    1.15    0.39
   5   3  -3    1.86    0.49
   5   3  -3    2.27    0.50
  -4  -3   3    6.82    0.57
  -4   3   3    6.06    0.54
  -3  -3   3    5.72    0.69
  -3  -3   3    5.65    0.50
  -3  -3   3    6.33    0.59
  -3   3   3    7.43    0.54
  -3   3   3    5.58    0.48
  -3   3   3    7.23    0.53
  -2  -3   3   61.81    4.07
   2   3  -3   60.96    4.06
  -2   3   3   61.44    4.08
  -2   3   3   57.90    4.07
  -2   3   3   63.52    4.07
  -1  -3   3   62.09    4.22
   1  -3  -3   64.41    4.22
  -1  -3   3   72.47    4.23
  -1   3   3   61.22    4.22
  -1   3   3   56.75    4.21
   0  -3  -3  251.80   16.01
   0   3  -3  239.56   16.00
   0   3   3  253.25   16.04
   0   3  -3  216.73   15.98
   0   3   3  241.21   16.00
  -1  -3  -3    6.77    0.52
   1  -3   3    6.37    0.57
   1   3   3    6.49    0.57
  -1   3  -3    7.18    0.48
  -1   3  -3    6.34    0.47
   2  -3   3   71.34    4.67
  -2  -3  -3   65.75    4.64
  -2  -3  -3   71.16    4.64
   2   3   3   70.65    4.67
   3  -3   3   69.01    4.38
  -3  -3  -3   60.60    4.33
  -3  -3  -3   62.55    4.33
   3   3   3   68.67    4.40
  -4  -3  -3    2.35    0.25
   5  -3   3  115.20    6.83
   5  -3   3   93.58    6.88
   5  -3   3  107.85    6.91
   5  -3   3   94.58    6.86
   5  -3   3   98.85    6.85
   5  -3   3   92.23    6.87
  -5  -3  -3  107.26    6.72
   5   3   3  100.51    6.86
   5   3   3  100.65    6.85
   5   3   3   99.22    6.80
   5   3   3  101.27    6.86
   6  -3   3    7.19    1.44
   6  -3   3    9.67    1.74
   6  -3   3    8.41    1.79
  -6  -3  -3    8.17    0.66
   6  -3   3    5.95    1.35
   6   3   3    8.54    1.36
   6   3   3    6.59    1.09
   6   3   3    6.91    1.08
   7  -3   3    5.28    0.94
   7  -3   3    4.00    0.69
   7  -3   3    4.32    1.09
   7   3   3    4.69    1.08
   7   3   3    5.78    0.78
   7   3   3    4.00    1.02
   7   3   3    4.81    0.96
   8   3   3    0.51    0.55
   8   3   3   -0.18    0.44
   9   3   3    1.70    0.54
   9  -4  -3    5.03    0.84
   9  -4  -3    5.23    0.75
   9   4  -3    3.06    0.75
   9   4  -3    3.72    0.81
   8  -4  -3   21.49    1.61
   8  -4  -3   20.75    2.09
   8  -4  -3   18.13    1.75
   8   4  -3   20.16    1.74
   8   4  -3   20.29    1.71
   7  -4  -3    5.59    1.28
   7  -4  -3    3.07    0.63
   7  -4  -3    4.05    0.90
  -7  -4   3    3.00    0.99
   7  -4  -3    2.88    0.89
   7   4  -3    4.85    1.05
   7   4  -3    4.28    1.04
   7   4  -3    3.19    0.61
   7   4  -3    4.87    0.94
   6  -4  -3    7.00    1.22
  -6  -4   3    5.81    0.63
   6  -4  -3    5.75    1.42
   6  -4  -3    5.71    1.07
   6   4  -3    4.81    1.15
   6   4  -3    6.87    0.96
   6   4  -3    5.17    0.88
  -6   4   3    5.80    0.59
   5  -4  -3   -0.34    0.61
  -5  -4   3    0.75    0.32
   5  -4  -3    0.20    0.46
   5   4  -3    0.18    0.34
   5   4  -3    0.81    0.52
  -5   4   3    0.36    0.45
  -5   4   3    0.95    0.28
  -4  -4   3    1.39    0.31
  -3  -4   3   65.17    3.90
  -3  -4   3   56.93    3.85
  -3   4   3   54.80    3.86
  -3   4   3   56.80    3.87
  -3   4   3   54.69    3.85
  -2  -4   3    5.32    0.46
  -2  -4   3    5.90    0.53
  -2   4   3    5.00    0.42
   2   4  -3    6.13    0.44
  -1  -4   3 1000.00   66.33
   0  -4   3    7.92    0.57
   0   4   3    6.87    0.58
   0   4   3    8.12    0.57
   0   4  -3    7.91    0.56
  -1  -4  -3   66.32    4.37
  -1  -4  -3   61.63    4.36
   1  -4   3   73.24    4.37
  -1   4  -3   65.41    4.37
   1   4   3   68.39    4.38
  -1   4  -3   57.93    4.35
  -2  -4  -3   80.36    5.41
  -2  -4  -3   76.41    5.42
   2  -4   3   87.29    5.44
   2   4   3   81.86    5.45
   3  -4   3   86.87    5.63
  -3  -4  -3   84.48    5.60
   3   4   3   81.00    5.65
   4  -4   3   48.99    3.92
  -4  -4  -3   52.92    3.57
   4  -4   3   52.95    3.69
   4   4   3   54.28    3.65
   4   4   3   57.91    3.71
   5  -4   3    1.50    0.54
  -5  -4  -3    2.09    0.36
   5  -4   3    0.92    0.63
   5  -4   3    2.40    0.69
   5   4   3    0.98    0.57
   5   4   3    3.02    0.72
   6  -4   3   12.18    1.64
   6  -4   3   13.58    1.78
  -6  -4  -3   15.15    1.13
   6  -4   3   16.88    1.95
   6  -4   3   15.12    1.50
   6   4   3   14.05    1.64
   6   4   3   17.50    1.43
   6   4   3   16.40    1.50
   6   4   3   17.92    1.70
   7  -4   3   -1.20    0.93
   7  -4   3    0.33    0.56
  -7  -4  -3    1.34    1.03
   7  -4   3    1.21    0.93
   7  -4   3   -0.75    0.86
   7   4   3    0.39    0.54
   7   4   3    0.64    0.49
   7   4   3   -0.61    0.81
   8   4   3    1.09    0.39
   8   4   3    0.50    0.53
   8   4   3    1.38    0.37
   9   4   3    4.92    0.92
   9  -5  -3    7.30    0.95
   9  -5  -3    8.34    0.84
   9  -5  -3    7.39    1.17
   9   5  -3    9.17    0.88
   9   5  -3   10.00    0.96
   9   5  -3    7.36    0.84
   8  -5  -3    0.61    0.41
   8   5  -3   -0.16    0.46
   8   5  -3    0.50    0.55
  -7  -5   3   36.63    2.56
   7  -5  -3   33.05    2.63
   7  -5  -3   35.22    2.78
   7  -5  -3   35.96    2.59
   7  -5  -3   38.26    2.78
   7   5  -3   37.20    2.61
   7   5  -3   35.90    2.65
  -7   5   3   36.01    2.53
   7   5  -3   35.60    2.67
   7   5  -3   33.82    2.57
  -6  -5   3   10.87    1.28
   6  -5  -3   11.68    1.14
  -6   5   3    9.91    0.85
   6   5  -3    9.85    1.34
   6   5  -3    9.36    1.40
   5  -5  -3    5.61    1.09
  -5  -5   3    5.79    0.75
   5   5  -3    5.04    0.81
   5   5  -3    5.67    1.00
   5   5  -3    4.32    0.82
   5   5  -3    3.98    0.93
  -4  -5   3  330.28   20.27
  -4  -5   3  309.82   20.23
  -4   5   3  299.82   20.18
  -4   5   3  274.93   20.15
  -3  -5   3   43.98    3.00
  -3  -5   3   48.35    3.04
  -3   5   3   46.88    3.02
  -3   5   3   43.24    2.98
  -3   5   3   40.05    2.98
  -2  -5   3   11.96    0.85
  -2  -5   3    9.86    0.79
  -2   5   3    9.54    0.76
  -2   5   3   12.14    0.78
  -1  -5   3    9.13    0.75
   1  -5  -3   10.22    0.77
   1   5  -3   10.29    0.74
  -1   5   3   11.45    0.74
   0  -5   3   42.10    2.95
   0  -5  -3   42.32    2.96
   0  -5   3   50.25    2.98
   0   5   3   45.21    2.96
   0   5  -3   41.23    2.95
   1  -5   3   92.57    5.71
  -1  -5  -3   83.17    5.73
   1   5   3   85.74    5.72
  -1   5  -3   81.26    5.71
  -2  -5  -3   14.61    1.05
   2  -5   3   16.13    1.05
  -2  -5  -3   13.93    1.01
   2   5   3   15.70    1.07
  -2   5  -3   13.11    0.99
  -3  -5  -3   90.93    6.35
   3  -5   3   99.39    6.36
   4  -5   3   21.45    1.73
  -4  -5  -3   22.85    1.54
   4  -5   3   23.88    1.65
   4   5   3   23.52    1.77
   4   5   3   23.54    1.73
   4   5   3   20.44    1.69
   4   5   3   22.24    1.75
   5  -5   3   18.26    1.73
  -5  -5  -3   20.73    1.43
   5  -5   3   23.56    1.79
   5  -5   3   21.58    1.62
   5  -5   3   21.95    2.05
   5  -5   3   17.56    1.73
   5   5   3   18.26    1.74
   5   5   3   20.29    1.59
   5   5   3   20.99    1.90
   5   5   3   22.28    1.79
   6  -5   3    7.53    1.61
  -6  -5  -3    8.85    0.92
   6  -5   3   10.68    1.22
   6  -5   3    9.96    1.48
  -6   5  -3   10.56    0.93
   6   5   3    7.54    1.40
   6   5   3   12.09    1.23
   6   5   3    9.10    1.39
   6   5   3   11.38    1.22
   7  -5   3    6.81    1.53
   7  -5   3    5.65    0.94
   7  -5   3    5.27    0.67
   7   5   3    5.67    1.07
   7   5   3    7.11    1.49
   7   5   3    6.19    1.21
   8  -5   3    2.32    1.06
   8  -5   3    0.71    0.58
   8   5   3    1.40    0.42
   8   5   3    1.64    0.55
   9   5   3    8.39    0.92
   9  -6  -3    1.84    0.56
   9  -6  -3    3.03    0.57
   9  -6  -3    2.23    0.42
   9   6  -3    2.53    0.63
   9   6  -3    1.91    0.41
   8  -6  -3    1.90    0.62
   8   6  -3    1.71    0.46
   7  -6  -3   19.77    2.25
   7  -6  -3   24.73    2.11
   7  -6  -3   23.26    1.82
  -7  -6   3   24.98    1.82
   7  -6  -3   25.38    1.92
   7   6  -3   23.04    1.80
  -7   6   3   24.00    1.81
   7   6  -3   20.63    1.85
   7   6  -3   22.15    1.88
   7   6  -3   22.68    1.84
   6  -6  -3   40.12    2.93
   6  -6  -3   40.66    2.77
   6  -6  -3   39.37    2.87
  -6  -6   3   35.26    2.88
   6  -6  -3   35.79    2.97
  -6   6   3   37.00    2.68
   6   6  -3   40.09    2.78
   6   6  -3   42.76    2.81
   6   6  -3   40.71    2.83
   5  -6  -3   99.21    6.21
   5  -6  -3   88.82    6.22
  -5  -6   3   90.12    6.19
   5  -6  -3   92.21    6.23
   5  -6  -3   93.44    6.18
   5  -6  -3   84.82    6.15
  -5  -6   3   94.19    6.11
   5   6  -3   85.78    6.16
   5   6  -3   89.84    6.18
   5   6  -3   94.81    6.21
  -5   6   3   89.26    6.09
   5   6  -3   93.95    6.16
  -4  -6   3  137.52    9.07
   4  -6  -3  135.81    9.07
  -4  -6   3  140.52    9.02
   4  -6  -3  132.05    9.09
   4  -6  -3  137.82    9.06
   4   6  -3  129.32    9.09
  -4   6   3  138.50    9.03
   4   6  -3  131.29    9.05
   4   6  -3  139.52    9.07
   4   6  -3  133.54    9.05
  -3  -6   3    0.28    0.31
  -3  -6   3    1.06    0.32
  -3   6   3    0.75    0.22
  -2  -6   3  106.47    6.65
  -2  -6   3   98.31    6.63
  -2   6   3   93.84    6.62
   1  -6  -3    6.03    0.49
  -1   6   3    5.93    0.48
   1   6  -3    6.02    0.48
   0  -6   3  132.74    7.68
   0  -6  -3  115.07    7.68
   0  -6   3  105.08    7.64
   0   6  -3  110.22    7.67
   0   6   3  111.29    7.66
   0   6   3  116.59    7.67
  -1  -6  -3   18.88    1.27
   1   6   3   19.06    1.30
  -1   6  -3   17.64    1.28
  -1   6  -3   18.71    1.27
  -2  -6  -3  260.89   16.86
   2  -6   3  285.18   16.84
  -2   6  -3  236.53   16.79
  -2   6  -3  223.33   16.77
   2   6   3  258.15   16.84
  -3  -6  -3   15.45    1.16
  -3   6  -3   15.63    1.14
  -3   6  -3   18.16    1.13
  -4  -6  -3    0.61    0.25
   4  -6   3    0.45    0.39
   4  -6   3    0.17    0.52
   4   6   3    1.07    0.46
   4   6   3    0.61    0.46
   4   6   3    1.65    0.51
  -4   6  -3    0.74    0.20
   5  -6   3   23.86    1.81
   5  -6   3   23.27    1.86
   5  -6   3   20.94    1.88
   5  -6   3   24.09    1.75
  -5  -6  -3   21.81    1.56
  -5   6  -3   20.77    1.57
   5   6   3   20.43    1.83
   5   6   3   24.62    1.97
  -6  -6  -3    0.90    0.36
   6  -6   3   -0.19    0.70
   6  -6   3   -0.40    0.96
   6  -6   3    1.64    0.59
   6  -6   3    0.20    0.52
   6  -6   3    0.70    0.69
   6   6   3    0.60    0.62
   6   6   3    0.80    0.50
   7  -6   3    3.73    0.83
   7  -6   3    5.01    1.11
   7  -6   3    6.40    1.51
   7   6   3    6.61    1.26
   7   6   3    5.37    0.87
   7   6   3    7.73    1.32
   7   6   3    5.12    1.04
   8  -6   3   47.36    3.77
   8  -6   3   46.02    3.86
   8   6   3   58.59    3.76
   8   6   3   56.95    3.67
   8   6   3   58.01    3.70
   9   6   3    2.84    0.67
   9  -7  -3    3.11    0.59
   9  -7  -3    3.40    0.73
   9  -7  -3    2.38    0.54
   9   7  -3    3.62    0.79
   9   7  -3    2.77    0.60
   9   7  -3    3.00    0.62
   8  -7  -3    8.24    1.26
   8  -7  -3    5.93    0.80
   8  -7  -3    7.76    1.03
   8   7  -3    5.81    0.91
   8   7  -3    4.48    1.04
   8   7  -3    5.86    0.91
  -7  -7   3    2.72    0.93
   7  -7  -3    1.60    0.78
   7  -7  -3    1.82    0.57
   7  -7  -3    3.39    0.85
   7   7  -3    3.83    0.90
   7   7  -3    2.22    0.57
   7   7  -3    2.75    0.56
   7   7  -3    1.94    0.51
   6  -7  -3   70.96    4.83
   6  -7  -3   67.07    4.87
  -6  -7   3   63.76    4.85
   6  -7  -3   69.51    4.78
   6  -7  -3   76.10    4.88
   6   7  -3   66.85    4.79
   6   7  -3   72.64    4.83
   6   7  -3   72.53    4.80
  -6   7   3   70.24    4.72
   6   7  -3   70.81    4.84
   5  -7  -3  180.72   12.60
   5  -7  -3  189.87   12.56
  -5  -7   3  188.25   12.54
   5  -7  -3  191.24   12.58
   5  -7  -3  175.45   12.59
  -5  -7   3  178.66   12.59
   5  -7  -3  194.36   12.61
   5   7  -3  198.85   12.57
  -5   7   3  189.78   12.52
   5   7  -3  199.63   12.62
   5   7  -3  190.68   12.58
   5   7  -3  183.22   12.56
   4  -7  -3   12.80    1.14
   4  -7  -3   13.89    1.38
  -4  -7   3   14.13    1.01
   4  -7  -3   13.67    1.32
   4  -7  -3   13.33    1.23
  -4  -7   3   14.00    1.07
   4   7  -3   13.78    1.20
   4   7  -3   13.31    1.12
  -4   7   3   13.10    0.97
   4   7  -3   13.74    1.17
  -3  -7   3   87.32    5.78
  -3   7   3   84.64    5.73
  -2  -7   3    1.50    0.35
  -2  -7   3    1.69    0.41
  -2   7   3    1.47    0.30
   1  -7  -3  136.47    9.36
  -1  -7   3  159.83    9.39
   1   7  -3  130.13    9.37
  -1   7   3  137.53    9.40
   0  -7  -3   23.77    1.62
   0  -7   3   23.21    1.61
   0   7   3   23.17    1.62
   0   7  -3   23.97    1.61
   0   7   3   24.72    1.62
   1  -7   3   56.36    3.40
  -1  -7  -3   50.85    3.39
  -1   7  -3   47.45    3.38
   1   7   3   52.24    3.41
   1   7   3   46.32    3.38
  -2  -7  -3  164.94   10.89
   2  -7   3  183.35   10.85
  -2   7  -3  138.73   10.83
  -2   7  -3  161.46   10.88
   2   7   3  167.37   10.87
  -3  -7  -3    1.18    0.24
   3  -7   3    0.87    0.30
  -3   7  -3    1.12    0.24
   4  -7   3    1.69    0.54
  -4  -7  -3    1.76    0.30
   4  -7   3    1.06    0.44
   4  -7   3    1.55    0.52
   4   7   3    1.13    0.41
   4   7   3    0.92    0.54
   4   7   3    1.76    0.52
   4   7   3    0.76    0.46
  -4   7  -3    1.68    0.29
  -5  -7  -3    0.94    0.32
   5  -7   3    1.54    0.59
   5  -7   3    1.19    0.65
   5  -7   3    0.78    0.48
   5   7   3   -0.14    0.50
   5   7   3    0.28    0.67
   5   7   3    0.49    0.42
   5   7   3    0.53    0.56
   6  -7   3   21.27    1.79
   6  -7   3   23.48    1.80
  -6  -7  -3   19.59    1.56
   6  -7   3   19.12    1.95
   6  -7   3   22.71    1.94
   6   7   3   21.81    1.83
  -6   7  -3   22.52    1.59
   6   7   3   21.52    1.79
   6   7   3   19.95    1.98
   6   7   3   22.95    1.76
   7  -7   3   36.78    2.75
  -7  -7  -3   29.81    3.05
   7  -7   3   36.08    2.76
   7  -7   3   32.08    2.60
   7   7   3   35.94    2.58
   7   7   3   35.67    2.70
   7   7   3   37.53    2.68
   7   7   3   36.79    2.53
   8  -7   3   16.62    1.55
   8   7   3   17.93    1.58
   8   7   3   20.54    1.41
   8   7   3   16.14    1.47
   9   7   3   11.02    0.97
   9  -8  -3    1.46    0.27
   9   8  -3    1.77    0.52
   9   8  -3    1.38    0.29
   9   8  -3    1.42    0.36
   8  -8  -3    9.46    1.11
   8  -8  -3   10.51    0.93
   8  -8  -3   11.36    1.22
   8   8  -3    8.11    1.03
   8   8  -3    9.41    0.99
   8   8  -3   11.46    1.00
   7  -8  -3   80.63    5.48
   7  -8  -3   81.45    5.41
   7  -8  -3   77.03    5.54
   7  -8  -3   82.05    5.50
  -7  -8   3   78.83    5.46
   7   8  -3   80.82    5.42
   7   8  -3   77.22    5.44
  -7   8   3   76.30    5.47
   7   8  -3   80.73    5.48
   7   8  -3   83.29    5.46
   6  -8  -3   69.24    4.69
   6  -8  -3   66.12    4.74
   6  -8  -3   65.98    4.71
  -6  -8   3   59.51    4.71
   6  -8  -3   72.95    4.64
   6   8  -3   73.56    4.67
   6   8  -3   65.96    4.63
   6   8  -3   68.01    4.69
   6   8  -3   68.92    4.64
  -6   8   3   66.48    4.57
   5  -8  -3   42.90    3.21
  -5  -8   3   47.31    3.09
  -5  -8   3   43.17    3.16
   5  -8  -3   44.11    3.12
   5  -8  -3   47.47    3.18
   5  -8  -3   43.82    3.16
   5   8  -3   42.45    3.11
   5   8  -3   47.64    3.18
   5   8  -3   45.06    3.21
  -5   8   3   44.56    3.04
   5   8  -3   46.24    3.19
  -4  -8   3    0.92    0.35
   4  -8  -3    1.54    0.58
   4  -8  -3    2.10    0.59
   4  -8  -3    2.94    0.73
   4  -8  -3    1.80    0.47
   4   8  -3    0.82    0.49
  -4   8   3    1.44    0.32
   4   8  -3    1.60    0.47
  -3  -8   3   71.02    5.07
  -3  -8   3   78.18    5.12
  -3   8   3   78.04    5.06
   1  -8  -3   28.23    1.97
  -1  -8   3   32.34    1.99
   1   8  -3   27.23    1.96
  -1   8   3   27.66    1.96
   0  -8   3   55.39    3.42
   0  -8   3   43.78    3.40
   0  -8  -3   49.72    3.40
   0   8   3   54.56    3.41
   0   8  -3   50.69    3.40
   0   8   3   50.55    3.41
  -1  -8  -3  123.28    8.14
   1  -8   3  130.71    8.14
   1   8   3  109.04    8.13
  -1   8  -3  126.54    8.16
   2  -8   3   48.68    3.28
   3  -8   3   13.81    1.31
   3  -8   3   15.82    1.45
   3  -8   3   17.28    1.23
  -3  -8  -3   16.43    1.12
  -3   8  -3   15.61    1.12
   3   8   3   16.51    1.23
   3   8   3   15.31    1.28
   3   8   3   17.22    1.37
   4  -8   3    0.94    0.52
   4  -8   3    0.59    0.55
   4  -8   3    0.18    0.41
   4   8   3    0.15    0.43
   4   8   3    0.54    0.51
  -4   8  -3    0.71    0.29
   4   8   3    0.78    0.45
   5  -8   3   14.03    1.21
   5  -8   3   12.60    1.15
  -5  -8  -3   11.63    0.92
  -5   8  -3   10.46    0.92
   5   8   3    9.56    1.38
   5   8   3   13.09    1.22
   6  -8   3    0.07    0.64
   6  -8   3    1.34    0.49
   6  -8   3    0.78    0.63
   6   8   3    1.25    0.47
   6   8   3    0.07    0.66
   6   8   3    0.94    0.60
   6   8   3    1.43    0.51
   7  -8   3   25.34    2.37
   7  -8   3   28.32    2.63
   7   8   3   26.73    2.08
   7   8   3   30.48    2.27
   7   8   3   27.48    2.06
   8  -8   3   35.48    2.94
   8  -8   3   42.69    3.02
   8   8   3   42.20    2.90
   8   8   3   45.51    2.99
   8   8   3   41.38    2.91
   9   8   3    2.20    0.56
   9   9  -3    4.79    1.03
   9   9  -3    5.37    0.62
   8  -9  -3    6.69    0.93
   8  -9  -3    5.89    1.03
   8  -9  -3    4.83    0.77
   8  -9  -3    7.26    0.69
   8   9  -3    5.99    0.73
   8   9  -3    6.45    0.76
   7  -9  -3   20.06    1.88
   7  -9  -3   19.44    1.63
   7  -9  -3   23.21    1.77
   7  -9  -3   21.42    1.91
  -7  -9   3   18.75    1.89
  -7   9   3   21.87    1.87
   7   9  -3   20.85    1.69
   7   9  -3   18.26    1.71
   7   9  -3   23.99    1.68
  -6  -9   3   33.69    3.01
   6  -9  -3   39.95    2.88
   6  -9  -3   42.84    3.01
  -6  -9   3   36.25    2.90
   6  -9  -3   43.17    3.05
   6  -9  -3   35.39    2.93
   6   9  -3   43.30    2.93
   6   9  -3   38.65    2.89
   6   9  -3   43.72    2.93
  -6   9   3   45.53    2.91
   6   9  -3   41.31    2.84
   5  -9  -3   50.22    3.79
   5  -9  -3   55.33    3.73
  -5  -9   3   49.98    3.76
  -5  -9   3   61.29    3.71
   5   9  -3   52.97    3.98
  -5   9   3   58.10    3.67
   5   9  -3   50.55    3.72
   4  -9  -3   47.99    3.28
   4  -9  -3   44.71    3.33
   4  -9  -3   47.80    3.27
  -4  -9   3   49.67    3.22
   4  -9  -3   48.06    3.38
   4  -9  -3   47.07    3.27
  -4  -9   3   42.16    3.25
  -4   9   3   50.96    3.18
   4   9  -3   45.64    3.27
   4   9  -3   49.58    3.30
   4   9  -3   45.17    3.24
   4   9  -3   45.17    3.30
   3  -9  -3    3.53    0.85
  -3  -9   3    5.02    0.55
   3   9  -3    5.00    0.63
  -3   9   3    3.90    0.43
  -2  -9   3   22.47    1.62
  -2  -9   3   23.64    1.58
   2   9  -3   20.93    1.61
  -1  -9   3   26.51    1.89
   1   9  -3   27.73    1.89
  -1   9   3   27.07    1.88
   0  -9   3   30.23    1.97
   0  -9  -3   28.60    1.95
   0   9   3   27.51    1.96
   0   9  -3   26.57    1.94
  -1  -9  -3    6.22    0.58
   1  -9   3    7.08    0.61
  -1   9  -3    6.30    0.56
  -2  -9  -3   23.78    1.71
   2  -9   3   27.89    1.72
  -2   9  -3   22.30    1.69
   3  -9   3   34.82    2.36
  -3  -9  -3   33.34    2.27
   3  -9   3   30.84    2.47
   3  -9   3   37.74    2.37
   3  -9   3   34.16    2.48
  -3   9  -3   30.39    2.26
   3   9   3   30.42    2.35
   3   9   3   37.28    2.45
   3   9   3   31.88    2.49
   3   9   3   33.35    2.40
   4  -9   3   20.36    1.61
   4  -9   3   21.05    1.53
  -4  -9  -3   19.63    1.40
   4  -9   3   20.04    1.65
   4  -9   3   21.41    1.64
   4   9   3   20.40    1.72
  -4   9  -3   17.66    1.39
   4   9   3   19.44    1.60
   4   9   3   18.85    1.73
   4   9   3   20.07    1.63
   5  -9   3   19.40    1.65
   5  -9   3   16.56    1.52
   5  -9   3   20.76    1.74
  -5  -9  -3   17.23    1.27
   5  -9   3   15.36    1.46
  -5   9  -3   14.67    1.28
   5   9   3   19.60    1.62
   5   9   3   18.40    1.61
   5   9   3   17.96    1.44
   5   9   3   16.64    1.61
   6  -9   3    0.06    0.70
   6  -9   3    0.64    0.55
   6  -9   3    0.86    0.72
   6   9   3    0.21    0.58
   6   9   3    0.03    0.69
   6   9   3    0.17    0.60
   7  -9   3   50.42    3.32
   7  -9   3   42.66    3.03
   7  -9   3   40.55    3.08
   7   9   3   41.54    3.08
   7   9   3   41.92    3.10
   8  -9   3    7.17    1.18
   8  -9   3    8.40    1.03
   8   9   3    8.24    0.85
   8   9   3   10.74    0.89
   9 -10  -3    3.41    0.80
   9 -10  -3    3.42    0.50
   8 -10  -3   31.40    2.02
   8 -10  -3   27.50    2.19
   8  10  -3   29.00    2.03
   8  10  -3   27.92    2.07
   8  10  -3   26.03    2.10
   7 -10  -3    7.21    1.29
   7 -10  -3    7.37    1.34
   7 -10  -3    7.75    0.93
   7 -10  -3    7.15    1.19
  -7 -10   3    5.85    1.59
  -7  10   3    9.52    1.38
   7  10  -3    5.00    1.09
   7  10  -3    6.67    1.12
   7  10  -3    8.62    1.02
   6 -10  -3   38.89    2.79
   6 -10  -3   40.10    2.70
   6 -10  -3   35.77    2.88
   6 -10  -3   37.00    2.79
  -6 -10   3   39.28    2.73
  -6  10   3   39.76    2.70
   6  10  -3   36.60    2.74
   6  10  -3   37.20    2.70
   6  10  -3   36.32    2.75
   6  10  -3   35.57    2.81
  -5 -10   3   28.03    1.94
   5 -10  -3   23.34    2.04
  -5 -10   3   21.68    1.91
  -5  10   3   26.89    1.83
   5  10  -3   28.56    2.25
   4 -10  -3    2.26    0.57
  -4 -10   3    1.93    0.57
   4 -10  -3    2.05    0.52
   4  10  -3    1.19    0.48
   4  10  -3    2.10    0.37
   4  10  -3    1.68    0.53
  -4  10   3    1.63    0.44
   4  10  -3    1.36    0.52
  -3 -10   3   90.94    6.63
   3 -10  -3   99.84    6.65
  -3 -10   3  102.18    6.61
   3 -10  -3   95.13    6.65
   3 -10  -3   99.66    6.62
   3 -10  -3   99.28    6.63
   3 -10  -3  102.71    6.67
   3  10  -3   98.80    6.62
   3  10  -3   98.20    6.62
  -3  10   3  102.64    6.59
   3  10  -3   96.95    6.65
  -2 -10   3   39.08    2.52
  -2 -10   3   34.53    2.49
  -2  10   3   34.89    2.46
  -1 -10   3   98.54    6.12
  -1 -10   3   88.04    6.10
  -1  10   3   87.06    6.09
   1  10  -3   91.50    6.10
   0 -10   3    0.25    0.25
   0  10   3    0.55    0.40
   0  10  -3    0.13    0.29
  -1 -10  -3    0.60    0.32
   1 -10   3    0.52    0.27
  -1  10  -3    0.36    0.28
  -2 -10  -3   25.95    1.80
   2 -10   3   26.80    1.88
   2 -10   3   25.33    1.94
   2 -10   3   25.51    2.02
   2  10   3   26.72    1.94
   2  10   3   25.97    1.98
  -2  10  -3   26.95    1.79
   3 -10   3    2.75    0.50
  -3 -10  -3    3.06    0.44
   3 -10   3    4.16    0.93
   3 -10   3    2.37    0.63
   3  10   3    3.15    0.60
  -3  10  -3    3.08    0.40
   3  10   3    2.83    0.50
   3  10   3    4.05    0.71
   4 -10   3   32.00    2.50
  -4 -10  -3   34.48    2.39
   4 -10   3   35.62    2.48
   4  10   3   36.72    2.61
  -4  10  -3   33.82    2.37
   4  10   3   34.48    2.50
   4  10   3   38.73    2.63
   4  10   3   32.05    2.96
   5 -10   3    5.35    0.95
   5 -10   3    6.83    1.02
  -5 -10  -3    6.27    0.63
   5 -10   3    4.08    0.83
   5  10   3    5.87    1.07
   5  10   3    7.02    1.19
   5  10   3    6.56    0.87
  -5  10  -3    4.70    0.66
   6 -10   3   18.69    1.79
  -6 -10  -3   21.80    1.74
   6 -10   3   20.34    1.84
   6 -10   3   16.10    1.58
   6 -10   3   17.07    1.54
  -6  10  -3   18.46    1.59
   6  10   3   18.30    1.83
   6  10   3   18.95    1.62
   6  10   3   19.34    1.55
   6  10   3   18.58    1.58
   7 -10   3   -0.02    0.55
   7 -10   3    0.61    0.51
   7  10   3    1.10    0.44
   7  10   3    0.52    0.53
   8 -10   3    1.00    0.50
   8  10   3    0.97    0.30
   9 -11  -3   11.11    1.00
   9  11  -3   11.49    0.98
   9  11  -3   13.01    1.01
   8 -11  -3    2.63    0.60
   8  11  -3    1.19    0.35
   8  11  -3    2.23    0.42
   8  11  -3    1.60    0.36
   7 -11  -3   45.23    3.12
   7 -11  -3   42.96    3.03
   7 -11  -3   43.23    2.96
   7 -11  -3   43.82    3.11
   7  11  -3   41.41    3.01
   7  11  -3   40.09    2.99
   7  11  -3   41.70    3.07
   7  11  -3   38.38    3.00
   6 -11  -3    1.76    0.65
   6 -11  -3    1.41    0.58
  -6 -11   3    0.41    0.85
   6  11  -3    1.08    0.49
   6  11  -3    0.01    0.63
  -6  11   3    1.31    0.74
   6  11  -3    0.80    0.53
   5 -11  -3    2.07    0.63
   5 -11  -3    1.19    0.59
  -5  11   3    1.18    0.48
   5  11  -3    0.74    0.55
  -4 -11   3   70.60    5.14
   4 -11  -3   77.52    5.15
   4 -11  -3   76.29    5.14
   4 -11  -3   74.89    5.14
  -4 -11   3   77.13    5.12
   4 -11  -3   72.49    5.20
   4 -11  -3   72.20    5.18
  -4  11   3   79.19    5.09
   4  11  -3   71.75    5.13
   4  11  -3   74.86    5.12
   4  11  -3   78.73    5.19
   4  11  -3   81.51    5.21
   3 -11  -3    0.23    0.56
  -3 -11   3    0.50    0.41
  -3  11   3    1.33    0.36
   3  11  -3    0.97    0.40
  -2 -11   3   60.72    4.17
  -2 -11   3   60.09    4.17
   2 -11  -3   64.73    4.23
   2 -11  -3   63.10    4.18
  -2  11   3   59.21    4.14
  -1 -11   3    8.79    0.95
  -1 -11   3   10.56    0.88
   1  11  -3   11.14    0.88
  -1  11   3    9.47    0.84
   0  11   3    2.52    0.64
   0  11  -3    2.85    0.48
   1 -11   3    2.84    0.54
  -1  11  -3    2.54    0.37
  -2 -11  -3   40.70    2.71
   2 -11   3   41.80    2.76
   2 -11   3   36.99    2.82
   2 -11   3   42.42    2.77
   2 -11   3   37.22    2.83
   2  11   3   39.27    2.80
  -2  11  -3   36.87    2.69
   2  11   3   43.81    2.84
   2  11   3   39.37    2.83
   3 -11   3   53.84    3.51
  -3 -11  -3   49.42    3.44
   3 -11   3   54.75    3.82
   3 -11   3   54.86    3.59
   3 -11   3   51.50    3.50
   3 -11   3   49.57    3.60
   3  11   3   51.21    3.58
   3  11   3   49.58    3.53
   3  11   3   48.10    3.57
   3  11   3   51.24    3.49
  -3  11  -3   45.38    3.42
   4 -11   3    5.46    1.10
   4 -11   3    6.87    0.90
   4 -11   3    5.61    1.04
   4 -11   3    4.59    0.78
   4  11   3    6.41    1.11
   4  11   3    4.33    0.90
  -4  11  -3    5.60    0.57
   5 -11   3    3.87    0.61
   5 -11   3    5.82    1.21
   5 -11   3    6.71    1.25
  -5 -11  -3    5.65    0.66
  -5  11  -3    3.88    0.76
   5  11   3    7.02    1.11
   5  11   3    5.06    1.09
   5  11   3    4.97    1.26
   5  11   3    5.03    0.87
   6 -11   3    1.38    0.41
   6 -11   3    2.50    0.71
   6 -11   3    0.98    0.69
   6  11   3    2.03    0.53
   6  11   3    2.53    0.68
   7 -11   3    1.51    0.59
   7 -11   3    2.31    0.56
   7 -11   3    2.32    0.34
   7  11   3    1.98    0.38
   7  11   3    1.77    0.53
   8 -11   3    5.18    0.90
   8  11   3    6.22    0.98
   8  11   3    6.17    0.66
   8  11   3    5.25    0.71
   9  12  -3    0.80    0.25
   9  12  -3    1.14    0.26
   8 -12  -3   46.04    3.28
   8 -12  -3   50.40    3.28
   8 -12  -3   49.60    3.21
   8  12  -3   47.75    3.25
   8  12  -3   46.73    3.24
   8  12  -3   41.66    3.25
   7 -12  -3   36.49    2.60
   7  12  -3   31.36    2.46
   6 -12  -3    1.12    0.63
   6 -12  -3    1.43    0.65
  -6 -12   3    1.95    1.05
   6  12  -3    1.38    0.46
   5 -12  -3   53.76    3.83
   5 -12  -3   59.06    3.76
  -5 -12   3   47.46    3.82
   5 -12  -3   55.24    3.87
   5 -12  -3   51.10    3.82
   5  12  -3   57.85    3.87
   5  12  -3   55.60    3.77
  -5  12   3   55.36    3.73
   5  12  -3   54.87    3.81
   5  12  -3   53.73    3.80
  -4 -12   3   64.12    4.85
   4 -12  -3   66.61    4.89
  -4 -12   3   76.06    4.86
   4 -12  -3   70.08    4.85
   4 -12  -3   65.50    4.91
  -4  12   3   78.06    4.80
   4  12  -3   77.11    4.94
  -3 -12   3  154.75   11.39
   3 -12  -3  176.14   11.37
  -3 -12   3  172.04   11.37
   3 -12  -3  169.53   11.40
   3 -12  -3  181.56   11.40
   3 -12  -3  174.37   11.41
   3  12  -3  175.02   11.41
   3  12  -3  164.54   11.37
  -3  12   3  170.48   11.36
   3  12  -3  166.83   11.37
   2 -12  -3    1.09    0.33
   2 -12  -3    1.11    0.32
  -2 -12   3    2.04    0.50
   2  12  -3    1.27    0.45
  -1 -12   3   21.49    1.56
  -1 -12   3   17.92    1.66
   1 -12  -3   24.14    1.58
  -1  12   3   22.45    1.54
   1  12  -3   19.40    1.57
   0 -12   3    2.84    0.59
   0 -12   3    2.17    0.50
   0  12   3    2.57    0.64
   1 -12   3   45.45    3.06
   1 -12   3   46.14    3.13
   1 -12   3   42.27    3.13
  -1  12  -3   44.01    3.01
   1  12   3   43.82    3.10
   2 -12   3   63.07    4.06
   2 -12   3   57.09    4.08
   2 -12   3   57.95    4.06
   2 -12   3   61.73    4.19
   2 -12   3   59.51    4.10
  -2  12  -3   57.30    3.99
   2  12   3   61.69    4.12
   2  12   3   56.91    4.09
   2  12   3   61.93    4.08
   2  12   3   55.91    4.08
   3 -12   3   25.91    1.82
   3 -12   3   25.05    2.03
   3 -12   3   21.57    1.84
  -3 -12  -3   24.59    1.72
   3 -12   3   27.20    2.44
   3 -12   3   22.16    2.07
  -3  12  -3   23.53    1.68
   3  12   3   25.34    1.82
   3  12   3   23.90    1.90
   3  12   3   23.45    1.93
   4 -12   3   13.50    1.34
   4 -12   3    9.66    1.19
   4 -12   3   10.69    1.15
  -4 -12  -3   12.45    0.96
   4 -12   3   12.73    1.38
   4  12   3   11.08    1.26
   4  12   3   10.91    1.10
   4  12   3   10.09    1.29
  -4  12  -3   11.40    0.94
   5 -12   3    7.88    1.14
   5 -12   3    8.07    1.29
  -5  12  -3    7.12    0.89
   5  12   3    6.53    1.09
   5  12   3    7.69    0.98
   5  12   3    6.91    1.19
   6 -12   3   12.58    1.46
  -6 -12  -3   14.50    1.66
   6 -12   3   12.66    1.25
   6 -12   3   13.17    1.43
   6 -12   3   11.47    1.26
   6  12   3   13.78    1.28
   6  12   3   15.03    1.54
   6  12   3   12.06    1.34
   7 -12   3    8.56    0.90
   7 -12   3    8.48    1.24
   7  12   3    8.75    1.17
   7  12   3    9.87    0.83
   7  12   3    9.84    0.88
   8 -12   3   -0.57    0.40
   8 -12   3    0.03    0.55
   8  12   3    0.31    0.41
   8 -13  -3    4.42    0.56
   8 -13  -3    4.60    0.82
   8 -13  -3    3.15    0.81
   8  13  -3    4.48    0.83
   7 -13  -3   11.26    1.16
   7 -13  -3   10.64    0.91
   7  13  -3    7.52    1.19
   7  13  -3    7.99    0.93
   7  13  -3    7.58    1.43
   6 -13  -3    0.55    0.41
   6 -13  -3    1.57    0.67
   6  13  -3    1.25    0.48
   6  13  -3    0.21    0.62
   5 -13  -3    3.04    0.66
   5 -13  -3    2.53    0.67
  -5 -13   3    3.15    0.66
   5 -13  -3    2.33    0.65
   5  13  -3    1.58    0.61
  -5  13   3    3.98    0.92
   4 -13  -3   52.44    3.99
   4 -13  -3   64.69    4.03
   4 -13  -3   58.06    3.91
  -4 -13   3   49.82    3.91
  -4  13   3   57.79    3.87
   3 -13  -3    1.70    0.43
  -3 -13   3    2.61    0.47
   3 -13  -3    1.57    0.62
   3 -13  -3    1.71    0.85
   3  13  -3    2.84    0.57
   3  13  -3    1.99    0.73
   3  13  -3    1.62    0.59
   3  13  -3    1.95    0.36
  -2 -13   3  110.16    7.15
   2 -13  -3   99.16    7.18
   2 -13  -3  109.37    7.15
   2 -13  -3  108.15    7.11
  -2 -13   3  100.07    7.11
   2 -13  -3  108.00    7.13
   2  13  -3  104.22    7.16
   2  13  -3  105.10    7.13
  -2  13   3  109.32    7.09
  -1 -13   3    5.38    0.75
   1 -13  -3    3.96    0.69
   1 -13  -3    6.18    0.78
   1  13  -3    5.85    1.07
   1  13  -3    4.78    0.93
  -1  13   3    6.61    0.69
   0 -13  -3   19.05    1.56
   0 -13   3   15.91    1.39
   0 -13   3   16.22    1.55
   0 -13   3   18.48    1.38
   0 -13  -3   17.77    1.38
   0 -13   3   20.73    1.67
   0  13  -3   18.07    1.33
   0  13   3   16.35    1.53
   0  13   3   19.61    1.61
   1 -13   3   -0.31    0.36
   1 -13   3    0.90    0.54
  -1  13  -3   -0.18    0.37
   1  13   3    0.57    0.48
   1  13   3   -0.01    0.50
  -2 -13  -3   47.64    3.18
   2 -13   3   46.05    3.24
   2 -13   3   44.88    3.30
   2 -13   3   44.60    3.21
   2 -13   3   45.59    3.30
   2 -13   3   50.45    3.42
   2  13   3   44.75    3.27
   2  13   3   44.92    3.24
   2  13   3   43.29    3.28
  -2  13  -3   45.76    3.16
   2  13   3   50.41    3.27
   2  13   3   49.24    3.30
   3 -13   3   21.11    1.50
  -3 -13  -3   15.35    1.39
   3 -13   3   21.71    2.18
   3 -13   3   16.18    1.66
   3 -13   3   22.61    2.28
   3  13   3   17.65    1.55
  -3  13  -3   19.70    1.37
   3  13   3   16.17    1.56
   3  13   3   19.96    1.59
   4 -13   3    6.46    0.83
   4 -13   3    7.04    1.07
   4  13   3    4.28    0.94
   4  13   3    4.75    1.21
   4  13   3    6.18    1.06
  -4  13  -3    5.51    0.68
  -5 -13  -3   81.44    5.68
   5 -13   3   83.98    5.67
   5 -13   3   86.71    5.70
   5 -13   3   80.21    5.61
   5 -13   3   84.70    5.64
  -5  13  -3   76.37    5.59
   5  13   3   88.34    5.68
   5  13   3   81.80    5.64
   5  13   3   79.27    5.60
   6 -13   3   20.37    1.79
   6 -13   3   18.63    1.70
   6 -13   3   22.33    1.92
   6 -13   3   22.81    1.97
   6  13   3   23.03    1.91
   6  13   3   21.63    1.72
   6  13   3   21.66    1.78
   7 -13   3    1.20    0.52
   7 -13   3    1.73    0.55
   7 -13   3    1.31    0.53
   7  13   3    1.14    0.37
   7  13   3    0.92    0.55
   8 -13   3    0.97    0.42
   8  13   3    1.27    0.37
   8  13   3    0.65    0.20
   8 -14  -3    4.34    0.55
   8 -14  -3    6.02    0.74
   8 -14  -3    4.83    0.82
   7 -14  -3    2.07    0.51
   7  14  -3    2.05    0.37
   7  14  -3    1.56    0.66
   6 -14  -3    6.87    1.25
   6 -14  -3    6.56    1.40
   6 -14  -3    5.51    0.99
   6 -14  -3    6.67    1.35
   6  14  -3    5.51    1.14
   6  14  -3    5.11    1.15
   6  14  -3    5.16    0.99
  -5 -14   3   21.54    2.09
   5 -14  -3   19.25    1.54
   5 -14  -3   16.24    1.68
   5 -14  -3   20.36    1.76
   5 -14  -3   17.98    1.60
   5  14  -3   17.33    1.72
   5  14  -3   18.62    1.56
   5  14  -3   17.44    1.64
   5  14  -3   16.54    1.48
  -4 -14   3    3.72    0.89
   4 -14  -3    5.44    1.06
   4 -14  -3    4.70    0.73
   4 -14  -3    3.38    0.78
   4  14  -3    4.18    0.67
   4  14  -3    5.14    0.88
   4  14  -3    4.96    0.84
  -3 -14   3    5.24    0.82
   3 -14  -3    4.34    0.61
  -3  14   3    3.23    0.71
   3  14  -3    4.13    0.79
   2 -14  -3    1.08    0.76
  -2 -14   3    0.30    0.52
  -2 -14   3    0.09    0.41
   2 -14  -3    0.72    0.59
   2 -14  -3    0.39    0.36
   2  14  -3    0.79    0.67
   2  14  -3    0.51    0.32
  -2  14   3    0.36    0.53
   1 -14  -3    9.10    0.83
   1 -14  -3    6.43    1.15
  -1 -14   3    6.68    0.83
  -1 -14   3    6.63    0.89
  -1  14   3    8.82    0.98
   1  14  -3    7.07    0.96
   0 -14   3   25.12    2.07
   0 -14   3   27.29    2.10
   0 -14  -3   30.41    2.03
   0 -14   3   30.60    2.00
   0 -14   3   23.61    2.37
   0  14   3   27.35    2.11
   0  14  -3   26.49    1.96
   0  14  -3   29.32    2.32
   1 -14   3    5.30    0.78
   1 -14   3    5.75    0.77
  -1  14  -3    6.09    0.70
   1  14   3    6.07    1.15
   1  14   3    7.12    1.27
   2 -14   3    4.86    1.13
   2 -14   3    4.71    0.75
   2 -14   3    5.32    0.81
   2  14   3    6.11    0.92
   2  14   3    5.46    1.16
   2  14   3    4.28    0.74
   3 -14   3    0.31    0.42
   3 -14   3    0.10    0.60
   3 -14   3   -1.14    1.00
   3 -14   3    1.42    1.04
   3  14   3    1.23    0.59
   4 -14   3   24.08    2.00
   4 -14   3   25.94    1.95
   4 -14   3   24.49    1.81
   4 -14   3   21.59    1.84
   4  14   3   21.39    1.97
   4  14   3   23.79    1.99
  -4  14  -3   22.06    1.73
   4  14   3   24.33    1.84
   5 -14   3    8.57    1.04
   5 -14   3    7.32    1.02
  -5 -14  -3    8.33    1.55
   5  14   3    9.59    1.21
   5  14   3    6.24    1.17
   5  14   3    8.90    1.05
  -5  14  -3   10.38    1.26
   6 -14   3    5.06    0.77
   6  14   3    4.15    0.83
   6  14   3    5.22    0.84
   7 -14   3    1.04    0.50
   7 -14   3    1.29    0.46
   8  14   3    4.90    0.52
   8  14   3    5.80    0.73
   8 -15  -3   -0.14    0.33
   8  15  -3   -0.25    0.24
   7 -15  -3    0.17    0.23
   7 -15  -3    0.60    0.48
   7  15  -3   -0.14    0.32
   7  15  -3    0.16    0.42
   6 -15  -3   10.22    1.22
   6 -15  -3   13.55    1.53
   6 -15  -3   10.52    1.46
   6 -15  -3   13.96    1.15
   6  15  -3   12.13    1.56
   5 -15  -3   11.70    1.37
   5 -15  -3    7.77    1.14
   5 -15  -3   12.04    1.39
   5 -15  -3   11.44    1.18
  -5 -15   3   12.61    2.35
   5  15  -3    9.77    1.11
   5  15  -3    9.37    1.38
   5  15  -3    8.68    1.38
  -5  15   3   11.53    1.47
   4 -15  -3    1.00    0.58
   4 -15  -3    2.00    0.61
   4 -15  -3    0.79    0.41
  -4 -15   3    2.88    1.29
   4  15  -3    1.08    0.46
   4  15  -3    0.94    0.39
   4  15  -3    1.09    0.60
   4  15  -3    0.57    0.74
   3 -15  -3    4.91    0.84
   3 -15  -3    5.20    0.75
   3 -15  -3    6.00    1.07
  -3 -15   3    3.52    0.87
  -3 -15   3    5.70    1.21
   3 -15  -3    4.57    0.92
   3  15  -3    4.35    0.88
   2 -15  -3   48.32    3.52
   2 -15  -3   50.85    3.63
   2 -15  -3   46.06    3.76
  -2 -15   3   44.26    3.54
  -2 -15   3   51.76    3.59
   2 -15  -3   57.09    3.72
   2  15  -3   54.83    3.71
  -2  15   3   55.82    3.55
   1 -15  -3    9.78    1.53
   1 -15  -3   10.35    0.94
  -1 -15   3    7.83    1.04
   1  15  -3    9.01    1.42
   0 -15   3   22.82    2.19
   0 -15  -3   24.50    1.81
   0 -15   3   22.64    1.93
   0 -15   3   24.77    1.78
   0  15  -3   23.63    2.13
   0  15  -3   25.10    1.82
   0  15   3   25.89    1.96
   1 -15   3    7.15    0.80
   1 -15   3    6.13    1.16
  -1 -15  -3    6.93    0.80
   1 -15   3    7.99    1.44
  -1  15  -3    8.34    1.54
   1  15   3    5.05    1.02
  -1  15  -3    7.07    0.88
  -2 -15  -3   17.21    1.68
   2 -15   3   15.97    1.86
   2 -15   3   18.26    1.41
   2 -15   3   15.24    1.62
   2 -15   3   13.78    1.55
  -2  15  -3   17.97    1.34
   2  15   3   15.83    2.18
   2  15   3   12.57    2.36
   3 -15   3    1.96    0.63
   3 -15   3    2.45    0.63
   3  15   3    1.85    0.56
   3  15   3    1.07    0.56
  -3  15  -3    3.06    0.79
   3  15   3    0.95    0.60
   4 -15   3    2.42    0.67
   4 -15   3    3.08    0.72
   4  15   3    2.07    0.49
   4  15   3    2.21    0.60
   4  15   3    1.20    0.55
  -5 -15  -3    3.51    1.10
   5 -15   3    5.25    1.32
   5  15   3    6.20    1.04
   5  15   3    5.22    0.90
   6 -15   3   11.06    1.05
   6 -15   3   13.81    1.23
   6  15   3   11.28    1.20
   6  15   3   14.84    1.20
   6  15   3   12.57    1.22
   7 -15   3    2.19    0.52
   7 -15   3    2.98    0.72
   7 -15   3    3.69    0.78
   7  15   3    2.79    0.59
   7  15   3    2.01    0.44
   8 -16  -3    7.53    0.93
   8 -16  -3    9.29    0.87
   8  16  -3    8.20    0.82
   8  16  -3    8.35    0.85
   7 -16  -3   16.78    1.36
   7 -16  -3   16.60    1.18
  -7 -16   3   16.82    1.91
   7 -16  -3   18.21    1.33
   7  16  -3   13.67    1.28
   7  16  -3   12.61    1.33
   7  16  -3   14.01    1.29
   6 -16  -3    1.69    0.60
   6  16  -3    1.93    0.60
   6  16  -3    2.34    0.37
  -5 -16   3    1.58    0.85
   5 -16  -3    3.89    0.91
   5 -16  -3    3.71    0.66
   5 -16  -3    2.77    0.59
   5  16  -3    1.90    0.66
   5  16  -3    1.42    0.70
   5  16  -3    2.65    0.45
   4 -16  -3    9.02    1.31
   4 -16  -3    9.08    1.34
   4 -16  -3    6.61    0.95
   4 -16  -3    7.74    1.06
   4  16  -3    9.36    1.49
   4  16  -3    8.94    1.23
   4  16  -3    8.57    1.02
   3 -16  -3   10.34    1.51
  -3 -16   3    9.19    1.14
   3 -16  -3    9.27    1.34
   3  16  -3    8.51    1.36
   3  16  -3    9.27    1.05
   2 -16  -3   14.49    1.22
   2 -16  -3   18.00    2.01
  -2 -16   3   14.34    1.78
  -2  16   3   15.14    1.66
   2  16  -3   14.31    1.33
   2  16  -3   16.50    1.77
  -1 -16   3    3.38    0.71
  -1 -16   3    4.09    1.00
   1 -16  -3    4.39    0.69
  -1 -16   3    4.47    0.81
  -1  16   3    3.08    0.57
   1  16  -3    4.60    0.72
   0 -16   3   50.66    3.80
   0 -16   3   47.06    3.56
   0 -16  -3   53.70    3.55
   0 -16   3   51.04    3.68
   0  16  -3   54.54    3.63
   0  16   3   51.28    3.60
   0  16  -3   50.27    3.75
   1 -16   3   40.35    2.92
  -1 -16  -3   41.75    2.84
   1 -16   3   39.68    3.09
   1 -16   3   32.83    3.18
  -1  16  -3   45.90    2.87
   1  16   3   38.81    3.04
  -1  16  -3   37.51    3.19
   2 -16   3   -0.09    0.61
   2 -16   3   -0.88    1.24
   2  16   3    0.28    0.52
  -2  16  -3    0.87    0.65
  -3 -16  -3    0.97    0.54
   3 -16   3    0.33    0.50
   3 -16   3    0.50    1.01
   3 -16   3    0.10    0.65
   3  16   3   -0.26    0.64
  -3  16  -3    0.39    0.74
   3  16   3    0.87    0.92
  -4 -16  -3    9.76    1.81
   4 -16   3   14.25    1.46
   4 -16   3   10.62    1.12
  -4 -16  -3   12.72    1.29
   4  16   3    9.21    1.28
   4  16   3   12.67    1.22
  -4  16  -3   13.94    1.47
   5 -16   3    1.09    0.62
   5 -16   3    0.94    0.49
   5 -16   3    0.52    0.65
   5  16   3    1.61    0.61
   5  16   3    1.23    0.46
   5  16   3    1.25    0.52
   6 -16   3    0.25    0.36
   6 -16   3    0.50    0.39
   6 -16   3    0.74    0.45
   6  16   3    0.65    0.40
   6  16   3    0.75    0.39
   7 -16   3    5.91    1.01
   7  16   3    6.20    0.63
  -7 -17   3    1.34    0.75
   7  17  -3    1.75    0.39
   6 -17  -3   15.60    1.13
   6 -17  -3   12.38    1.26
   6 -17  -3   12.18    1.29
   6 -17  -3   16.47    1.44
   6  17  -3   14.12    1.17
   6  17  -3   14.30    1.31
   5 -17  -3   12.16    1.18
   5 -17  -3   13.22    1.23
   5 -17  -3   13.79    1.54
   5 -17  -3   11.25    1.52
   5  17  -3   11.93    1.18
   5  17  -3   11.92    1.33
   4 -17  -3    1.51    0.69
   4 -17  -3    2.19    0.47
   4 -17  -3    1.50    0.45
   4  17  -3    1.33    0.65
   4  17  -3    1.34    0.41
   3 -17  -3   26.53    2.09
   3 -17  -3   24.56    1.95
   3 -17  -3   24.34    1.89
   3 -17  -3   24.17    2.30
   3  17  -3   25.13    1.93
   3  17  -3   26.10    2.12
  -3  17   3   28.83    2.45
   2 -17  -3   64.86    4.57
   2 -17  -3   67.30    4.67
  -2 -17   3   68.22    4.61
  -2  17   3   68.99    4.80
   2  17  -3   69.42    4.68
   2  17  -3   63.05    4.58
   1 -17  -3   18.34    1.40
   1 -17  -3   15.37    2.65
  -1 -17   3   16.26    1.61
   1 -17  -3   17.68    2.47
  -1 -17   3   20.95    1.48
  -1  17   3   17.00    1.57
   0 -17   3    9.69    0.94
   0 -17  -3    7.98    0.93
   0  17  -3   10.60    1.40
   0  17   3    8.36    1.10
   1 -17   3   15.01    1.61
   1 -17   3   11.40    1.16
  -1 -17  -3   12.98    1.16
  -1  17  -3   15.82    1.58
   1  17   3   13.83    1.61
   1  17   3   11.61    1.38
   2 -17   3   27.12    2.11
   2 -17   3   24.57    2.31
   2 -17   3   24.22    2.18
   2 -17   3   26.66    1.88
  -2 -17  -3   25.03    1.91
   2  17   3   21.35    2.07
   2  17   3   27.50    2.05
   2  17   3   24.77    2.18
  -3 -17  -3    1.80    0.56
   3 -17   3    0.98    0.66
   3 -17   3    0.45    0.47
   3 -17   3    1.83    1.14
  -3 -17  -3    0.30    1.01
   3 -17   3    1.09    0.66
   3  17   3    0.63    1.11
   3  17   3   -0.38    0.71
   3  17   3   -0.11    0.56
   3  17   3    0.20    0.60
   4 -17   3    2.68    0.74
  -4 -17  -3    1.75    1.15
   4 -17   3    1.84    0.48
   4 -17   3    1.25    0.67
   4  17   3    0.66    0.68
   4  17   3    0.70    0.59
   5 -17   3    2.68    0.50
   5  17   3    4.03    0.96
   5  17   3    3.70    0.86
   5  17   3    2.16    0.71
   6 -17   3    2.45    0.55
   6  17   3    2.20    0.42
   6  17   3    2.36    0.51
   7 -17   3    1.50    0.35
   7  17   3    1.73    0.39
   7 -18  -3    0.51    0.32
   7 -18  -3    0.20    0.34
  -7 -18   3   -0.67    0.64
   7  18  -3   -0.40    0.29
  -7  18   3   -0.11    0.50
  -6 -18   3    0.18    0.56
   6 -18  -3   -0.04    0.53
   6 -18  -3    0.41    0.48
   6  18  -3    1.44    0.69
   6  18  -3   -0.08    0.40
   5 -18  -3   -0.39    0.63
   5 -18  -3    0.16    0.40
   5  18  -3   -0.34    0.56
   5  18  -3   -0.44    0.30
   5  18  -3   -0.11    0.64
   3 -18  -3    0.99    0.60
   3 -18  -3    1.76    0.45
   3 -18  -3    2.01    0.85
   3  18  -3    1.30    0.64
   2 -18  -3    6.06    1.35
  -2 -18   3    6.38    1.05
   2 -18  -3    7.22    0.77
  -2 -18   3    8.29    1.08
   2  18  -3    6.55    1.39
   2  18  -3    7.46    0.96
  -2  18   3    6.84    1.03
   1 -18  -3    1.61    0.80
  -1 -18   3    2.08    0.53
   1 -18  -3    1.69    0.44
   1 -18  -3    2.09    0.93
  -1  18   3    0.71    0.52
   1  18  -3    1.26    0.73
   0 -18   3    1.79    0.50
   0 -18  -3    2.82    0.63
   0  18   3    2.41    0.56
   0  18  -3    2.55    0.76
   1 -18   3    1.39    0.43
  -1 -18  -3    0.13    0.44
   1 -18   3   -0.25    0.58
   1 -18   3    0.14    0.83
   1 -18   3    0.75    0.81
   1  18   3    0.58    0.52
  -1  18  -3   -0.90    0.84
   1  18   3    1.36    0.55
   2 -18   3   32.98    2.86
   2 -18   3   35.57    2.55
  -2 -18  -3   34.96    2.55
   2 -18   3   34.88    2.76
   2 -18   3   37.60    2.76
  -2  18  -3   39.23    2.92
   2  18   3   36.25    2.62
   2  18   3   33.19    2.79
   3 -18   3    5.63    1.27
   3 -18   3    7.56    1.37
  -3 -18  -3    6.26    0.98
   3 -18   3    4.98    0.82
   3 -18   3    7.57    1.34
   3  18   3    5.32    0.92
   3  18   3    5.68    1.09
   4 -18   3   12.21    1.42
   4 -18   3   11.99    1.37
  -4 -18  -3   12.70    1.14
   4 -18   3   10.48    1.10
   4  18   3   11.71    1.56
   5 -18   3    0.72    0.47
   5 -18   3    1.22    0.47
   5 -18   3    1.50    0.49
   5  18   3    0.29    0.40
   5  18   3    0.91    0.39
   5  18   3    0.74    0.49
   6 -18   3   12.16    0.98
   6 -18   3   10.21    0.88
   6 -18   3   11.30    1.06
   6  18   3    8.71    1.00
   6  18   3   12.25    0.96
   7 -19  -3    0.21    0.28
   7 -19  -3   -0.11    0.45
   7  19  -3    0.25    0.26
  -6 -19   3    5.58    1.07
   6 -19  -3    4.28    0.86
  -6  19   3    3.14    0.52
   6  19  -3    3.46    0.51
  -5 -19   3    0.61    0.50
   5 -19  -3    0.83    0.50
   5 -19  -3    0.49    0.58
   5  19  -3    1.13    0.28
   5  19  -3    0.88    0.50
   4 -19  -3    1.65    0.61
   4 -19  -3    1.33    0.49
   4  19  -3    0.84    0.55
   4  19  -3    1.20    0.37
   3 -19  -3    0.03    0.62
   3 -19  -3    0.11    0.94
   3 -19  -3    0.58    0.39
   3  19  -3    0.70    0.33
   3  19  -3   -0.11    0.62
  -3  19   3    0.33    0.53
  -2 -19   3    0.98    0.53
  -2 -19   3    1.49    0.60
   2 -19  -3    0.98    0.41
   2 -19  -3    0.49    0.76
  -2  19   3    0.37    0.51
   2  19  -3    0.20    0.67
   1 -19  -3    1.04    0.43
  -1 -19   3    0.89    0.57
   1 -19  -3    0.65    0.98
  -1 -19   3    0.39    0.46
   1 -19  -3    0.28    0.90
   1  19  -3   -0.43    0.68
  -1  19   3    0.03    0.51
   1  19  -3    0.30    0.41
   0 -19  -3    0.86    0.44
   0 -19   3    1.54    0.43
   0 -19   3    0.72    0.56
   0  19  -3   -0.22    0.68
   0  19   3    1.60    0.56
   1 -19   3    6.28    1.26
   1 -19   3    4.69    0.94
   1 -19   3    4.75    0.80
  -1 -19  -3    3.84    0.77
   1 -19   3    6.85    1.50
   1  19   3    6.01    1.24
  -1  19  -3    3.92    0.93
   1  19   3    5.11    1.10
   2 -19   3    0.41    0.75
   2 -19   3    1.39    0.77
   2 -19   3    1.86    0.77
  -2 -19  -3    1.98    0.52
   2 -19   3    0.86    0.50
   2  19   3    2.65    0.88
   4 -19   3    4.59    0.78
  -4 -19  -3    5.92    0.91
   4 -19   3    5.82    0.70
   4 -19   3    5.85    1.22
   4  19   3    3.65    0.97
   4  19   3    4.69    1.16
   5 -19   3    4.92    0.71
   5 -19   3    6.44    1.02
   5 -19   3    6.47    1.07
   5  19   3    7.27    1.01
   5  19   3    6.45    0.81
   6 -19   3    0.95    0.32
   6 -19   3    1.27    0.36
   6 -19   3    1.34    0.36
   6  19   3    0.80    0.29
  -6 -20   3    4.70    1.01
   6  20  -3    3.25    0.72
   6  20  -3    4.88    1.11
  -6  20   3    2.78    0.55
   5 -20  -3    5.77    0.95
   5 -20  -3    2.99    0.58
  -5 -20   3    4.76    0.95
   5 -20  -3    4.16    0.75
   5  20  -3    4.43    1.00
  -5  20   3    2.96    0.58
   5  20  -3    4.54    0.61
   4 -20  -3    7.03    0.96
  -4 -20   3    7.42    1.11
   4 -20  -3    5.33    0.74
  -4  20   3    5.54    1.08
   4  20  -3    8.05    0.79
   4  20  -3    5.40    1.18
   3 -20  -3    0.85    0.63
   3 -20  -3   -0.47    0.38
  -3 -20   3   -0.09    0.52
   3  20  -3   -0.02    0.60
  -3  20   3    0.01    0.51
   2 -20  -3    0.76    0.82
  -2 -20   3    1.05    0.53
  -2 -20   3   -0.12    0.66
   2  20  -3    1.04    0.68
   2  20  -3    0.59    0.31
  -2  20   3    0.94    0.53
  -1 -20   3   -0.15    0.49
   1 -20  -3    0.33    0.42
  -1 -20   3    1.51    0.55
   1 -20  -3    1.83    1.35
   1  20  -3    0.43    0.72
  -1  20   3   -0.47    0.53
   1  20  -3   -0.13    0.37
   0 -20   3   13.83    1.46
   0 -20   3   15.39    1.28
   0 -20  -3   13.00    1.66
   0 -20  -3   15.93    1.27
   0  20   3   16.26    1.50
  -1 -20  -3    6.90    0.81
   1 -20   3    4.20    0.74
   1  20   3    5.23    1.09
   1  20   3    6.36    1.05
   2 -20   3    1.27    0.83
   2 -20   3   -0.43    0.84
   2 -20   3    1.01    0.46
   2 -20   3    2.44    0.85
   2  20   3    0.55    0.50
   2  20   3    0.48    0.57
   3 -20   3    3.85    0.96
   3 -20   3    3.11    0.68
   3  20   3    2.95    0.57
   3  20   3    3.51    0.73
   4 -20   3    8.34    1.11
   4 -20   3    7.09    0.69
   4  20   3    6.32    1.55
   5 -20   3    1.22    0.43
   5 -20   3    0.79    0.31
   5  20   3    0.52    0.35
   5  20   3    1.00    0.49
   6 -20   3    1.00    0.29
   6  20   3    1.72    0.42
   6  20   3    1.33    0.44
   6 -21  -3    3.72    0.60
   6 -21  -3    4.93    0.68
  -6 -21   3    3.96    0.59
   6  21  -3    4.96    0.66
   5 -21  -3   11.84    1.37
   5 -21  -3   12.28    1.12
  -5 -21   3   10.25    1.13
   5 -21  -3   11.11    0.91
  -5  21   3   10.26    1.17
   5  21  -3   13.21    0.99
   5  21  -3    8.96    1.12
   4 -21  -3    0.89    0.34
   4 -21  -3    0.74    0.49
   4 -21  -3    0.93    1.04
  -4 -21   3    0.81    0.39
   4  21  -3   -0.14    0.55
  -4  21   3    1.21    0.50
   4  21  -3    0.44    0.27
   3 -21  -3    0.02    0.64
  -3 -21   3    0.29    0.52
   3 -21  -3   -0.08    0.34
   3  21  -3    0.62    0.61
  -3  21   3   -0.04    0.51
   2 -21  -3    7.44    0.79
  -2 -21   3    6.84    1.17
  -2 -21   3    5.45    1.13
   2  21  -3    6.48    0.85
  -2  21   3    7.21    1.09
   1 -21  -3   15.96    1.35
  -1 -21   3   18.33    1.46
  -1 -21   3   18.50    1.55
  -1  21   3   17.85    1.58
   1  21  -3   16.60    1.44
   1  21  -3   17.84    1.92
   0 -21   3    1.10    0.51
   0 -21   3    0.52    0.56
   0 -21  -3    1.50    0.68
   0  21   3    0.70    0.37
   0  21  -3    0.06    0.70
   1 -21   3   17.37    1.88
  -1 -21  -3   22.60    1.62
   1 -21   3   23.53    1.61
   1  21   3   20.36    1.73
   1  21   3   19.61    1.95
  -2 -21  -3    9.32    1.01
   2 -21   3    6.51    1.51
   2 -21   3    6.78    0.84
   2 -21   3    9.51    1.61
   2  21   3    7.40    1.26
  -3 -21  -3   -0.32    0.53
   3 -21   3    0.80    0.63
   3 -21   3    0.44    0.61
   4 -21   3    2.16    0.60
   4  21   3    1.41    1.03
   5 -21   3    0.55    0.39
   5 -21   3    0.75    0.42
   5 -21   3    0.89    0.26
   5 -22  -3    5.26    0.82
  -5 -22   3    4.39    0.81
   5 -22  -3    5.37    0.84
   5 -22  -3    5.04    0.56
   5  22  -3    6.94    1.12
   5  22  -3    5.60    0.89
  -5  22   3    3.98    0.61
  -4 -22   3   14.88    1.28
   4 -22  -3   15.85    1.38
   4  22  -3   14.38    1.17
   4  22  -3   14.60    1.44
  -4  22   3   13.54    1.39
  -3 -22   3    0.46    0.32
   3 -22  -3    0.59    0.66
   3 -22  -3    0.04    0.26
   3  22  -3    0.24    0.23
   2 -22  -3    0.40    0.35
  -2 -22   3   -0.08    0.44
  -2 -22   3    0.58    0.59
   2 -22  -3   -0.29    0.75
   2  22  -3   -0.22    0.65
   2  22  -3   -0.18    0.21
   1 -22  -3    0.55    0.50
  -1 -22   3    0.55    0.53
  -1 -22   3    0.69    0.59
   1  22  -3    0.17    0.66
   0 -22  -3   13.24    1.37
   0 -22   3   12.96    1.40
   0  22  -3   14.46    1.74
   0  22  -3   17.67    1.61
   0  22   3   15.01    1.24
   1 -22   3    1.19    0.45
  -1 -22  -3    2.03    0.53
  -1 -22  -3    1.80    0.42
   1 -22   3    0.09    0.52
   1  22   3    1.01    0.35
   1  22   3    2.18    0.72
   2 -22   3    9.93    0.93
   2 -22   3   10.58    1.67
  -2 -22  -3    9.90    0.94
   2 -22   3   13.15    1.84
   2  22   3    8.95    1.11
   3 -22   3    0.37    0.28
  -3 -22  -3    1.10    0.58
   3 -22   3    1.08    0.74
   3  22   3    0.12    0.38
   4 -22   3    2.31    0.48
   4 -22   3    2.26    0.40
   4 -22   3    2.44    0.49
   4  22   3    2.13    0.37
   5 -22   3    1.63    0.39
  -5 -22  -3    2.52    0.57
   5  22   3    1.38    0.25
  -5 -23   3    6.86    0.98
   5 -23  -3    5.73    0.59
   5 -23  -3    6.51    0.84
   5  23  -3    8.03    0.92
   4 -23  -3    0.90    0.48
  -4 -23   3    0.66    0.35
   4 -23  -3    0.88    0.23
   4  23  -3    1.10    0.24
  -4  23   3    0.28    0.41
   3 -23  -3   -0.25    0.24
   3 -23  -3   -0.18    0.76
  -3 -23   3   -0.51    0.36
  -3  23   3    0.42    0.44
   3  23  -3    0.04    0.63
   3  23  -3    0.19    0.22
   2 -23  -3    6.91    0.68
  -2 -23   3    8.44    1.37
  -2 -23   3    9.79    0.91
   2  23  -3    9.33    0.80
  -2  23   3    6.80    1.05
   2  23  -3    7.35    1.03
  -1 -23   3    0.71    0.49
  -1 -23   3    0.80    0.43
   1  23  -3    1.30    0.85
   1  23  -3    0.57    0.19
  -1  23   3    0.34    0.35
  -1  23   3    0.25    0.23
   0 -23   3    1.88    0.42
   0 -23  -3    1.92    0.39
   0 -23  -3    1.41    0.68
   0  23   3    2.30    0.48
   0  23   3    1.37    0.33
   1 -23   3    4.73    0.63
   1 -23   3    4.96    1.03
  -1 -23  -3    5.07    0.99
   1  23   3    3.64    0.47
  -1  23  -3    3.17    0.53
   2 -23   3    3.66    0.52
   2  23   3    2.88    0.49
   3 -23   3    5.01    0.57
  -3 -23  -3    6.65    0.92
  -3 -23  -3    6.33    0.89
   3 -23   3    6.27    0.94
  -4 -23  -3    0.93    0.32
   4 -23   3    0.45    0.19
   4 -23   3    0.39    0.53
  -3 -24   3    6.97    0.82
   3  24  -3    7.03    0.64
   2 -24  -3    0.54    0.22
  -2 -24   3    0.21    0.40
   2  24  -3    0.51    0.22
   2  24  -3    1.11    0.75
  -2  24   3    0.53    0.39
  -1 -24   3    8.84    1.06
  -1 -24   3    8.87    0.99
   1 -24  -3    9.50    0.81
   1  24  -3    9.43    0.82
  -1  24   3    9.16    1.03
  -1  24   3   10.74    0.91
   0 -24   3   -0.62    0.42
   0 -24  -3    0.03    0.29
   0 -24   3    0.11    0.37
   0  24   3   -0.13    0.31
  -1 -24  -3   -0.26    0.31
   1 -24   3   -0.34    0.31
  -1 -24  -3    0.32    0.53
   1 -24   3   -0.62    0.60
  -1  24  -3   -0.04    0.22
  -2 -24  -3    1.24    0.35
   2 -24   3    1.76    0.38
  -3 -24  -3    0.04    0.40
   3 -24   3    0.34    0.19
   4 -24   3    4.92    0.46
  -4  24  -3    6.33    0.51
   3 -25  -3   -0.24    0.18
  -3 -25   3   -0.18    0.30
   3  25  -3    0.19    0.23
  -3  25   3   -0.33    0.42
   2 -25  -3   13.40    1.03
  -2 -25   3   13.22    1.16
   2  25  -3   14.86    1.05
  -2  25   3   16.75    1.30
  -2  25   3   12.19    1.18
  -1 -25   3    0.82    0.34
   1 -25  -3    0.27    0.23
  -1 -25   3    0.13    0.50
   1  25  -3    0.59    0.16
  -1  25   3    0.90    0.44
   0 -25   3    1.47    0.47
   0 -25   3    1.41    0.32
   0  25   3    1.65    0.43
  -1 -25  -3    1.81    0.41
  -1 -25  -3    1.41    0.75
  -1  25  -3    2.43    0.41
  -2 -25  -3    0.72    0.35
   2 -25   3    0.26    0.22
  -2 -25  -3    1.59    0.53
   2  25   3    0.20    0.28
   3  25   3   12.03    0.93
  -3  25  -3   11.77    0.92
   2  26  -3    2.28    0.42
   1 -26  -3    9.09    0.74
  -1 -26   3   10.08    0.98
   1  26  -3    9.87    0.74
   0 -26   3    2.61    0.66
   0 -26   3    2.83    0.48
   0 -26  -3    2.92    0.39
   0  26  -3    3.34    0.38
   1 -26   3    0.90    0.26
  -1 -26  -3    0.09    0.25
   1  26   3    1.02    0.41
  -1  26  -3    0.45    0.15
   2 -26   3    0.28    0.18
   2  26   3    0.29    0.23
  10   0  -4   36.89    2.79
  10   0  -4   43.72    2.77
   9   0  -4   19.05    1.44
   9   0  -4   15.63    1.41
   9   0  -4   16.94    1.45
   8   0  -4   15.27    1.54
   8   0  -4   18.86    1.59
   8   0  -4   18.55    1.47
   8   0  -4   17.40    2.20
   7   0  -4   -0.55    0.59
   7   0  -4   -0.50    0.47
   7   0  -4   -0.23    0.89
   7   0  -4    0.17    0.36
   6   0  -4   36.53    2.46
  -6   0   4   35.25    2.34
   6   0  -4   35.41    2.71
   6   0  -4   29.33    2.54
  -6   0   4   32.99    2.64
   6   0  -4   34.29    2.47
   5   0  -4   37.39    2.52
   5   0  -4   31.92    2.40
   5   0  -4   33.15    2.40
   5   0  -4   31.63    2.39
  -5   0   4   32.58    2.35
  -5   0   4   32.14    2.24
  -4   0   4   18.76    1.32
  -4   0   4   19.21    1.41
  -3   0   4    2.06    0.27
   2   0  -4   16.24    1.20
  -2   0   4   16.15    1.21
  -2   0   4   20.24    1.24
   1   0  -4    2.39    0.25
  -1   0   4    2.51    0.25
  -1   0   4    3.13    0.32
   0   0  -4  195.08   13.29
   0   0   4  220.58   13.34
   0   0  -4  184.09   13.30
   1   0   4  709.38   47.15
   2   0   4   40.32    2.74
   3   0   4   97.73    6.55
   4   0   4  430.52   32.55
   4   0   4  494.47   32.68
   4   0   4  544.90   32.58
   5   0   4   28.64    2.31
   5   0   4   33.47    2.38
   5   0   4   31.35    2.30
   5   0   4   32.54    2.43
   6   0   4   24.74    2.33
   6   0   4   26.43    2.04
   6   0   4   24.93    1.99
   6   0   4   24.26    2.10
   6   0   4   23.44    2.35
   7   0   4   46.10    3.74
   7   0   4   40.95    3.39
   7   0   4   40.67    3.15
   7   0   4   40.89    3.09
   8   0   4    8.22    1.50
  10  -1  -4   19.42    1.61
  10  -1  -4   24.17    1.57
  10   1  -4   18.13    1.60
  10   1  -4   25.43    1.59
   9  -1  -4   20.79    1.75
   9  -1  -4   23.19    1.77
   9   1  -4   22.16    1.76
   9   1  -4   24.57    1.78
   9   1  -4   24.16    1.76
   8  -1  -4    2.86    0.97
   8  -1  -4    3.12    0.56
   8  -1  -4    3.29    0.49
   8   1  -4    2.45    0.58
   8   1  -4    3.28    0.64
   8   1  -4    3.00    1.66
   7  -1  -4    0.67    0.86
   7  -1  -4    0.69    0.54
   7  -1  -4    0.30    0.59
  -7  -1   4   -1.48    1.84
   7   1  -4    1.12    0.56
   7   1  -4    0.12    0.39
   7   1  -4    0.10    0.54
   7   1  -4    0.00    0.86
  -6  -1   4   -0.23    0.34
  -6  -1   4   -0.74    0.67
   6  -1  -4    0.32    0.33
   6  -1  -4   -0.40    0.43
   6   1  -4    0.22    0.36
   6   1  -4   -1.08    0.77
   6   1  -4   -0.19    0.50
   6   1  -4   -0.25    0.47
   6   1  -4    0.13    0.54
  -5  -1   4   34.12    2.50
   5  -1  -4   37.27    2.65
   5  -1  -4   38.93    2.58
  -5  -1   4   35.90    2.40
   5  -1  -4   34.14    2.55
   5  -1  -4   34.11    2.52
   5   1  -4   34.74    2.51
   5   1  -4   36.39    2.68
  -5   1   4   36.15    2.40
   5   1  -4   35.52    2.54
   5   1  -4   36.84    2.54
  -5   1   4   35.87    2.52
   5   1  -4   30.46    2.53
  -4  -1   4   63.00    4.22
  -4  -1   4   62.13    4.17
  -4   1   4   61.92    4.21
  -4   1   4   62.25    4.17
  -3  -1   4    7.37    0.62
  -3  -1   4    6.30    0.52
  -3   1   4    7.15    0.58
  -3   1   4    5.91    0.52
   2  -1  -4    9.45    0.68
  -2  -1   4    9.20    0.69
   2   1  -4   10.24    0.68
  -2   1   4    9.97    0.72
  -2   1   4    9.62    0.69
  -1  -1   4    1.06    0.22
   1  -1  -4    1.24    0.17
  -1   1   4    0.79    0.19
  -1   1   4    1.21    0.26
   0  -1  -4   47.84    3.45
   0   1  -4   49.14    3.45
   0   1  -4   53.99    3.44
   0   1   4   56.13    3.47
  -1  -1  -4   34.10    2.49
  -1  -1  -4   33.52    2.49
  -1   1  -4   40.15    2.49
   1   1   4   43.16    2.53
  -1   1  -4   36.01    2.49
   2  -1   4  136.14    8.77
   2   1   4  127.31    8.77
   3  -1   4  240.30   15.77
   3   1   4  232.06   15.77
   4  -1   4   25.84    1.88
   4   1   4   27.43    1.98
   4   1   4   28.39    1.89
   4   1   4   23.81    1.90
   5  -1   4  170.53   11.86
   5  -1   4  176.23   11.85
   5  -1   4  188.18   11.89
   5  -1   4  166.85   11.89
   5  -1   4  175.43   11.88
   5  -1   4  198.96   11.86
   5   1   4  190.82   11.86
   5   1   4  162.12   11.88
   5   1   4  175.50   11.87
   5   1   4  174.56   11.84
   5   1   4  171.84   11.86
   6  -1   4    0.62    0.89
   6  -1   4    2.35    0.74
   6  -1   4    0.66    0.67
   6  -1   4    0.33    0.70
   6  -1   4    2.27    0.82
   6   1   4    0.98    0.58
   6   1   4    1.23    0.64
   6   1   4    1.42    0.74
   6   1   4    2.03    0.74
   7  -1   4    3.52    0.87
   7  -1   4    6.04    1.11
   7   1   4    4.04    0.89
   7   1   4    4.82    1.13
   7   1   4    5.46    1.05
   8   1   4    1.26    0.64
   8   1   4    0.40    0.55
  10  -2  -4    4.43    0.61
  10   2  -4    5.48    0.60
   9  -2  -4   18.77    1.54
   9  -2  -4   21.00    1.59
   9   2  -4   18.65    1.56
   9   2  -4   19.25    1.57
   9   2  -4   19.87    1.62
   8  -2  -4    1.30    0.83
   8  -2  -4    0.78    0.54
   8  -2  -4    0.82    0.38
   8  -2  -4    0.78    0.57
   8   2  -4    0.70    0.51
   8   2  -4    1.09    0.42
   8   2  -4    0.41    0.52
   7  -2  -4    0.00    0.80
   7  -2  -4    0.31    0.37
   7   2  -4    0.10    0.52
   7   2  -4   -0.47    0.41
   7   2  -4   -1.10    1.02
   7   2  -4   -0.65    0.52
  -7   2   4   -0.35    0.49
  -6  -2   4   -0.82    0.60
   6  -2  -4   -0.30    0.36
  -6  -2   4   -0.21    0.31
   6  -2  -4   -0.27    0.46
   6   2  -4   -0.05    0.90
  -6   2   4   -0.44    0.32
   5  -2  -4    5.96    1.05
  -5  -2   4    7.00    0.62
   5  -2  -4    5.77    0.99
  -5  -2   4    5.66    0.86
   5  -2  -4    8.45    1.19
   5  -2  -4    8.57    1.08
   5   2  -4    5.92    0.93
  -5   2   4    8.05    0.61
   5   2  -4    7.75    1.24
  -5   2   4    8.00    0.86
  -4  -2   4   56.52    3.73
  -4   2   4   53.97    3.73
  -4   2   4   56.44    3.77
  -3  -2   4    0.46    0.25
  -3  -2   4    1.24    0.27
  -3   2   4    0.95    0.21
  -3   2   4    0.86    0.21
  -2  -2   4   86.97    5.06
   2  -2  -4   72.88    5.03
  -2  -2   4   70.19    5.04
  -2   2   4   74.31    5.04
  -2   2   4   73.95    5.04
  -1  -2   4   86.52    5.66
   1  -2  -4   81.06    5.65
  -1   2   4   83.41    5.66
  -1   2   4   87.86    5.66
   1   2  -4   86.16    5.67
   0  -2  -4    0.10    0.13
   0  -2   4    0.30    0.17
   0   2   4    0.22    0.14
   0   2   4    0.12    0.14
  -1  -2  -4   28.68    1.98
  -1  -2  -4   28.80    1.98
   1  -2   4   33.01    2.02
  -1   2  -4   27.97    1.97
  -1   2  -4   25.26    1.97
   1   2   4   33.93    2.02
   2  -2   4   47.63    3.07
  -2  -2  -4   41.14    3.02
   2   2   4   47.19    3.07
   3  -2   4   75.99    4.93
   3   2   4   70.72    4.93
   4  -2   4   46.01    2.87
   4  -2   4   46.98    2.86
   4   2   4   36.39    2.86
   4   2   4   37.00    2.92
   4   2   4   40.13    2.87
   5  -2   4   45.08    3.24
   5  -2   4   47.67    3.17
   5  -2   4   42.08    3.33
   5  -2   4   41.15    3.10
   5  -2   4   47.56    3.04
  -5  -2  -4   41.01    2.89
   5  -2   4   43.23    3.19
   5   2   4   43.92    3.15
   5   2   4   38.05    3.12
   5   2   4   48.48    3.28
   5   2   4   41.09    3.05
   5   2   4   40.02    3.19
  -6  -2  -4    0.62    0.35
   6  -2   4    0.28    0.69
   6  -2   4   -0.19    0.76
   6  -2   4   -0.78    0.81
   6  -2   4   -0.37    0.63
   6  -2   4   -0.49    0.90
   6   2   4    1.26    0.68
   6   2   4   -0.56    0.59
   6   2   4    0.11    0.69
   6   2   4   -0.46    0.49
   7   2   4   12.43    1.38
   7   2   4   13.24    1.46
   7   2   4   16.12    1.82
   7   2   4   11.58    1.92
   8   2   4    3.96    1.01
   8   2   4    5.66    1.13
  10  -3  -4    4.16    0.59
  10  -3  -4    3.11    0.73
   9  -3  -4    0.87    0.38
   9  -3  -4    0.56    0.31
   9   3  -4    0.73    0.42
   9   3  -4    0.32    0.35
   8  -3  -4    6.89    1.00
   8  -3  -4    7.82    1.53
   8  -3  -4    6.63    1.12
   8  -3  -4    6.48    0.92
   8   3  -4    6.27    1.07
   8   3  -4    4.80    0.90
   7  -3  -4   -0.81    0.56
   7  -3  -4    0.25    0.36
   7  -3  -4   -0.57    0.54
   7   3  -4   -0.98    1.08
  -7   3   4    0.24    0.52
   7   3  -4   -0.13    0.54
   7   3  -4    0.31    0.52
   7   3  -4    0.09    0.43
   7   3  -4    0.72    0.57
   6  -3  -4   21.12    1.65
  -6  -3   4   15.55    1.63
   6  -3  -4   18.82    1.61
   6  -3  -4   18.63    1.78
  -6  -3   4   19.66    1.37
   6   3  -4   18.77    1.62
   6   3  -4   18.80    1.50
   6   3  -4   18.50    1.99
  -6   3   4   17.80    1.34
   5  -3  -4    5.41    0.75
  -5  -3   4    5.27    0.73
   5  -3  -4    3.82    0.93
  -5  -3   4    4.58    0.51
   5  -3  -4    3.20    0.72
   5   3  -4    5.98    0.80
  -5   3   4    4.75    0.47
   5   3  -4    5.39    0.82
  -5   3   4    3.31    0.85
   5   3  -4    4.51    0.95
  -4  -3   4   19.26    1.67
  -4   3   4   24.78    1.57
  -4   3   4   23.93    1.64
  -3  -3   4   16.47    1.10
  -3  -3   4   13.64    1.02
  -3   3   4   13.88    1.01
  -3   3   4   14.26    1.04
   2  -3  -4   29.84    2.02
  -2  -3   4   31.11    2.03
   2   3  -4   30.30    2.03
  -2   3   4   28.80    2.02
  -2   3   4   30.23    2.03
  -1  -3   4  548.07   35.29
   1  -3  -4  525.78   35.27
  -1   3   4  512.49   35.28
  -1   3   4  537.15   35.32
   1   3  -4  533.43   35.28
   0  -3   4    0.38    0.22
   0  -3  -4    0.45    0.21
   0   3   4    0.20    0.19
   0   3   4    0.79    0.21
   0   3  -4    0.42    0.21
  -1  -3  -4   45.03    3.21
   1  -3   4   53.83    3.23
  -1  -3  -4   46.00    3.20
  -1   3  -4   42.90    3.19
   1   3   4   52.50    3.23
  -1   3  -4   47.87    3.20
  -2  -3  -4   15.84    1.20
  -2  -3  -4   16.44    1.18
   2  -3   4   19.34    1.25
   2   3   4   18.22    1.25
  -3  -3  -4   13.56    0.99
  -3  -3  -4   13.24    0.97
   3  -3   4   15.14    1.09
   3   3   4   15.01    1.07
   4  -3   4   11.07    0.92
  -4  -3  -4    8.74    0.70
   4  -3   4    8.31    0.92
  -4  -3  -4    9.62    0.78
   4   3   4   11.60    1.10
   4   3   4   11.20    0.93
  -5  -3  -4   26.07    1.69
   5  -3   4   21.79    2.01
   5  -3   4   24.20    2.28
   5  -3   4   24.51    2.07
   5  -3   4   25.49    1.87
   5  -3   4   24.98    2.23
   5   3   4   26.58    1.99
   5   3   4   24.26    1.82
   5   3   4   25.53    1.91
   5   3   4   24.41    1.97
   5   3   4   22.09    2.11
   6  -3   4   61.41    4.64
   6  -3   4   64.89    4.69
   6  -3   4   61.57    4.63
   6  -3   4   63.16    4.80
  -6  -3  -4   61.87    4.39
   6  -3   4   72.91    4.50
   6   3   4   63.75    4.60
   6   3   4   63.22    4.58
   6   3   4   72.58    4.51
   6   3   4   65.14    4.49
   7   3   4    3.20    0.86
   7   3   4    2.65    0.76
   8   3   4   14.82    1.30
   8   3   4   14.74    1.83
   8   3   4   14.93    1.39
   9  -4  -4    4.43    0.93
   9  -4  -4    4.51    0.68
   9  -4  -4    5.48    1.09
   9   4  -4    5.18    0.75
   9   4  -4    5.12    0.81
   8  -4  -4    1.83    0.86
   8  -4  -4    1.61    0.56
   8   4  -4    0.32    0.50
   8   4  -4    0.30    0.55
  -7  -4   4   27.45    1.95
   7  -4  -4   21.78    2.05
   7  -4  -4   24.77    2.09
   7  -4  -4   21.74    2.22
   7   4  -4   27.51    1.97
   7   4  -4   24.49    1.95
   7   4  -4   21.07    2.92
   7   4  -4   25.03    2.01
  -7   4   4   25.65    1.85
   7   4  -4   27.11    1.97
   6  -4  -4    0.96    0.70
   6  -4  -4    1.97    0.81
  -6  -4   4    0.80    0.40
   6   4  -4    0.96    0.92
  -6   4   4    0.96    0.33
  -5  -4   4   19.10    1.27
   5  -4  -4   16.80    1.47
   5  -4  -4   14.72    1.88
   5  -4  -4   18.43    1.45
   5  -4  -4   16.12    1.58
  -5  -4   4   19.41    1.45
   5   4  -4   16.34    1.89
   5   4  -4   18.96    1.45
  -5   4   4   15.24    1.43
   5   4  -4   17.68    1.50
  -5   4   4   18.85    1.24
   5   4  -4   16.96    1.57
   5   4  -4   17.15    1.38
  -4  -4   4   69.58    4.47
  -4   4   4   61.27    4.41
  -4   4   4   66.10    4.38
  -3  -4   4    9.21    0.83
  -3   4   4    9.03    0.70
  -3   4   4    8.48    0.67
  -2  -4   4   40.87    2.57
   2  -4  -4   39.11    2.56
  -2   4   4   36.79    2.56
   2   4  -4   38.77    2.56
  -2   4   4   35.43    2.56
   1  -4  -4    1.38    0.24
  -1  -4   4    1.29    0.22
  -1   4   4    1.23    0.27
   1   4  -4    1.33    0.22
   0  -4   4   57.10    3.69
   0  -4  -4   61.57    3.68
   0   4   4   50.09    3.69
   0   4   4   49.14    3.69
   0   4  -4   58.11    3.68
  -1  -4  -4   48.57    3.20
  -1   4  -4   43.34    3.20
  -1   4  -4   48.47    3.20
   1   4   4   51.51    3.23
  -2  -4  -4   41.49    2.73
  -2  -4  -4   38.65    2.75
   2  -4   4   47.10    2.77
  -2   4  -4   35.01    2.71
   2   4   4   44.04    2.78
  -2   4  -4   38.92    2.71
   3   4   4   15.02    1.14
   4  -4   4    3.10    0.61
   4  -4   4    1.95    0.65
  -4  -4  -4    3.10    0.33
   4  -4   4    4.04    0.64
   4   4   4    3.62    0.67
   4   4   4    4.20    0.84
   5  -4   4   35.66    2.54
  -5  -4  -4   31.91    2.18
   5  -4   4   26.86    2.44
   5  -4   4   32.84    2.68
   5  -4   4   28.45    2.54
   5  -4   4   34.56    2.33
   5   4   4   36.06    2.39
   5   4   4   29.55    2.42
   5   4   4   33.42    2.76
   6  -4   4   20.70    1.56
   6  -4   4   15.18    1.89
   6  -4   4   15.83    1.97
   6   4   4   16.21    1.65
   6   4   4   15.85    1.78
   6   4   4   20.53    1.91
   6   4   4   19.96    1.56
   7  -4   4    4.23    0.79
   7  -4   4    4.75    1.03
   7  -4   4    4.12    1.14
   7   4   4    5.17    1.09
   7   4   4    4.20    0.79
   8   4   4   19.32    1.57
   8   4   4   19.73    1.64
   8   4   4   20.95    1.96
   9  -5  -4   10.83    1.00
   9  -5  -4    9.27    0.87
   9  -5  -4   11.85    1.19
   9   5  -4   11.22    0.96
   9   5  -4    8.45    0.95
   9   5  -4    7.98    0.99
   8  -5  -4   16.95    2.17
   8  -5  -4   14.45    1.56
   8  -5  -4   17.43    1.39
   8   5  -4   12.93    1.70
   8   5  -4   15.42    1.40
   8   5  -4   14.68    1.38
   7  -5  -4   13.82    1.48
  -7  -5   4   15.25    1.32
   7  -5  -4   11.92    1.19
   7  -5  -4    9.96    1.54
   7   5  -4   10.23    1.29
   7   5  -4   10.53    1.28
   7   5  -4   11.59    1.31
   7   5  -4   13.95    1.28
   6  -5  -4    8.29    1.95
   6  -5  -4    9.81    1.18
  -6  -5   4    9.66    1.18
   6  -5  -4    9.91    1.02
   6  -5  -4    8.44    1.43
   6  -5  -4    8.61    1.23
  -6  -5   4   10.26    0.86
   6   5  -4    8.33    1.09
  -6   5   4    9.21    0.80
   6   5  -4    9.52    1.26
   5  -5  -4    0.08    0.50
   5  -5  -4    0.70    0.39
   5  -5  -4    1.18    0.51
  -5  -5   4    0.54    0.34
  -5  -5   4    0.54    0.49
   5  -5  -4    0.41    0.59
   5  -5  -4    1.18    0.67
   5   5  -4    1.03    0.50
  -5   5   4    0.28    0.28
   5   5  -4    0.48    0.79
   5   5  -4    0.32    0.42
  -4  -5   4    1.01    0.29
  -4  -5   4    0.99    0.32
  -4   5   4    1.26    0.24
   4   5  -4    0.96    0.39
  -3  -5   4   29.92    1.95
  -3   5   4   25.52    1.87
  -3   5   4   27.13    1.87
  -2  -5   4    8.40    0.62
  -2   5   4    6.98    0.58
   2   5  -4    6.98    0.61
  -2   5   4    7.91    0.58
   1  -5  -4  202.69   13.07
  -1  -5   4  191.15   13.08
  -1   5   4  193.75   13.09
  -1   5   4  197.19   13.09
   1   5  -4  197.77   13.07
   0  -5  -4    7.11    0.57
   0  -5   4    8.62    0.64
   0  -5   4    8.41    0.60
   0   5   4    6.79    0.59
   0   5  -4    7.50    0.57
   0   5   4    7.93    0.58
  -1  -5  -4   30.07    2.05
   1  -5   4   34.60    2.08
  -1   5  -4   26.82    2.05
  -1   5  -4   28.64    2.04
   1   5   4   32.00    2.08
  -2  -5  -4  235.83   15.87
   2  -5   4  264.49   15.87
   2   5   4  236.09   15.89
  -2   5  -4  216.94   15.84
   3  -5   4    0.71    0.29
  -3   5  -4    1.01    0.21
  -3   5  -4    0.87    0.19
   4  -5   4   15.46    1.50
  -4  -5  -4   18.73    1.25
   4  -5   4   20.11    1.44
   4  -5   4   20.83    1.75
   4   5   4   16.90    1.44
   4   5   4   19.17    1.62
   4   5   4   14.88    1.54
   4   5   4   19.18    1.44
   4   5   4   17.55    1.45
  -5  -5  -4   13.35    1.02
   5  -5   4   13.80    1.88
   5  -5   4   13.97    1.58
   5  -5   4   12.43    2.46
   5  -5   4   13.97    1.24
   5  -5   4   15.07    1.88
   5   5   4   12.86    1.20
   5   5   4   15.19    1.46
   5   5   4   17.17    1.79
   5   5   4   12.97    1.41
   6  -5   4   16.26    1.83
   6  -5   4   19.37    1.92
  -6  -5  -4   17.06    1.29
   6  -5   4   20.42    1.59
   6  -5   4   17.70    1.80
   6   5   4   14.26    1.75
   6   5   4   20.34    1.83
   6   5   4   16.91    1.64
   6   5   4   17.43    1.58
   7  -5   4    1.58    0.83
   7  -5   4    0.00    0.92
   7   5   4    1.01    0.72
   7   5   4    1.66    0.51
   7   5   4    1.12    0.69
   7   5   4    1.72    0.55
   8   5   4    4.58    0.84
   8   5   4    3.22    0.73
   9   5   4   10.05    1.22
   9  -6  -4    3.99    0.71
   9  -6  -4    3.80    0.55
   9   6  -4    3.58    0.70
   9   6  -4    4.74    0.62
   7  -6  -4   14.54    1.23
   7  -6  -4    9.85    1.83
   7   6  -4   14.02    1.32
   7   6  -4   11.91    1.40
   7   6  -4   11.86    1.31
   7   6  -4   13.76    1.31
  -7   6   4   13.41    1.33
  -6  -6   4    6.14    0.72
   6  -6  -4    8.87    1.32
  -6  -6   4    5.77    1.11
   6   6  -4    5.41    1.12
   6   6  -4    4.27    1.05
  -6   6   4    6.82    0.68
   6   6  -4    7.20    0.90
   6   6  -4    6.12    0.93
   5  -6  -4    0.78    0.66
   5  -6  -4    1.50    0.63
   5  -6  -4    2.25    0.61
   5  -6  -4    0.78    0.40
  -5  -6   4    1.46    0.49
   5   6  -4    1.41    0.42
   5   6  -4    1.53    0.37
   5   6  -4    1.30    0.57
   5   6  -4    1.93    0.54
   4  -6  -4    6.93    0.86
  -4  -6   4    4.68    0.66
   4  -6  -4    6.38    0.94
  -4  -6   4    5.01    0.54
  -4   6   4    5.61    0.47
   4   6  -4    4.44    0.72
  -3  -6   4    4.68    0.57
  -3   6   4    6.11    0.51
  -2  -6   4    3.77    0.46
  -2  -6   4    4.57    0.49
  -2   6   4    4.42    0.40
   2   6  -4    5.21    0.51
   1  -6  -4  124.31    8.10
  -1  -6   4  116.71    8.10
  -1   6   4  112.16    8.11
  -1   6   4  124.72    8.13
   1   6  -4  131.73    8.13
   0  -6  -4   24.76    1.71
   0  -6   4   25.52    1.74
   0   6  -4   24.29    1.71
   0   6   4   26.46    1.73
   1  -6   4  183.11   10.62
  -1  -6  -4  157.42   10.63
  -1   6  -4  151.43   10.61
   1   6   4  144.78   10.58
  -2  -6  -4   20.10    1.36
   2   6   4   21.05    1.43
  -2   6  -4   17.83    1.38
  -2   6  -4   20.38    1.35
  -3  -6  -4   11.97    0.83
   3  -6   4   13.40    0.97
  -3   6  -4   11.43    0.82
   3   6   4   10.87    0.92
  -3   6  -4   11.09    0.86
   4  -6   4    6.77    1.04
   4  -6   4    4.81    0.76
  -4  -6  -4    5.44    0.48
   4   6   4    3.75    0.68
   4   6   4    5.63    0.91
   4   6   4    5.87    0.94
   4   6   4    4.04    0.63
  -4   6  -4    5.88    0.46
   5  -6   4   34.43    2.60
   5  -6   4   35.76    2.89
   5  -6   4   33.89    2.54
  -5  -6  -4   33.61    2.28
   5  -6   4   30.87    2.54
  -5   6  -4   32.42    2.27
   5   6   4   34.97    2.51
   5   6   4   31.33    2.50
   5   6   4   33.71    2.81
   6  -6   4    0.39    0.70
   6  -6   4    0.54    0.58
  -6  -6  -4    1.13    0.40
   6  -6   4    0.95    0.74
   6   6   4    0.71    0.51
   6   6   4    0.73    0.66
   6   6   4   -0.22    0.60
   7   6   4   12.54    1.26
   7   6   4   12.99    1.28
   7   6   4   13.42    1.57
   7   6   4   13.23    1.75
   8   6   4    2.99    0.67
   8   6   4    2.23    0.46
   9   6   4    6.76    0.83
   9  -7  -4    1.13    0.24
   9   7  -4    0.73    0.33
   9   7  -4    0.77    0.31
   8  -7  -4    6.55    1.19
   8  -7  -4    8.46    1.04
   8  -7  -4    6.47    0.86
   8   7  -4    6.71    0.94
   8   7  -4    7.06    0.90
   7  -7  -4   31.90    2.34
   7  -7  -4   29.72    2.45
   7  -7  -4   28.27    2.49
  -7  -7   4   33.65    2.44
   7  -7  -4   30.49    2.23
  -7   7   4   34.33    2.30
   7   7  -4   29.42    2.26
   7   7  -4   29.42    2.29
   7   7  -4   27.20    2.30
   7   7  -4   29.46    2.26
   6  -7  -4    2.24    0.54
   6  -7  -4    1.25    0.39
   6  -7  -4    1.79    0.71
  -6  -7   4    2.36    0.55
  -6   7   4    2.12    0.57
   6   7  -4    1.49    0.43
   6   7  -4    1.88    0.49
   6   7  -4    2.23    0.54
   6   7  -4    2.62    0.57
   5  -7  -4   -0.33    0.46
  -5  -7   4   -0.58    0.46
   5  -7  -4    0.44    0.55
   5  -7  -4    0.39    0.45
   5   7  -4    0.07    0.58
  -5   7   4    0.17    0.28
   5   7  -4   -0.44    0.53
   5   7  -4    0.68    0.34
   4  -7  -4    7.35    0.97
  -4  -7   4    6.71    0.69
  -4  -7   4    6.75    0.62
   4  -7  -4    5.63    0.79
   4   7  -4    5.87    0.91
   4   7  -4    7.85    0.82
  -4   7   4    5.80    0.54
   4   7  -4    6.44    0.89
   4   7  -4    5.76    0.85
  -3  -7   4   39.99    2.62
  -3   7   4   35.60    2.55
  -2  -7   4    0.33    0.32
   2   7  -4   -0.13    0.44
  -1  -7   4   87.38    6.00
   1  -7  -4   90.44    6.00
  -1   7   4   91.15    6.00
   1   7  -4   91.30    6.00
  -1   7   4   90.37    6.00
   0  -7   4  122.98    7.51
   0  -7   4   97.58    7.48
   0  -7  -4  110.73    7.48
   0   7   4  114.00    7.49
   0   7  -4  113.93    7.50
   0   7   4  116.02    7.49
  -1  -7  -4    0.73    0.23
   1  -7   4    0.89    0.23
   1   7   4    0.90    0.24
  -1   7  -4    0.59    0.23
   2   7   4    3.28    0.47
   3  -7   4   12.90    1.19
  -3  -7  -4   13.20    0.90
   3  -7   4   11.75    1.16
   3  -7   4   12.49    1.07
   3   7   4   11.25    1.12
   3   7   4   14.27    1.19
   3   7   4   12.62    1.05
  -3   7  -4   12.46    0.89
   4  -7   4    2.11    0.44
   4  -7   4    0.15    0.65
   4  -7   4    1.55    0.57
   4  -7   4    1.27    0.55
  -4  -7  -4    1.05    0.31
   4   7   4    2.44    0.60
  -4   7  -4    1.46    0.35
   4   7   4    1.23    0.44
   4   7   4    1.10    0.46
   4   7   4    1.22    0.61
   4   7   4    0.81    0.48
   5  -7   4   15.24    1.30
   5  -7   4   14.59    1.55
   5  -7   4   18.90    2.04
  -5  -7  -4   15.58    1.13
  -5   7  -4   13.50    1.12
   5   7   4   17.81    1.45
   5   7   4   14.00    1.48
   6  -7   4    1.91    0.80
   6  -7   4    3.88    0.87
   6  -7   4    2.58    0.74
   6  -7   4    2.97    0.59
  -6  -7  -4    2.81    0.52
   6   7   4    1.70    0.63
   6   7   4    2.70    0.55
   6   7   4    1.54    0.68
   6   7   4    1.99    0.62
   7  -7   4    1.22    0.56
   7   7   4    0.48    0.53
   7   7   4   -0.19    0.47
   8   7   4    3.31    0.83
   8   7   4    4.86    0.68
   9  -8  -4    5.31    0.59
   9  -8  -4    5.31    0.88
   9   8  -4    5.13    0.74
   9   8  -4    4.61    0.65
   8  -8  -4    0.29    0.39
   8  -8  -4    0.32    0.52
   8   8  -4    0.42    0.38
   7  -8  -4   13.31    1.26
   7  -8  -4   11.72    1.65
   7  -8  -4   15.62    1.43
   7  -8  -4   15.68    1.62
   7   8  -4   14.21    1.39
   7   8  -4   12.30    1.39
   7   8  -4   12.04    1.33
  -7   8   4   15.36    1.52
   6  -8  -4    3.98    1.03
   6  -8  -4    2.75    0.71
  -6  -8   4    2.81    0.74
   6   8  -4    3.76    0.86
   6   8  -4    4.30    1.02
   6   8  -4    5.07    0.89
   6   8  -4    4.84    1.07
   5  -8  -4    4.70    0.98
  -5  -8   4    4.99    0.71
   5  -8  -4    3.47    0.70
  -5  -8   4    3.11    0.60
   5   8  -4    3.57    0.61
   5   8  -4    4.90    0.76
   5   8  -4    2.77    0.63
  -5   8   4    4.38    0.48
   5   8  -4    4.79    0.86
   4  -8  -4    8.84    1.20
   4  -8  -4    8.56    1.23
   4  -8  -4    9.32    0.91
   4  -8  -4    9.03    1.07
  -4  -8   4    7.90    0.84
  -4  -8   4    8.31    0.81
   4   8  -4    7.94    0.95
  -4   8   4    9.55    0.70
   4   8  -4   10.06    1.02
  -3  -8   4    6.81    0.71
  -3  -8   4    8.68    0.73
  -2  -8   4   43.01    2.64
  -2  -8   4   35.78    2.59
  -2   8   4   35.38    2.58
   2   8  -4   38.28    2.61
  -1  -8   4   65.27    4.01
  -1  -8   4   56.43    3.98
   1   8  -4   59.81    3.98
  -1   8   4   55.20    3.97
  -1   8   4   59.96    3.96
   0  -8   4   25.55    1.80
   0  -8   4   29.73    1.82
   0  -8  -4   24.87    1.78
   0   8   4   24.85    1.80
   0   8  -4   25.29    1.78
   0   8   4   26.27    1.79
   1  -8   4   43.25    2.70
  -1  -8  -4   40.87    2.68
  -1   8  -4   37.94    2.67
   1   8   4   36.73    2.70
   2  -8   4    7.35    0.70
  -2  -8  -4    6.86    0.59
   2   8   4    6.17    0.74
  -2   8  -4    5.94    0.55
   3  -8   4   16.31    1.18
   3  -8   4   13.49    1.31
   3  -8   4   15.61    1.19
  -3  -8  -4   14.90    1.02
   3  -8   4   11.90    1.34
   3   8   4   13.34    1.27
   3   8   4   13.06    1.18
   3   8   4   14.37    1.38
  -3   8  -4   14.82    1.01
   4  -8   4    1.92    0.45
   4  -8   4    1.57    0.56
  -4  -8  -4    1.95    0.38
   4  -8   4    0.86    0.56
   4  -8   4    1.38    0.44
   4   8   4    1.64    0.51
   4   8   4    2.51    0.59
  -4   8  -4    1.59    0.37
  -5  -8  -4    1.62    0.39
   5  -8   4    0.69    0.66
   5  -8   4    2.06    0.66
   5   8   4    1.01    0.57
   5   8   4    1.56    0.60
   5   8   4    1.90    0.49
  -5   8  -4    1.56    0.36
   6  -8   4    0.81    0.54
   6  -8   4    0.31    0.63
   6  -8   4    0.62    0.49
   6   8   4    1.34    0.48
   6   8   4    1.06    0.58
   6   8   4    0.73    0.66
   6   8   4    1.81    0.62
   7  -8   4    8.98    1.23
   7  -8   4    9.70    1.31
   7   8   4    8.97    1.19
   7   8   4    9.95    1.34
   8   8   4    1.95    0.52
   9  -9  -4    2.64    0.45
   9   9  -4    1.89    0.55
   8  -9  -4    0.67    0.47
   8  -9  -4    0.50    0.59
   8  -9  -4    0.98    0.25
   8   9  -4    0.62    0.35
   8   9  -4    0.41    0.32
   7  -9  -4    7.76    1.10
   7  -9  -4    7.95    0.95
   7  -9  -4    8.34    1.30
   7  -9  -4    9.45    1.34
   7   9  -4    9.02    1.12
   7   9  -4    6.69    1.13
   7   9  -4    9.76    1.02
   7   9  -4    6.96    1.04
  -6  -9   4   65.87    4.44
   6  -9  -4   68.39    4.51
   6  -9  -4   65.47    4.50
   6  -9  -4   65.96    4.45
   6  -9  -4   63.89    4.56
   6   9  -4   62.30    4.46
   6   9  -4   63.15    4.44
  -6   9   4   61.25    4.40
   6   9  -4   67.15    4.48
   6   9  -4   63.76    4.51
   5  -9  -4   18.62    1.65
  -5  -9   4   18.38    1.59
   5  -9  -4   17.48    1.68
   5  -9  -4   18.88    1.83
   5  -9  -4   19.14    1.55
  -5  -9   4   19.97    1.49
   5   9  -4   19.25    2.09
   5   9  -4   21.13    1.61
   5   9  -4   18.37    1.75
  -5   9   4   21.19    1.43
   5   9  -4   20.85    1.52
  -4  -9   4    0.22    0.54
   4  -9  -4   -0.09    0.47
   4  -9  -4    0.81    0.56
  -4  -9   4    0.63    0.39
   4  -9  -4    0.18    0.34
   4  -9  -4    1.48    0.63
   4   9  -4   -0.01    0.41
   4   9  -4   -0.26    0.51
   3  -9  -4   17.90    1.56
   3  -9  -4   18.95    1.46
   3  -9  -4   20.92    1.43
  -3  -9   4   17.32    1.36
   3   9  -4   19.29    1.41
  -3   9   4   18.48    1.30
   3   9  -4   16.53    1.38
  -2  -9   4   44.22    3.00
  -2   9   4   44.05    2.99
   1  -9  -4   36.46    2.63
  -1  -9   4   38.03    2.63
  -1   9   4   39.50    2.62
   1   9  -4   39.95    2.61
   0  -9  -4    2.25    0.36
   0  -9   4    1.74    0.48
   0   9   4    1.91    0.50
   0   9  -4    1.55    0.38
   1  -9   4   92.54    5.98
  -1  -9  -4   93.56    5.97
   1   9   4   89.82    5.99
  -1   9  -4   81.85    5.97
   2  -9   4  122.23    8.33
   2  -9   4  127.94    8.30
   2  -9   4  118.05    8.36
  -2  -9  -4  121.85    8.28
   2   9   4  137.13    8.38
  -2   9  -4  119.64    8.28
   3  -9   4    7.45    0.96
  -3  -9  -4    7.68    0.61
   3  -9   4    7.32    1.10
   3  -9   4    6.73    0.79
   3   9   4    7.31    1.05
  -3   9  -4    7.84    0.59
   3   9   4    7.11    1.09
   3   9   4    6.56    0.84
   3   9   4    5.53    1.01
   4  -9   4   32.94    2.44
   4  -9   4   32.65    2.41
   4  -9   4   36.50    2.52
   4  -9   4   30.72    2.70
  -4  -9  -4   32.30    2.30
   4  -9   4   33.79    2.50
   4   9   4   31.88    2.42
   4   9   4   36.38    2.46
   4   9   4   37.26    2.56
  -4   9  -4   31.33    2.29
   4   9   4   33.88    2.45
   5  -9   4   14.39    1.31
  -5  -9  -4   14.67    1.13
   5  -9   4   15.64    1.62
   5  -9   4   12.53    1.49
   5   9   4   14.94    1.31
   5   9   4   13.62    1.55
   5   9   4   14.75    1.48
  -5   9  -4   16.12    1.14
   5   9   4   17.02    1.63
   6  -9   4   27.48    2.17
   6  -9   4   24.61    2.22
   6  -9   4   26.65    2.03
   6  -9   4   23.03    1.95
   6   9   4   25.81    2.02
   6   9   4   25.69    2.03
   6   9   4   24.94    2.20
   6   9   4   27.26    1.99
   7  -9   4   10.62    1.38
   7  -9   4   10.79    1.26
   7   9   4   11.78    1.16
   7   9   4   12.66    1.08
   7   9   4   12.01    1.34
   8   9   4    1.07    0.48
   9 -10  -4    5.32    0.53
   9  10  -4    4.42    0.56
   9  10  -4    5.20    0.61
   8 -10  -4   12.02    1.21
   8 -10  -4    9.84    1.20
   8  10  -4   10.43    1.02
   8  10  -4    9.45    1.08
   8  10  -4   10.75    1.03
  -7 -10   4  105.44    6.46
   7 -10  -4   90.74    6.39
   7 -10  -4   87.77    6.40
   7 -10  -4   93.90    6.36
   7 -10  -4   88.86    6.31
   7  10  -4   92.06    6.33
   7  10  -4   96.29    6.39
   7  10  -4   90.58    6.34
  -7  10   4   96.59    6.37
   6 -10  -4   14.90    1.60
   6 -10  -4   14.21    1.67
  -6 -10   4   14.83    1.51
   6 -10  -4   14.19    1.54
   6 -10  -4   13.50    1.36
   6  10  -4   16.00    1.41
   6  10  -4   17.71    1.48
  -6  10   4   16.41    1.35
   6  10  -4   17.42    1.43
   5 -10  -4    8.98    1.48
  -5 -10   4    9.45    1.02
  -5 -10   4    7.75    1.03
   5 -10  -4   13.14    2.37
   5 -10  -4    8.97    1.48
   5  10  -4    7.93    0.96
  -5  10   4    8.28    0.85
  -4 -10   4   28.00    2.16
   4 -10  -4   28.95    2.35
   4 -10  -4   32.89    2.18
   4 -10  -4   28.99    2.21
   4 -10  -4   29.65    2.22
   4 -10  -4   27.04    2.21
   4  10  -4   30.77    2.20
   4  10  -4   29.27    2.29
   4  10  -4   29.67    2.23
  -4  10   4   30.39    2.08
   4  10  -4   31.00    2.16
   3 -10  -4   27.20    2.13
   3 -10  -4   28.74    1.99
   3 -10  -4   27.65    2.09
  -3 -10   4   28.16    2.00
   3 -10  -4   26.42    2.00
   3 -10  -4   26.90    2.09
  -3  10   4   27.86    1.93
   3  10  -4   31.38    2.11
   3  10  -4   27.08    2.00
   3  10  -4   27.06    2.06
  -2 -10   4   44.13    2.76
  -2 -10   4   40.78    2.73
  -2  10   4   39.76    2.71
   2  10  -4   34.48    2.83
  -1 -10   4   14.63    1.12
   1 -10  -4   13.20    1.14
   1  10  -4   14.18    1.07
  -1  10   4   13.40    1.06
   0 -10  -4   57.49    4.22
   0 -10   4   64.70    4.24
   0  10   4   65.68    4.24
   0  10  -4   63.38    4.22
  -1 -10  -4   65.17    4.35
   1 -10   4   65.88    4.36
  -1  10  -4   63.23    4.34
  -2 -10  -4   10.91    0.80
   2 -10   4   11.67    0.94
   2 -10   4    9.34    1.11
   2 -10   4    8.61    0.98
   2 -10   4   10.18    1.06
   2  10   4   10.77    1.14
   2  10   4   11.18    1.09
   2  10   4   10.73    1.11
   2  10   4   10.52    1.06
  -2  10  -4    9.73    0.77
   3 -10   4   92.16    6.28
   3 -10   4   94.14    6.25
   3 -10   4  100.65    6.36
  -3 -10  -4   96.29    6.19
   3 -10   4   90.34    6.28
   3 -10   4   86.23    6.24
   3  10   4   91.19    6.28
   3  10   4   88.42    6.26
  -3  10  -4   88.46    6.18
   3  10   4   90.31    6.23
   3  10   4  100.28    6.28
  -4 -10  -4   42.41    2.80
   4 -10   4   38.60    3.17
   4 -10   4   42.75    2.95
   4 -10   4   39.64    2.90
   4 -10   4   38.46    2.98
   4  10   4   41.95    2.95
   4  10   4   39.90    2.87
   4  10   4   43.24    2.93
   4  10   4   42.94    3.25
  -4  10  -4   40.43    2.79
   5 -10   4   18.21    1.66
   5 -10   4   20.72    1.60
  -5 -10  -4   17.78    1.44
   5 -10   4   17.11    1.84
   5 -10   4   18.83    1.81
   5  10   4   20.14    1.73
   5  10   4   17.93    1.70
   5  10   4   21.54    1.86
   5  10   4   21.03    1.56
   6 -10   4    0.91    0.65
   6  10   4    3.23    0.78
   7 -10   4   11.30    1.20
   7 -10   4   13.12    1.38
   7 -10   4   12.94    1.21
   7 -10   4   12.94    1.31
   7  10   4   14.85    1.17
   8 -10   4    6.90    1.61
   8 -10   4    7.35    1.46
   8  10   4    9.29    0.78
   8  10   4   10.06    1.51
   9 -11  -4    2.30    0.59
   9 -11  -4    3.56    0.62
   9  11  -4    3.05    0.59
   8 -11  -4   15.10    1.12
   8 -11  -4   13.99    1.36
   8 -11  -4   16.46    1.31
   8  11  -4   11.84    1.17
   8  11  -4   13.52    1.24
   8  11  -4   14.78    1.23
   7 -11  -4    2.10    0.63
   7 -11  -4    1.73    0.64
   7  11  -4    1.70    0.44
   7  11  -4    2.43    0.54
   6 -11  -4    2.02    0.63
   6 -11  -4    1.45    0.42
   6 -11  -4    2.43    0.61
   6 -11  -4    2.40    0.69
   6  11  -4    2.67    0.64
   6  11  -4    1.77    0.60
   6  11  -4    1.65    0.43
   5 -11  -4    1.62    0.40
   5 -11  -4    1.86    0.59
   5 -11  -4    2.52    0.64
   5 -11  -4    2.55    0.63
   5  11  -4    2.55    0.46
   5  11  -4    1.80    0.61
  -4 -11   4    4.93    0.76
  -4 -11   4    4.11    0.79
   4 -11  -4    4.33    0.99
   4 -11  -4    4.66    0.86
   4 -11  -4    3.89    0.84
   4  11  -4    4.75    0.98
  -3 -11   4    4.96    0.75
   3 -11  -4    6.38    1.10
   3 -11  -4    5.80    1.08
  -3 -11   4    6.39    0.70
  -3  11   4    7.34    0.72
   3  11  -4    5.96    0.84
   3  11  -4    8.85    1.28
   3  11  -4    4.85    1.15
  -2 -11   4    8.18    0.83
   2 -11  -4    8.15    0.71
  -2 -11   4    6.17    0.78
  -1 -11   4   22.52    1.88
  -1 -11   4   27.95    1.87
   1  11  -4   27.24    1.83
  -1  11   4   26.30    1.84
   0 -11  -4    1.27    0.43
   0  11   4    1.60    0.59
  -1 -11  -4   21.61    1.45
   1 -11   4   22.05    1.66
   1 -11   4   20.16    1.60
   1 -11   4   18.25    1.50
   1 -11   4   20.15    1.49
   1  11   4   20.91    1.58
  -1  11  -4   20.35    1.43
   2 -11   4   42.60    3.50
  -2 -11  -4   52.96    3.42
   2 -11   4   50.30    3.49
   2 -11   4   50.55    3.52
   2 -11   4   49.66    3.47
  -2  11  -4   52.47    3.41
   2  11   4   54.32    3.53
   2  11   4   53.00    3.53
   2  11   4   48.76    3.47
  -3 -11  -4    0.81    0.35
   3 -11   4   -0.42    0.53
   3 -11   4    0.18    0.38
   3 -11   4    0.11    0.63
   3 -11   4    0.39    0.75
   3  11   4   -0.13    0.62
   3  11   4   -0.01    0.40
  -3  11  -4   -0.25    0.28
   3  11   4   -0.14    0.51
   4 -11   4    0.23    0.59
   4 -11   4    0.92    0.53
  -4 -11  -4    0.26    0.41
   4 -11   4    1.05    0.83
   4  11   4   -0.58    0.46
   4  11   4    1.14    0.52
   4  11   4   -0.63    0.51
  -4  11  -4    0.55    0.36
   5 -11   4    1.24    0.68
  -5 -11  -4    2.68    0.54
   5 -11   4    2.08    0.60
   5 -11   4    1.83    0.66
   5 -11   4    4.12    0.93
   5  11   4    1.69    0.67
   5  11   4    2.40    0.56
   5  11   4    1.21    0.66
   5  11   4    2.48    0.48
   6 -11   4   12.69    1.49
   6 -11   4    9.21    1.11
   6 -11   4   13.49    1.46
   6  11   4   11.64    1.49
   6  11   4   12.29    1.13
   6  11   4   12.26    1.31
   6  11   4   10.21    1.26
   7 -11   4    3.40    0.86
   7 -11   4    4.92    1.11
   7 -11   4    4.32    0.84
   7 -11   4    5.51    1.07
   7  11   4    4.99    0.68
   8 -11   4    4.42    1.04
   8 -11   4    5.43    1.18
   8  11   4    5.75    0.60
   8  11   4    4.45    0.62
   8  11   4    5.24    1.09
   9 -12  -4    3.39    0.59
   9 -12  -4    4.13    0.45
   9  12  -4    2.94    0.57
   8 -12  -4    1.44    0.48
   8 -12  -4    1.04    0.42
   8 -12  -4    0.69    0.25
   7  12  -4    5.61    1.18
   6 -12  -4   19.73    1.70
   6 -12  -4   17.41    1.44
   6 -12  -4   16.35    1.64
   6  12  -4   17.19    1.56
   6  12  -4   14.65    1.56
   6  12  -4   15.07    1.43
   6  12  -4   16.95    1.38
  -6  12   4   14.40    1.63
   5 -12  -4    7.33    1.22
  -5 -12   4    6.52    1.03
   5 -12  -4    4.74    1.16
   5 -12  -4    6.51    1.16
  -5 -12   4    5.87    1.16
   5  12  -4    5.25    1.14
   5  12  -4    6.72    0.89
   4 -12  -4    2.02    0.42
   4 -12  -4    2.83    0.53
   4 -12  -4    1.87    0.60
   4  12  -4    3.12    0.76
   4  12  -4    1.65    0.48
   3 -12  -4   46.96    3.21
   3 -12  -4   45.17    3.20
   3 -12  -4   45.99    3.34
  -3 -12   4   41.87    3.22
   3 -12  -4   43.81    3.30
  -3 -12   4   50.41    3.21
   3  12  -4   45.51    3.19
  -3  12   4   48.35    3.18
   3  12  -4   47.67    3.31
   3  12  -4   46.36    3.35
   3  12  -4   46.09    3.18
   2 -12  -4    0.21    0.34
   2 -12  -4    0.33    0.35
   2 -12  -4    0.29    0.57
  -2  12   4    0.81    0.37
   2  12  -4    0.18    0.37
   1 -12  -4   11.39    1.01
  -1 -12   4   11.36    1.03
   1  12  -4   12.55    1.07
  -1  12   4   13.63    1.06
   0 -12   4   22.79    1.57
   0 -12  -4   19.18    1.59
   0 -12   4   20.28    1.72
   0 -12   4   21.52    1.70
   0 -12   4   22.84    1.57
   0  12   4   19.64    1.71
   0  12  -4   21.17    1.50
   1 -12   4    1.02    0.49
   1 -12   4    1.22    0.54
   1  12   4    0.36    0.41
  -2 -12  -4   60.89    4.03
   2 -12   4   61.81    4.11
   2 -12   4   64.79    4.20
   2 -12   4   55.74    4.12
   2 -12   4   56.19    4.14
   2 -12   4   59.09    4.07
  -2  12  -4   57.79    4.01
   2  12   4   60.92    4.14
   2  12   4   52.88    4.07
   2  12   4   67.11    4.08
   2  12   4   58.37    4.11
   3 -12   4   18.23    1.41
   3 -12   4   14.64    1.91
  -3 -12  -4   17.80    1.26
   3 -12   4   15.79    1.48
   3 -12   4   14.18    1.89
  -3  12  -4   16.80    1.19
   3  12   4   16.25    1.39
   3  12   4   14.35    1.41
   4 -12   4    0.79    0.47
   4 -12   4    1.62    0.70
   4 -12   4    0.99    0.53
   4 -12   4    1.81    0.66
   4 -12   4    1.30    0.86
   4  12   4    0.83    0.56
   4  12   4    1.08    0.65
   4  12   4    1.36    0.52
   5 -12   4   22.70    1.87
   5 -12   4   18.83    1.85
   5 -12   4   16.74    1.60
   5  12   4   21.42    1.89
   5  12   4   19.73    1.66
   5  12   4   20.56    1.71
   5  12   4   18.71    1.75
  -5  12  -4   21.38    1.60
   6 -12   4    9.39    0.97
   6 -12   4    8.19    1.09
   6  12   4    8.92    0.97
   6  12   4    8.06    1.39
   6  12   4    7.59    1.09
   7 -12   4   -0.24    0.50
   7 -12   4   -0.31    0.47
   7 -12   4    0.49    0.47
   7  12   4    0.58    0.28
   7  12   4   -0.38    0.29
   8 -12   4    2.07    0.59
   8  12   4    1.93    0.45
   8  12   4    1.96    0.48
   8 -13  -4    1.35    0.41
   7 -13  -4    4.29    1.02
  -7 -13   4    1.64    0.98
   7  13  -4    4.10    0.87
   7  13  -4    2.41    0.41
   6 -13  -4    6.54    1.25
   6 -13  -4    6.35    1.27
  -5 -13   4    0.37    1.03
   5 -13  -4    1.81    0.65
   5 -13  -4    0.40    0.65
   5 -13  -4   -0.39    0.68
   5  13  -4    0.82    0.46
   5  13  -4    0.04    0.42
   5  13  -4    1.06    0.62
   4 -13  -4   27.35    1.98
  -4 -13   4   24.13    1.99
  -4 -13   4   27.26    2.12
   4 -13  -4   25.46    2.14
   4 -13  -4   26.91    2.01
   4  13  -4   24.40    2.34
  -4  13   4   28.64    1.98
   4  13  -4   26.18    2.00
   4  13  -4   28.20    2.01
  -3 -13   4   49.09    3.59
   3 -13  -4   55.34    3.60
   3 -13  -4   51.92    3.67
   3 -13  -4   50.88    3.57
   3 -13  -4   53.26    3.70
  -3 -13   4   46.15    3.61
  -3  13   4   54.16    3.56
   3  13  -4   53.62    3.56
   3  13  -4   53.68    3.70
   3  13  -4   50.41    3.58
   2 -13  -4  104.09    6.72
  -2 -13   4   90.60    6.67
  -2 -13   4   90.72    6.72
   2 -13  -4  101.51    6.68
   2 -13  -4  101.31    6.67
   2 -13  -4  101.22    6.83
   2  13  -4   98.96    6.69
  -2  13   4  104.89    6.65
  -1 -13   4    2.36    0.64
  -1 -13   4    2.72    0.51
   1 -13  -4    1.47    0.73
   0 -13   4    4.16    0.91
   0 -13   4    3.58    0.82
   0 -13   4    3.52    0.63
   0  13   4    5.80    1.02
   0  13   4    3.90    0.58
  -2 -13  -4   63.91    4.30
   2 -13   4   66.44    4.44
   2 -13   4   66.05    4.38
   2 -13   4   65.41    4.46
   2 -13   4   59.24    4.37
   2  13   4   68.05    4.37
  -2  13  -4   60.87    4.28
   2  13   4   60.48    4.38
   2  13   4   62.16    4.37
   2  13   4   62.11    4.38
   3 -13   4  113.45    7.20
   3 -13   4  110.01    7.07
   3 -13   4  113.74    7.32
  -3 -13  -4  101.07    7.03
   3  13   4   95.08    7.07
   3  13   4  101.42    7.09
  -3  13  -4   99.68    7.01
   4 -13   4   12.91    2.14
  -4 -13  -4   14.97    1.56
   4 -13   4   17.11    1.62
   4 -13   4   17.49    1.44
   4 -13   4   15.89    1.50
   4  13   4   16.98    1.65
   4  13   4   17.47    1.52
   4  13   4   17.66    1.46
   5 -13   4   13.00    1.46
   5 -13   4    9.41    1.19
   5 -13   4   12.06    1.41
   5 -13   4   10.23    1.16
   5  13   4   12.49    1.20
   5  13   4   13.19    1.40
   5  13   4   12.18    1.23
   5  13   4   10.64    1.43
   6 -13   4   -0.31    0.41
   7 -13   4    0.47    0.46
   7 -13   4    0.78    0.44
   7 -13   4    0.12    0.52
   7  13   4    0.50    0.29
   8 -13   4    7.54    0.85
   8  13   4    5.71    0.57
   8  13   4    6.45    0.63
   8 -14  -4   24.27    1.72
   8 -14  -4   24.30    1.69
   8 -14  -4   23.74    1.60
   8  14  -4   20.65    1.68
   8  14  -4   22.72    1.80
   8  14  -4   21.01    1.67
  -7 -14   4    0.73    1.21
   7  14  -4   -0.14    0.41
   7  14  -4    0.65    0.32
   6 -14  -4   -0.02    0.64
   6 -14  -4    0.32    0.40
   6 -14  -4    0.06    0.62
   6  14  -4    0.31    0.54
   6  14  -4    0.85    0.60
   5 -14  -4    0.88    0.42
   5 -14  -4    1.80    0.70
   5 -14  -4    1.79    0.64
  -5 -14   4    4.38    1.60
   5 -14  -4    1.61    0.64
   5  14  -4    0.99    0.60
   5  14  -4    1.26    0.68
  -5  14   4    2.58    0.91
   4 -14  -4   32.55    2.29
  -4 -14   4   28.13    2.57
   4 -14  -4   33.19    2.28
   4 -14  -4   31.52    2.40
   4 -14  -4   32.87    2.35
   4  14  -4   27.00    2.26
   4  14  -4   29.52    2.43
   4  14  -4   30.96    2.52
   3 -14  -4   93.44    6.56
   3 -14  -4   97.56    6.60
  -3 -14   4   90.51    6.57
   3 -14  -4   99.54    6.55
  -3 -14   4   93.40    6.62
   3 -14  -4  103.95    6.66
  -3  14   4  101.69    6.54
   3  14  -4   97.60    6.55
   2 -14  -4   -0.19    0.60
  -2 -14   4    0.61    0.40
  -2 -14   4    0.69    0.61
   2 -14  -4   -0.37    0.44
   2  14  -4   -0.47    0.34
  -2  14   4   -0.28    0.58
   2  14  -4   -0.89    0.72
  -1 -14   4   60.16    4.29
   1 -14  -4   57.61    4.41
  -1 -14   4   63.75    4.28
  -1 -14   4   59.77    4.22
   1 -14  -4   63.54    4.23
   1  14  -4   65.41    4.33
   1  14  -4   62.62    4.38
  -1  14   4   62.60    4.26
   0 -14   4    0.29    0.53
   0 -14   4    0.36    0.36
   0 -14   4    0.03    0.50
   0  14   4    0.90    0.53
   0  14   4    0.65    0.66
   1 -14   4   36.51    2.52
   1 -14   4   36.56    2.62
   1 -14   4   32.44    2.61
   1 -14   4   33.01    2.70
   1  14   4   35.29    2.58
  -1  14  -4   36.59    2.49
   1  14   4   35.74    2.64
   2 -14   4   59.36    4.01
   2 -14   4   46.83    4.08
   2 -14   4   56.35    3.87
  -2  14  -4   59.84    3.83
   2  14   4   60.24    3.91
   2  14   4   54.42    3.94
   2  14   4   55.16    3.94
   3 -14   4    9.43    1.32
   3 -14   4   12.83    1.10
  -3 -14  -4   10.00    1.06
   3 -14   4    7.71    1.38
   3 -14   4   11.88    1.32
   3  14   4   13.01    1.15
   3  14   4    9.43    1.22
  -3  14  -4   10.39    1.00
   3  14   4   10.75    1.22
   4 -14   4   67.78    5.27
   4 -14   4   70.26    4.87
   4 -14   4   70.20    4.78
   4 -14   4   73.17    4.81
   4 -14   4   71.01    4.87
   4  14   4   70.18    4.84
  -4  14  -4   68.74    4.76
   4  14   4   67.51    4.78
   5 -14   4    5.53    0.91
  -5 -14  -4    7.44    1.28
   6 -14   4    2.49    0.55
   6  14   4    3.90    0.93
   6  14   4    3.37    0.58
   7 -14   4    1.09    0.41
   7  14   4    0.63    0.41
   7  14   4    1.12    0.33
   7 -15  -4    0.36    0.42
  -7 -15   4   -0.40    1.11
   7 -15  -4    0.33    0.24
   7 -15  -4    1.11    0.48
   7  15  -4    0.50    0.31
   7  15  -4   -0.32    0.46
   7  15  -4    0.17    0.43
   6 -15  -4   -0.62    0.67
   6 -15  -4   -0.08    0.43
   6 -15  -4    1.40    0.59
   6  15  -4    1.14    0.55
   6  15  -4   -0.34    0.54
   4 -15  -4    1.60    0.44
   4 -15  -4    2.40    0.54
   4  15  -4    2.41    0.70
   4  15  -4    3.17    0.77
   4  15  -4    1.90    0.42
   3 -15  -4   -0.31    0.56
   3  15  -4    0.65    0.36
  -3  15   4    0.82    0.75
   2 -15  -4   25.70    2.62
   2 -15  -4   29.24    2.18
  -2 -15   4   33.90    2.29
  -2 -15   4   28.05    2.22
   2  15  -4   27.85    2.21
   2  15  -4   34.04    2.48
  -2  15   4   32.97    2.29
   1 -15  -4    3.08    0.71
  -1 -15   4    4.49    0.88
   1  15  -4    2.00    0.78
   0 -15   4    0.24    0.55
   0 -15   4    0.06    0.40
   0 -15   4    0.86    0.71
   0 -15  -4   -0.52    0.40
   0  15  -4    1.04    0.70
   0  15   4    0.93    0.67
   1 -15   4   24.99    1.93
   1 -15   4   19.19    1.83
   1 -15   4   23.29    2.10
  -1 -15  -4   22.57    1.95
   1 -15   4   19.47    2.06
   1  15   4   20.44    1.94
   1  15   4   21.81    1.75
  -1  15  -4   23.49    1.70
   2 -15   4   13.98    1.22
   2 -15   4   14.08    1.63
   2 -15   4   13.71    1.71
  -2  15  -4   14.15    1.34
   2  15   4   16.37    1.41
   3 -15   4   34.38    2.53
   3 -15   4   31.60    2.52
   3 -15   4   34.27    2.86
   3 -15   4   32.82    2.38
   3  15   4   33.56    2.47
   3  15   4   30.15    2.42
   3  15   4   31.78    2.45
   4 -15   4   36.67    2.74
   4 -15   4   34.68    2.76
  -4 -15  -4   40.50    2.90
   4 -15   4   36.54    2.57
  -4  15  -4   35.93    2.67
   4  15   4   35.21    2.68
   4  15   4   32.05    2.57
   4  15   4   32.59    2.68
   5 -15   4   45.75    3.07
   5 -15   4   42.07    3.14
   5 -15   4   38.67    2.98
   5  15   4   42.59    3.02
   5  15   4   40.57    2.98
   5  15   4   42.95    3.08
   6 -15   4    0.30    0.36
   6 -15   4   -0.59    0.45
   6 -15   4    0.51    0.49
   6  15   4   -0.18    0.50
   6  15   4    0.86    0.40
   6  15   4   -0.44    0.37
   7 -15   4    0.56    0.44
   7 -15   4    0.84    0.36
   7 -15   4    0.87    0.34
   7 -16  -4    6.00    0.88
   7 -16  -4    5.87    0.93
   7 -16  -4    4.11    0.63
   7  16  -4    3.42    0.86
   7  16  -4    5.15    0.71
   6 -16  -4    1.23    0.50
  -6 -16   4    1.35    0.69
   6 -16  -4    1.97    0.69
   6 -16  -4    0.18    0.40
   6  16  -4    0.29    0.54
   6  16  -4   -0.31    0.52
   6  16  -4    0.58    0.31
   5 -16  -4   10.98    1.40
   5 -16  -4    9.84    1.11
   5 -16  -4   10.03    1.47
   5 -16  -4   11.62    1.17
   5  16  -4    8.55    1.75
   5  16  -4   10.55    1.45
   4 -16  -4    6.91    1.23
  -4 -16   4    7.38    1.21
   4 -16  -4    4.65    0.99
   4 -16  -4    6.15    0.86
   4 -16  -4    5.45    1.26
   4  16  -4    5.84    0.93
   3 -16  -4   -0.08    0.39
  -3 -16   4   -0.46    0.66
   3 -16  -4   -0.23    0.80
   3 -16  -4   -0.12    0.42
   3 -16  -4    0.63    0.65
   3  16  -4    0.96    0.67
  -3  16   4    0.93    0.95
   3  16  -4   -0.19    0.36
   2 -16  -4    5.23    0.75
   2  16  -4    5.90    1.29
   2  16  -4    3.79    0.84
   1 -16  -4    1.93    1.36
  -1 -16   4    1.01    0.83
   1 -16  -4   -0.03    0.61
   1  16  -4    0.14    0.71
   0 -16   4   17.64    1.34
   0  16   4   14.33    1.96
   0  16  -4   17.41    1.72
   1 -16   4    0.35    0.98
  -1 -16  -4    0.63    0.40
   1 -16   4    0.82    0.78
   1 -16   4    0.77    0.44
  -1  16  -4    0.69    0.70
   1  16   4    0.20    0.54
  -2 -16  -4    4.10    0.77
   2 -16   4    5.64    1.28
   2 -16   4    3.92    0.72
  -2  16  -4    5.44    0.96
   3 -16   4   19.47    1.57
  -3 -16  -4   18.36    1.60
   3 -16   4   22.35    1.86
   3 -16   4   20.25    1.81
   3 -16   4   16.61    2.34
   3  16   4   19.87    1.65
  -3  16  -4   21.33    1.67
   3  16   4   16.50    1.67
   3  16   4   18.47    1.74
  -4 -16  -4   36.29    3.32
   4 -16   4   47.37    3.13
   4 -16   4   40.93    2.94
   4 -16   4   42.21    3.11
  -4 -16  -4   39.27    3.02
  -4  16  -4   43.42    3.09
   4  16   4   42.10    3.02
   4  16   4   42.73    3.04
   4  16   4   39.36    2.95
   5 -16   4   32.11    2.64
   5 -16   4   29.25    2.78
   6 -16   4   36.28    2.38
   6 -16   4   33.40    2.35
   6  16   4   30.72    2.41
   6  16   4   29.20    2.33
   6  16   4   33.52    2.31
   7 -16   4    2.47    0.61
   7  16   4    1.88    0.33
   7  16   4    2.79    0.49
   7  16   4    3.92    0.99
   7 -17  -4    0.60    0.43
   7 -17  -4    0.62    0.33
   7  17  -4    0.49    0.33
   6 -17  -4   20.32    1.72
   6 -17  -4   20.25    1.64
   6 -17  -4   18.45    1.50
   6 -17  -4   21.37    1.45
   6  17  -4   19.49    1.55
   6  17  -4   14.88    1.96
   6  17  -4   17.17    1.47
   5 -17  -4    8.87    1.35
   5 -17  -4    7.99    1.38
   5 -17  -4    7.55    1.02
   5 -17  -4    7.04    1.05
   5  17  -4    8.72    1.41
   5  17  -4    5.27    0.93
   4 -17  -4    1.23    0.60
   4  17  -4    0.10    0.61
   3 -17  -4    1.14    0.42
   3 -17  -4    1.60    0.48
  -3 -17   4    0.17    0.78
   3 -17  -4    0.85    0.60
   3 -17  -4    1.38    0.91
   3  17  -4    1.29    0.73
   3  17  -4    1.05    0.37
  -2 -17   4    2.08    0.60
   2 -17  -4    1.30    0.46
  -2 -17   4    1.82    0.57
   2 -17  -4    2.67    0.65
   2  17  -4    2.58    0.78
  -1 -17   4   11.16    1.35
  -1 -17   4   14.56    1.25
   1 -17  -4   15.45    1.18
  -1  17   4   12.65    1.34
   0 -17  -4    7.85    0.82
   0 -17   4    7.27    0.85
   0 -17   4    7.00    1.15
   0  17   4    7.30    1.05
   1 -17   4   13.72    1.61
  -1 -17  -4   13.59    1.14
   1 -17   4   14.40    1.19
   1 -17   4   11.72    1.49
   1 -17   4   10.06    1.75
   1  17   4   16.17    1.55
  -1  17  -4   12.02    1.62
   2 -17   4    1.89    0.67
   2 -17   4    0.92    0.50
   2 -17   4    1.87    0.75
   2  17   4    2.00    0.65
   2  17   4    2.18    0.59
   3 -17   4   59.67    4.12
   3 -17   4   52.85    4.01
   3 -17   4   60.28    4.12
   3 -17   4   57.92    4.38
  -3 -17  -4   56.60    4.02
  -3  17  -4   63.97    4.12
   3  17   4   60.11    4.10
   3  17   4   53.48    4.06
   3  17   4   57.34    4.06
   4 -17   4    0.95    0.68
   4 -17   4    2.93    0.71
   4 -17   4    1.08    0.46
  -4 -17  -4    2.11    0.68
   4  17   4    2.16    0.60
   4  17   4    1.61    0.65
   5 -17   4   22.43    1.69
   5 -17   4   20.01    1.54
   5 -17   4   21.28    1.67
   5  17   4   20.48    1.64
   5  17   4   18.65    1.59
   5  17   4   19.43    1.61
   6 -17   4   39.81    2.52
   6 -17   4   35.20    2.49
   6  17   4   30.60    2.47
   6  17   4   34.99    2.45
   6  17   4   35.63    2.50
   7 -17   4    2.20    0.55
   7 -17   4    2.48    0.60
   7 -18  -4   21.83    1.56
  -7 -18   4   19.92    2.23
   7 -18  -4   20.57    1.54
   7  18  -4   23.06    1.55
   7  18  -4   17.17    1.54
   6 -18  -4    5.02    0.91
   6 -18  -4    4.77    1.06
   6 -18  -4    6.04    1.22
   5 -18  -4    4.82    1.17
   5 -18  -4    5.26    0.85
  -5 -18   4    7.75    1.26
   5 -18  -4    6.60    1.03
   5 -18  -4    4.84    0.77
   5  18  -4    6.00    0.80
   5  18  -4    5.33    1.26
   4 -18  -4   19.46    2.00
   4 -18  -4   18.01    1.68
   4 -18  -4   15.13    1.35
  -4 -18   4   16.11    1.57
   4  18  -4   16.75    1.37
   4  18  -4   15.13    1.75
  -3 -18   4    5.09    1.10
   3 -18  -4    6.50    1.21
   3  18  -4    5.23    0.86
   3  18  -4    6.01    0.84
   2 -18  -4   -0.79    0.65
   2 -18  -4   -0.33    0.41
  -2 -18   4    0.24    0.56
  -2 -18   4   -0.12    0.56
  -2  18   4    0.05    0.48
   2  18  -4    0.38    0.75
  -1 -18   4    0.82    0.49
   1 -18  -4    0.18    0.77
  -1 -18   4    1.53    0.56
  -1  18   4    0.36    0.50
   1  18  -4    1.04    0.74
   1  18  -4    0.50    0.41
   0 -18  -4   58.58    3.91
   0 -18   4   53.88    3.99
   0 -18   4   58.28    3.91
   0  18   4   56.14    3.97
   1 -18   4    2.24    0.50
   1 -18   4    1.55    0.75
   1 -18   4    2.43    0.65
   1  18   4    2.33    0.78
   2 -18   4   28.85    2.38
   2 -18   4   27.86    2.32
   2 -18   4   28.00    2.04
  -2 -18  -4   29.10    2.05
   2 -18   4   27.83    2.25
   2  18   4   24.15    2.24
   2  18   4   27.69    2.14
   3 -18   4   29.29    2.26
   3 -18   4   29.71    2.27
   3 -18   4   26.30    2.75
  -3 -18  -4   24.70    2.05
   3 -18   4   26.53    2.01
   3  18   4   25.94    2.15
   3  18   4   26.33    2.27
   3  18   4   27.68    2.29
   4 -18   4   -0.55    0.69
   4 -18   4    1.88    0.77
  -4 -18  -4    1.65    0.56
   4  18   4    1.14    0.55
   4  18   4   -0.14    0.45
   5 -18   4   15.17    1.26
   5 -18   4   15.64    1.27
   5 -18   4   12.06    1.10
   5  18   4   11.53    1.19
   5  18   4   13.40    1.23
   5  18   4   10.53    1.23
   6 -18   4    4.64    0.56
   6 -18   4    6.62    0.77
   6 -18   4    6.97    0.79
   6  18   4    5.54    0.66
   6  18   4    6.16    0.75
   6  18   4    4.41    0.72
   7 -19  -4   -0.31    0.63
   7  19  -4   -0.35    0.28
  -6 -19   4   10.56    1.32
   6 -19  -4   12.30    1.18
   6  19  -4   11.28    1.15
   6  19  -4   11.72    1.00
   5 -19  -4    8.12    1.02
   5 -19  -4    6.22    0.69
   5 -19  -4    6.86    1.25
  -5 -19   4    7.62    1.15
   5  19  -4    6.16    0.81
   5  19  -4    4.76    1.10
   4 -19  -4    2.53    0.87
   4 -19  -4    2.51    0.63
  -4 -19   4    2.61    0.65
   4 -19  -4    1.21    0.47
   4  19  -4    1.55    0.38
  -3 -19   4    0.49    0.55
   3 -19  -4    0.94    0.43
   3 -19  -4    1.09    0.66
   3 -19  -4    1.44    0.95
   3  19  -4    1.09    0.70
   3  19  -4    0.47    0.34
  -3  19   4    0.42    0.51
   2 -19  -4    8.01    1.46
   2 -19  -4   10.23    0.96
  -2 -19   4   12.29    1.19
  -2 -19   4    9.18    1.24
  -2  19   4   10.68    1.24
   2  19  -4    9.29    1.05
   2  19  -4   11.29    1.64
  -1 -19   4   13.33    1.37
   1 -19  -4   14.62    1.14
  -1 -19   4   12.00    1.21
   1 -19  -4    9.98    1.73
   1  19  -4   14.18    1.64
  -1  19   4   14.69    1.37
   1  19  -4   10.41    1.24
   0 -19   4    3.53    0.74
   0 -19  -4    3.41    0.74
   0 -19   4    2.85    0.63
   0  19   4    4.31    0.66
   1 -19   4   17.08    1.36
   1 -19   4   14.07    1.65
   1 -19   4   18.29    2.09
  -1 -19  -4   17.68    1.33
   1 -19   4   16.26    1.90
   1  19   4   15.01    1.53
  -2 -19  -4   29.21    2.21
   2 -19   4   35.30    2.49
   2 -19   4   29.44    2.53
   2 -19   4   29.72    2.22
   2 -19   4   30.62    2.50
   2  19   4   28.44    2.61
   2  19   4   29.62    2.34
  -3 -19  -4    2.54    0.56
   3 -19   4    2.63    0.70
   3 -19   4    3.91    0.99
   3 -19   4    2.60    0.68
   3 -19   4    2.41    0.48
   3  19   4    0.57    1.13
  -4 -19  -4    2.02    0.63
   4 -19   4    2.86    0.70
   4 -19   4    3.27    0.58
   4 -19   4    3.02    0.66
   4  19   4    3.51    0.81
   4  19   4    1.68    0.57
   4  19   4    2.62    0.60
   5 -19   4   -0.11    0.45
   5 -19   4   -0.27    0.39
   5 -19   4   -0.39    0.31
   5  19   4    0.42    0.41
   5  19   4   -0.48    0.45
   5  19   4   -0.40    0.39
   6 -19   4   26.49    1.83
   6 -19   4   25.54    1.84
   6  19   4   25.32    1.83
   6  19   4   25.62    1.83
   6 -20  -4   -0.12    0.54
   6 -20  -4    0.94    0.33
  -6 -20   4   -0.05    0.47
   6  20  -4    0.47    0.27
  -6  20   4   -0.06    0.63
   6  20  -4    0.56    0.35
   5 -20  -4    1.35    0.81
   5 -20  -4    1.38    0.36
  -5 -20   4    2.50    0.59
   5  20  -4    2.12    0.56
   5  20  -4    2.45    0.59
  -5  20   4    3.74    0.86
  -4 -20   4    0.79    0.58
   4 -20  -4    2.04    0.39
   4  20  -4    2.81    0.56
  -4  20   4    1.22    0.54
   4  20  -4    1.85    0.64
   3 -20  -4    9.45    1.40
   3 -20  -4   11.18    1.01
  -3 -20   4   11.99    1.18
  -3  20   4   10.94    1.27
   3  20  -4   11.46    1.03
   2 -20  -4    6.57    0.78
   2 -20  -4    7.52    1.05
  -2 -20   4    9.03    1.08
  -2 -20   4    7.05    1.23
   2  20  -4    9.89    1.70
   2  20  -4    7.00    0.91
  -1 -20   4    1.47    0.56
  -1 -20   4    0.40    0.51
   1 -20  -4   -0.09    0.38
   1  20  -4    0.53    0.80
   0 -20  -4   13.06    1.15
   0 -20   4   11.46    1.19
   0 -20   4   13.78    1.39
   0  20   4   14.97    1.35
   1 -20   4    0.28    0.46
   1 -20   4    0.50    0.60
  -1 -20  -4    0.21    0.44
   1  20   4    0.41    0.57
   1  20   4    0.33    0.57
   2 -20   4    9.00    0.99
   2 -20   4    7.42    1.85
   2 -20   4    9.99    2.00
  -2 -20  -4   10.17    0.98
   2 -20   4   10.68    1.51
   2  20   4    8.25    1.23
   3 -20   4    5.59    1.34
   3 -20   4    3.43    0.67
   3 -20   4    3.39    0.78
  -3 -20  -4    3.45    0.76
   3  20   4    5.26    1.30
  -4 -20  -4    0.28    0.67
   4 -20   4    1.21    0.58
   4 -20   4   -0.21    0.50
   4 -20   4    0.38    0.29
   5 -20   4   10.56    0.99
   5 -20   4    9.97    1.02
   5 -20   4    8.37    0.75
   5  20   4    9.03    0.90
   5  20   4    7.67    1.00
   6  20   4    1.42    0.29
   6 -21  -4    3.98    0.73
   6  21  -4    4.29    0.76
   5 -21  -4    1.11    0.78
  -5 -21   4    0.99    0.45
   5 -21  -4    0.69    0.43
   5 -21  -4    0.03    0.30
  -5  21   4    0.34    0.39
   4 -21  -4   -0.47    0.30
   4 -21  -4    0.37    0.49
  -4 -21   4   -0.11    0.41
   4  21  -4   -0.04    0.66
   3 -21  -4    5.35    0.59
   3 -21  -4    5.33    0.74
  -3 -21   4    4.94    0.94
   3  21  -4    4.90    0.80
   3  21  -4    5.24    0.65
   2 -21  -4   15.65    1.70
  -2 -21   4   15.72    1.36
  -2 -21   4   14.51    1.48
   2  21  -4   14.09    1.29
   2  21  -4   18.12    1.72
  -2  21   4   14.35    1.34
  -1 -21   4    0.98    0.49
  -1 -21   4   -0.30    0.50
   1 -21  -4   -0.22    0.37
   1  21  -4    0.47    0.33
  -1  21   4    0.23    0.51
   0 -21  -4   -0.06    0.45
   0 -21   4    0.53    0.56
   0 -21   4   -0.37    0.47
   0 -21  -4    0.69    1.42
   0  21  -4   -0.42    0.33
   0  21   4   -0.38    0.54
   0  21   4   -0.15    0.64
   1 -21   4   10.27    1.52
  -1 -21  -4   12.98    1.14
   1 -21   4   14.62    1.16
   1  21   4   13.40    1.38
   1  21   4   13.98    1.26
   2 -21   4    8.57    1.03
   2 -21   4    8.74    1.51
   2 -21   4    7.54    1.41
  -2 -21  -4    6.35    0.86
  -3 -21  -4   10.57    1.05
   3 -21   4   11.91    0.87
   3 -21   4    9.73    1.39
   3 -21   4    8.63    1.38
   3  21   4   11.33    2.54
   4 -21   4    4.21    0.51
   4  21   4    3.33    0.70
   5 -21   4    0.31    0.19
   5 -21   4    0.78    0.35
   5  21   4   -0.17    0.27
   5  21   4   -0.27    0.48
   5 -22  -4    3.70    0.51
   5 -22  -4    3.69    0.75
  -5 -22   4    4.89    0.74
   5  22  -4    3.01    0.64
  -4 -22   4   11.92    1.12
   4 -22  -4   10.57    0.94
   4 -22  -4   12.45    1.27
  -4  22   4   11.90    1.19
   4  22  -4   14.31    1.46
   4  22  -4   11.17    0.98
   3 -22  -4   10.41    1.52
  -3 -22   4   10.58    1.02
   3 -22  -4   11.22    0.88
  -3  22   4   11.49    1.12
   3  22  -4    8.71    1.77
   3  22  -4   11.37    0.91
   2 -22  -4    8.40    0.80
  -2 -22   4    8.39    0.98
  -2 -22   4   12.01    1.80
   2 -22  -4    7.87    1.55
   2  22  -4    9.75    0.81
   2  22  -4    7.45    1.69
  -2  22   4    8.03    1.13
  -1 -22   4    3.62    0.91
   1 -22  -4    3.99    0.70
  -1 -22   4    6.31    0.88
  -1  22   4    5.51    1.09
   1  22  -4    5.35    0.75
   0 -22  -4    5.61    0.86
   0 -22   4    5.36    1.01
   0 -22  -4    4.80    0.95
   0 -22   4    6.64    0.83
   0  22  -4    6.93    0.99
   0  22   4    4.61    0.91
   0  22   4    7.32    0.96
   1 -22   4    0.07    0.42
  -1 -22  -4   -0.18    0.48
  -1 -22  -4   -0.36    0.39
   1 -22   4   -0.24    0.41
   2 -22   4    0.29    0.70
   2 -22   4    1.21    0.98
  -2 -22  -4   -0.09    0.38
   2 -22   4    0.01    0.32
   2  22   4   -0.03    0.31
  -3 -22  -4    2.06    0.54
   3 -22   4    3.28    0.74
   3 -22   4    2.49    0.47
   3  22   4    3.25    0.44
   4 -22   4    2.95    0.44
   5 -22   4    0.38    0.20
  -5 -22  -4   -0.30    0.32
   5 -22   4    0.09    0.35
   5  22   4    0.30    0.23
   5 -23  -4    6.25    0.82
   5 -23  -4    6.12    0.57
  -5 -23   4    4.50    0.86
   4 -23  -4    4.70    0.53
   4 -23  -4    5.89    0.95
  -4 -23   4    5.83    0.72
  -4  23   4    6.04    0.81
   4  23  -4    5.08    0.59
   3 -23  -4    1.60    0.30
   3 -23  -4    0.71    0.71
  -3 -23   4    1.04    0.36
  -3  23   4    1.31    0.41
   3  23  -4    0.88    0.28
   3  23  -4    2.18    0.71
   2 -23  -4    7.18    0.68
  -2 -23   4    6.51    0.90
  -2  23   4    9.06    0.97
   2  23  -4    8.07    0.70
  -1 -23   4    4.55    0.88
   1 -23  -4    2.76    0.46
  -1  23   4    4.73    0.85
  -1  23   4    3.85    0.79
   1  23  -4    3.71    0.53
   0 -23   4   -0.04    0.41
   0 -23  -4    0.21    0.28
   0  23   4   -0.21    0.37
   0  23   4   -0.07    0.44
   1 -23   4    6.57    1.09
  -1 -23  -4    5.39    0.65
  -1 -23  -4    6.71    1.14
   1  23   4    4.33    0.82
   2 -23   4    0.37    1.07
  -2 -23  -4    0.23    0.45
  -2 -23  -4    0.08    0.38
   2  23   4    0.00    0.37
  -3 -23  -4    2.84    0.50
   3 -23   4    2.44    1.26
   3 -23   4    1.95    0.36
   3  23   4    2.30    0.57
   4 -23   4    2.06    0.32
   4 -23   4    2.46    0.56
  -4 -23  -4    3.45    0.66
   4  23   4    2.05    0.42
  -4 -24   4    4.56    0.68
   4 -24  -4    3.18    0.40
   4  24  -4    4.07    0.54
  -4  24   4    3.00    0.74
   3 -24  -4    6.62    0.54
  -3 -24   4    6.52    0.78
   3  24  -4    5.48    0.59
  -3  24   4    4.83    0.76
   2 -24  -4   -0.12    0.22
  -2 -24   4    0.18    0.31
   2  24  -4    0.08    0.17
  -2  24   4    0.08    0.33
   1 -24  -4    3.71    0.54
  -1 -24   4    4.81    0.88
  -1 -24   4    3.68    0.87
  -1  24   4    5.18    0.82
  -1  24   4    5.48    0.77
   1  24  -4    4.47    0.54
   0 -24  -4   11.52    0.87
   0 -24   4    9.76    1.06
   0 -24   4    9.36    0.95
   0  24   4   10.04    1.07
   0  24  -4   10.94    0.87
   1 -24   4    9.72    0.82
  -1 -24  -4    7.28    1.42
   1 -24   4    8.38    1.31
  -1 -24  -4    9.99    0.81
   1  24   4    8.90    0.93
   2 -24   4    2.87    0.47
  -2 -24  -4    3.03    0.53
  -2  24  -4    3.63    0.45
   3 -24   4    0.08    0.17
  -3 -24  -4    0.25    0.44
   3  24   4    0.36    0.25
  -3  24  -4    0.40    0.18
   3 -25  -4    0.75    0.20
  -3 -25   4    0.38    0.29
  -3  25   4    0.60    0.30
  -3  25   4    1.01    0.32
   2 -25  -4   -0.24    0.17
  -2 -25   4   -0.38    0.31
   2  25  -4    0.26    0.16
  -2  25   4   -0.22    0.30
  -2  25   4   -0.33    0.29
  -1 -25   4   -0.14    0.54
   1 -25  -4    0.13    0.19
  -1 -25   4   -0.03    0.35
   1  25  -4   -0.17    0.15
  -1  25   4   -0.24    0.31
   0 -25  -4    0.45    0.25
   0 -25   4   -0.08    0.46
   0 -25   4    0.25    0.32
   0  25   4   -0.09    0.31
   0  25  -4    0.13    0.16
   1 -25   4    1.36    0.81
   1 -25   4    0.54    0.26
  -1 -25  -4    0.29    0.25
   1  25   4    0.56    0.28
  -1  25  -4    0.58    0.15
  -2 -25  -4    0.85    0.59
   2  25   4    0.77    0.25
   3 -25   4    2.40    0.32
  -3  25  -4    2.46    0.36
   2  26  -4    2.27    0.40
  -2  26   4    3.02    0.63
  -1 -26   4    3.74    0.75
  -1  26   4    2.49    0.61
   1  26  -4    3.91    0.41
   0 -26  -4   -0.15    0.18
   0 -26   4   -0.16    0.38
   0  26  -4   -0.04    0.13
   0  26   4   -0.26    0.34
  -1 -26  -4    1.61    0.36
  -1  26  -4    2.24    0.48
  10   0  -5    0.86    0.29
   9   0  -5    0.07    0.35
   9   0  -5    0.15    0.30
   8   0  -5   -0.31    0.52
   8   0  -5   -0.52    0.37
   8   0  -5   -0.69    0.98
   8   0  -5   -0.20    0.52
   7   0  -5    0.93    0.55
   7   0  -5    1.67    0.82
   7   0  -5   -0.02    0.34
   7   0  -5    0.11    0.51
  -7   0   5    0.44    0.49
   6   0  -5   -0.57    0.49
   6   0  -5   -0.37    0.33
   6   0  -5    0.01    0.46
  -6   0   5    0.29    0.36
   5   0  -5    0.02    0.48
   5   0  -5   -0.35    0.36
  -5   0   5    0.07    0.29
  -5   0   5    0.73    0.41
   5   0  -5   -0.30    0.54
  -4   0   5   -0.30    0.29
  -3   0   5    0.13    0.21
  -3   0   5    0.15    0.25
  -2   0   5    0.25    0.19
  -2   0   5    0.29    0.19
   2   0  -5    0.13    0.17
  -1   0   5    1.53    0.26
   1   0  -5    1.32    0.26
   0   0   5   -0.63    0.19
  -1   0  -5    0.05    0.13
  -1   0  -5    0.33    0.17
   1   0   5    0.04    0.19
  -2   0  -5   -0.07    0.14
   2   0   5   -0.04    0.21
  -2   0  -5   -0.06    0.10
   3   0   5   -0.11    0.27
   4   0   5    0.06    0.49
   4   0   5    0.99    0.35
   5   0   5   -0.12    0.48
   5   0   5    0.03    0.44
   5   0   5   -0.25    0.66
   5   0   5   -0.65    0.59
   5   0   5    0.34    0.64
   6   0   5    1.16    0.65
   6   0   5    2.40    0.67
   6   0   5    0.33    0.62
   7   0   5    0.11    0.80
   7   0   5   -0.93    0.67
  10  -1  -5    3.04    0.50
  10  -1  -5    3.60    0.62
   9  -1  -5    5.48    0.80
   9  -1  -5    6.40    0.76
   9   1  -5    7.00    0.98
   9   1  -5    5.54    0.84
   9   1  -5    5.16    0.80
   8  -1  -5   -0.55    0.41
   8  -1  -5   -0.09    0.52
   8  -1  -5    1.17    0.80
   8   1  -5    0.70    1.24
   8   1  -5   -0.09    0.37
   8   1  -5    0.21    0.54
   8   1  -5    0.74    0.50
   7  -1  -5    5.00    1.03
   7  -1  -5    6.10    0.90
   7  -1  -5    5.27    0.94
   7  -1  -5    6.42    1.10
   7   1  -5    5.01    1.14
   7   1  -5    5.40    1.01
   7   1  -5    4.43    0.96
   7   1  -5    5.24    0.87
  -6  -1   5   14.35    1.64
  -6  -1   5   18.20    1.26
   6  -1  -5   16.00    1.39
   6  -1  -5   16.04    1.55
   6   1  -5   19.43    1.57
  -6   1   5   17.60    1.24
   6   1  -5   15.31    1.48
   6   1  -5   16.43    1.47
   5  -1  -5   26.94    2.29
  -5  -1   5   27.18    2.20
   5  -1  -5   31.79    2.30
   5  -1  -5   30.49    2.26
  -5  -1   5   31.11    2.09
   5  -1  -5   30.41    2.25
   5   1  -5   33.55    2.30
  -5   1   5   30.88    2.09
  -5   1   5   30.05    2.21
   5   1  -5   30.27    2.26
   5   1  -5   31.67    2.23
   5   1  -5   31.83    2.21
  -4  -1   5    2.75    0.40
  -3  -1   5    6.90    0.60
  -3  -1   5    6.38    0.53
  -3   1   5    5.75    0.52
  -3   1   5    6.16    0.61
   2  -1  -5    2.24    0.30
  -2  -1   5    3.18    0.31
  -2  -1   5    3.00    0.38
  -2   1   5    2.65    0.30
   2   1  -5    2.51    0.30
  -2   1   5    2.25    0.37
  -1  -1   5   64.00    4.25
   1  -1  -5   61.76    4.25
  -1   1   5   61.95    4.25
  -1   1   5   65.79    4.27
   1   1  -5   65.07    4.25
   0  -1  -5    1.43    0.22
   0  -1   5    1.26    0.24
   0   1   5    1.28    0.22
  -1  -1  -5   11.51    0.82
   1  -1   5   13.30    0.88
  -1  -1  -5   10.79    0.80
  -1   1  -5   11.44    0.80
  -1   1  -5   10.62    0.81
   1   1   5   12.72    0.87
  -2  -1  -5    1.14    0.18
   2  -1   5    0.84    0.24
  -2   1  -5    1.15    0.14
   2   1   5    1.31    0.25
  -2   1  -5    1.34    0.18
   3  -1   5    1.09    0.38
  -3  -1  -5    0.77    0.20
   3   1   5    0.73    0.30
   4  -1   5    3.06    0.61
   4   1   5    3.12    0.62
   5  -1   5    3.06    0.74
  -5  -1  -5    2.77    0.35
   5  -1   5    2.19    0.75
   5  -1   5    1.64    0.48
   5  -1   5    1.31    0.64
   5  -1   5    2.97    0.67
   5   1   5    1.53    0.56
   5   1   5    1.92    0.48
   5   1   5    2.43    0.89
   6  -1   5    2.18    0.79
   6  -1   5    1.62    0.62
   6  -1   5    2.14    0.80
   6  -1   5    2.31    0.70
   6   1   5    1.66    0.67
   6   1   5    1.15    0.88
   6   1   5    2.13    0.68
   6   1   5    0.87    0.55
   6   1   5    1.37    0.70
   7   1   5    0.83    1.01
   7   1   5    1.76    0.68
   7   1   5    0.35    0.63
   8   1   5    2.16    0.70
   8   1   5    0.23    0.58
  10  -2  -5    9.58    0.96
  10  -2  -5   11.06    0.88
  10   2  -5    9.34    0.91
  10   2  -5   12.19    0.89
   9  -2  -5    0.87    0.31
   9  -2  -5    0.56    0.38
   9   2  -5    0.12    0.37
   9   2  -5    0.03    0.45
   8  -2  -5   -0.76    0.52
   8  -2  -5    0.56    0.85
   8  -2  -5   -0.05    0.39
   8   2  -5    0.22    0.36
   8   2  -5    0.61    0.47
   7  -2  -5    4.94    0.90
   7  -2  -5    4.82    1.10
   7  -2  -5    5.04    1.05
   7   2  -5    3.74    0.65
   7   2  -5    3.65    0.61
   7   2  -5    4.02    0.91
   6  -2  -5    0.18    0.60
   6  -2  -5   -0.52    0.49
  -6  -2   5    0.08    0.64
   6  -2  -5    1.15    0.57
   6   2  -5   -0.26    0.59
  -6   2   5    0.70    0.37
   6   2  -5   -0.85    0.72
  -6   2   5   -0.79    0.73
   5  -2  -5    1.39    0.50
  -5  -2   5    1.94    0.41
  -5  -2   5    1.86    0.50
  -5   2   5    1.89    0.37
   5   2  -5    1.83    0.53
   5   2  -5    2.54    0.61
  -4  -2   5  129.93    8.56
  -4  -2   5  126.83    8.60
  -4   2   5  129.30    8.55
  -4   2   5  128.37    8.59
  -3  -2   5   14.56    1.07
  -3  -2   5   15.76    1.15
  -3   2   5   13.73    1.06
  -3   2   5   16.06    1.11
   2  -2  -5   22.41    1.63
  -2  -2   5   25.08    1.62
   2   2  -5   24.41    1.61
  -2   2   5   22.76    1.63
  -2   2   5   24.02    1.61
  -1  -2   5   12.99    0.84
   1  -2  -5   10.90    0.79
  -1  -2   5   10.20    0.81
   1   2  -5   10.53    0.80
  -1   2   5   11.23    0.80
  -1   2   5   11.94    0.83
   0  -2   5   96.32    5.70
   0  -2   5   79.82    5.66
   0  -2  -5   82.55    5.68
   0   2   5   87.60    5.69
   0   2  -5   79.57    5.66
  -1  -2  -5  137.50   10.22
  -1  -2  -5  157.30   10.25
  -1   2  -5  149.40   10.25
   1   2   5  171.97   10.33
  -2  -2  -5   31.06    2.12
   2  -2   5   34.24    2.18
  -2   2  -5   28.76    2.11
  -2   2  -5   29.22    2.11
   2   2   5   34.98    2.18
  -3  -2  -5   70.08    4.85
  -3  -2  -5   68.44    4.86
   3  -2   5   77.06    4.93
   3   2   5   76.54    4.93
   4  -2   5  102.38    6.87
   4  -2   5  102.44    6.85
  -4  -2  -5  101.97    6.74
   4  -2   5   90.19    6.84
  -4  -2  -5   87.88    6.76
   4  -2   5  112.63    6.83
   4  -2   5  112.87    6.83
   4   2   5   97.73    6.85
   4   2   5  102.41    6.85
   4   2   5  109.11    6.82
   4   2   5  104.80    6.83
   4   2   5   93.16    6.81
   5  -2   5   23.65    2.42
   5  -2   5   22.92    2.12
   5  -2   5   27.81    1.89
  -5  -2  -5   24.24    1.72
   5  -2   5   22.88    2.40
   5   2   5   25.31    2.19
   5   2   5   27.78    1.90
   6  -2   5    6.73    1.71
   6  -2   5    8.92    1.51
   6  -2   5    7.28    1.17
  -6  -2  -5    9.84    0.76
   6  -2   5    8.25    1.80
   6   2   5    7.58    1.80
   6   2   5    6.94    1.15
   6   2   5    7.57    1.34
   6   2   5   10.32    1.33
   7   2   5   -0.15    0.57
   7   2   5    0.05    0.83
   7   2   5    0.82    0.64
   8   2   5   11.26    1.27
   8   2   5   13.17    1.47
  10  -3  -5   12.48    1.04
  10   3  -5   12.73    0.99
   9  -3  -5   13.47    1.17
   9  -3  -5   16.21    1.52
   9  -3  -5   15.14    1.27
   9   3  -5   13.90    1.19
   9   3  -5   14.02    1.25
   9   3  -5   14.90    1.26
   8  -3  -5    1.86    0.86
   8  -3  -5    0.26    0.38
   8  -3  -5    0.82    0.54
   8   3  -5    0.48    0.36
   7  -3  -5    0.35    0.52
   7   3  -5    1.16    0.93
   7   3  -5    0.85    0.53
  -6  -3   5   -0.59    0.61
  -6  -3   5    0.90    0.40
   6   3  -5    0.32    0.46
  -6   3   5   -0.25    0.35
   5  -3  -5   68.57    4.43
   5  -3  -5   64.43    4.38
   5  -3  -5   62.88    4.56
  -5  -3   5   65.98    4.40
   5  -3  -5   59.25    4.47
  -5  -3   5   65.90    4.31
   5  -3  -5   60.53    4.39
   5   3  -5   60.42    4.36
   5   3  -5   67.71    4.49
   5   3  -5   56.99    4.38
   5   3  -5   67.81    4.43
   5   3  -5   64.59    4.42
  -5   3   5   68.93    4.31
  -4  -3   5   44.32    3.01
  -4  -3   5   46.40    2.93
  -4   3   5   41.64    2.92
  -4   3   5   41.33    2.97
  -3   3   5   35.89    2.43
  -2  -3   5    5.63    0.46
  -2  -3   5    6.01    0.52
  -2   3   5    5.47    0.48
  -2   3   5    4.44    0.44
  -1  -3   5   21.24    1.48
   1  -3  -5   22.54    1.47
  -1   3   5   21.97    1.48
  -1   3   5   19.49    1.48
   1   3  -5   23.07    1.48
   0  -3   5   43.27    2.96
   0  -3  -5   45.60    2.97
   0   3   5   44.81    2.97
   0   3  -5   45.11    2.97
   0   3   5   43.15    2.99
  -1  -3  -5    1.18    0.21
   1   3   5    1.52    0.33
  -1   3  -5    1.14    0.19
  -2  -3  -5  261.07   16.44
  -2  -3  -5  233.93   16.37
  -2   3  -5  222.88   16.39
   2   3   5  262.80   16.41
  -2   3  -5  253.43   16.39
   3  -3   5   34.55    2.21
  -3  -3  -5   28.29    2.12
   3   3   5   31.62    2.20
   4  -3   5    9.66    1.22
  -4  -3  -5    9.31    0.68
   4  -3   5   11.11    1.16
   4  -3   5    7.38    1.03
   4  -3   5    9.14    1.31
   4  -3   5    9.38    0.89
   4   3   5    6.87    1.14
   4   3   5    8.79    0.87
   4   3   5   11.31    1.01
   4   3   5    9.45    0.91
   4   3   5    8.18    0.95
   5  -3   5   20.18    2.24
  -5  -3  -5   25.75    1.72
   5  -3   5   24.90    1.88
   5  -3   5   21.72    2.03
   5  -3   5   21.77    2.04
   5  -3   5   29.18    2.15
   5   3   5   24.55    1.86
   5   3   5   28.20    2.23
   5   3   5   28.09    1.91
   6  -3   5    0.77    1.09
   6  -3   5    4.28    0.96
  -6  -3  -5    3.13    0.51
   6  -3   5    2.93    1.10
   6   3   5    1.79    0.71
   6   3   5    2.41    0.87
   6   3   5    2.53    0.63
   6   3   5    2.05    0.60
   7   3   5    1.95    1.01
   7   3   5    2.53    0.53
   8   3   5    0.58    0.41
   8   3   5   -0.23    0.50
   9  -4  -5   11.84    1.07
   9  -4  -5   12.60    1.27
   9  -4  -5   10.66    0.92
   9   4  -5   11.30    1.03
   9   4  -5    9.13    1.04
   8  -4  -5    7.99    1.00
   8  -4  -5    7.98    1.29
   8   4  -5   13.52    2.95
   8   4  -5    9.30    1.04
   8   4  -5   10.24    1.13
   8   4  -5    8.35    1.08
   7  -4  -5    0.70    0.55
   7  -4  -5   -0.50    0.79
   7  -4  -5   -0.43    0.61
   7  -4  -5    0.45    1.08
   7  -4  -5    0.84    0.39
   7   4  -5    1.58    0.58
   7   4  -5   -1.29    1.02
   7   4  -5    0.37    0.39
   7   4  -5    0.48    0.53
  -7   4   5    1.58    0.60
   6  -4  -5   -0.46    0.55
  -6  -4   5   -0.39    0.47
  -6  -4   5    0.41    0.55
   6  -4  -5    0.13    1.30
   6  -4  -5   -0.33    0.39
   6   4  -5   -0.68    0.50
   6   4  -5   -0.79    0.65
   6   4  -5   -1.09    0.92
  -6   4   5    0.35    0.34
   5  -4  -5    0.13    0.72
  -5  -4   5    0.54    0.34
   5  -4  -5   -0.31    0.56
   5  -4  -5   -0.01    0.56
  -5   4   5    0.29    0.43
   5   4  -5    0.13    0.35
   5   4  -5    0.57    0.52
   5   4  -5    0.94    0.51
  -5   4   5    0.87    0.28
   4  -4  -5   59.88    4.23
   4  -4  -5   67.75    4.21
  -4  -4   5   64.19    4.11
  -4  -4   5   64.20    4.17
  -4   4   5   62.11    4.10
  -4   4   5   54.81    4.13
   4   4  -5   63.67    4.19
   4   4  -5   53.85    4.14
  -3  -4   5   22.12    1.53
  -3  -4   5   21.96    1.48
  -3   4   5   20.34    1.48
  -3   4   5   20.01    1.45
  -2  -4   5   18.00    1.25
   2   4  -5   17.73    1.25
  -2   4   5   18.09    1.24
  -2   4   5   18.10    1.26
   1  -4  -5   13.31    0.95
  -1  -4   5   13.31    0.95
   1   4  -5   14.08    0.95
  -1   4   5   13.66    0.96
  -1   4   5   12.92    0.95
   0  -4   5    0.05    0.20
   0  -4   5    0.24    0.20
   0   4   5    0.11    0.20
   0   4   5    0.35    0.17
   1  -4   5  326.09   20.31
  -1  -4  -5  300.08   20.33
  -1   4  -5  289.27   20.31
   1   4   5  306.58   20.39
   2  -4   5   76.62    4.54
  -2  -4  -5   66.69    4.49
  -2  -4  -5   58.44    4.51
  -2   4  -5   60.49    4.48
  -2   4  -5   70.02    4.49
   2   4   5   72.12    4.54
   3  -4   5    0.53    0.30
   4  -4   5   13.80    1.44
   4  -4   5   12.13    1.71
   4  -4   5   16.76    1.23
  -4  -4  -5   14.91    1.07
   4  -4   5   17.17    1.25
   4  -4   5   17.91    1.55
   4   4   5   15.15    1.30
   4   4   5   13.33    1.24
   4   4   5   15.25    1.37
   4   4   5   14.68    1.29
  -5  -4  -5    1.50    0.34
   5  -4   5    2.01    0.63
   5   4   5    1.63    0.64
   5   4   5    0.78    0.53
   5   4   5    0.73    0.61
   5   4   5    2.23    0.75
   6  -4   5    0.01    0.56
   6  -4   5   -1.07    0.90
   6  -4   5    0.04    0.69
   6   4   5    0.00    0.78
   6   4   5   -1.09    0.94
   6   4   5   -0.22    0.57
   6   4   5    0.07    0.50
   6   4   5    0.41    0.61
   7  -4   5   13.91    1.91
   7   4   5   16.91    1.51
   7   4   5   16.88    1.60
   7   4   5   19.91    2.46
   8   4   5    2.86    0.50
   8   4   5    2.84    0.47
   9   5  -5    0.45    0.34
   8  -5  -5    2.39    0.59
   8   5  -5    1.06    0.57
   8   5  -5    1.40    0.56
   8   5  -5    1.28    0.51
  -7  -5   5    1.65    1.00
   7  -5  -5    2.72    0.47
   7   5  -5    3.05    0.59
  -7   5   5    4.45    0.91
   6  -5  -5    0.35    0.54
   6  -5  -5    0.43    0.75
   6  -5  -5   -0.02    0.32
  -6  -5   5    0.13    0.49
   6  -5  -5    0.47    0.67
  -6  -5   5    1.49    0.63
   6   5  -5    1.07    0.48
   6   5  -5   -0.83    1.70
   6   5  -5    0.36    0.38
  -6   5   5    0.17    0.41
   6   5  -5   -0.48    0.54
  -5  -5   5   -0.36    0.45
   5  -5  -5    0.05    0.53
   5  -5  -5    0.97    0.69
   5  -5  -5   -0.62    0.65
  -5  -5   5   -0.31    0.36
   5   5  -5    0.00    0.39
   5   5  -5   -0.04    0.40
   5   5  -5    0.15    0.52
  -4  -5   5    2.26    0.37
  -4  -5   5    1.43    0.37
   4  -5  -5    0.81    0.51
   4  -5  -5    1.65    0.46
   4   5  -5    2.62    0.64
  -4   5   5    2.03    0.51
   4   5  -5    3.29    0.74
  -3  -5   5   32.31    2.20
  -3  -5   5   33.40    2.03
  -3   5   5   25.06    2.01
  -3   5   5   27.17    2.00
  -2  -5   5   19.29    1.29
  -2  -5   5   17.53    1.24
  -2   5   5   17.11    1.23
  -2   5   5   16.93    1.24
   1  -5  -5  212.94   13.76
  -1  -5   5  208.36   13.75
  -1   5   5  210.50   13.77
   1   5  -5  205.05   13.73
  -1   5   5  195.78   13.71
   0  -5  -5  108.63    7.01
   0  -5   5   95.97    6.98
   0   5   5  104.20    6.99
   0   5   5  108.47    7.01
   0   5  -5  108.37    7.01
  -1  -5  -5   66.92    4.66
   1  -5   5   80.73    4.70
  -1   5  -5   60.68    4.67
   1   5   5   74.81    4.70
  -1   5  -5   66.98    4.66
  -2  -5  -5   37.48    2.61
   2   5   5   42.34    2.67
  -2   5  -5   39.91    2.61
  -2   5  -5   35.93    2.61
  -3  -5  -5   23.21    1.57
   3  -5   5   22.09    1.78
   3  -5   5   24.29    1.68
   3  -5   5   25.44    1.68
   3   5   5   23.19    1.65
   3   5   5   25.40    1.75
   3   5   5   21.85    1.68
  -3   5  -5   20.46    1.58
  -3   5  -5   22.28    1.56
   3   5   5   22.75    1.72
   4  -5   5   64.37    4.78
   4  -5   5   78.58    4.77
   4  -5   5   72.32    4.77
  -4  -5  -5   71.43    4.68
   4  -5   5   73.92    4.87
   4  -5   5   62.02    4.85
   4   5   5   71.21    4.80
   4   5   5   71.01    4.77
   4   5   5   72.63    4.91
   4   5   5   68.09    4.78
  -4   5  -5   63.77    4.66
   4   5   5   71.31    4.78
   5   5   5    1.86    0.91
   6  -5   5    6.65    1.24
   6  -5   5    8.07    1.14
   6  -5   5    7.75    1.42
  -6  -5  -5    8.59    0.79
   6  -5   5   10.21    1.07
   6   5   5    8.14    1.06
   6   5   5    8.70    1.34
   6   5   5   10.37    1.19
   7  -5   5    1.50    0.59
   7   5   5    0.91    0.77
   7   5   5    1.15    0.65
   7   5   5   -0.11    0.81
   8   5   5    5.90    0.78
   8   5   5    4.55    0.88
   9  -6  -5    4.57    0.61
   9  -6  -5    3.54    0.57
   9   6  -5    3.76    0.68
   9   6  -5    2.66    0.67
   9   6  -5    3.60    0.64
   8   6  -5    2.35    0.53
   7  -6  -5   51.16    3.73
   7  -6  -5   51.81    3.67
   7  -6  -5   51.33    3.59
  -7  -6   5   52.98    3.74
   7   6  -5   50.80    3.61
   7   6  -5   52.13    3.64
   7   6  -5   54.51    3.60
  -7   6   5   48.81    3.63
  -6  -6   5    3.52    0.80
  -6  -6   5    4.82    1.05
   6  -6  -5    2.10    0.87
   6  -6  -5    3.45    0.66
   6   6  -5    3.45    0.86
   6   6  -5    3.27    0.60
   6   6  -5    2.83    0.60
   6   6  -5    2.38    1.13
   5  -6  -5   15.27    1.37
  -5  -6   5   16.33    1.14
   5  -6  -5   12.68    1.59
   5  -6  -5   14.67    1.36
   5   6  -5   12.62    1.35
   5   6  -5   14.35    1.24
   5   6  -5   12.75    1.85
   5   6  -5   12.79    1.25
  -5   6   5   15.11    1.07
   5   6  -5   15.17    1.41
   4  -6  -5    1.13    0.52
  -4  -6   5    1.53    0.39
  -3  -6   5   12.15    0.90
  -3  -6   5   11.95    0.95
  -3   6   5   10.42    0.87
  -3   6   5   11.43    0.85
   2  -6  -5  102.07    7.35
  -2  -6   5  114.96    7.35
  -2  -6   5  123.52    7.39
  -2   6   5  106.26    7.35
  -2   6   5  104.92    7.34
   2   6  -5  110.56    7.36
  -1  -6   5   43.96    2.91
   1  -6  -5   44.25    2.91
  -1   6   5   44.58    2.91
   1   6  -5   44.51    2.91
  -1   6   5   38.74    2.90
   0  -6  -5  166.83   11.59
   0  -6   5  191.55   11.63
   0   6   5  174.12   11.59
   0   6  -5  163.92   11.60
   1  -6   5   28.52    1.85
  -1  -6  -5   25.86    1.81
   1   6   5   27.32    1.86
  -1   6  -5   24.89    1.80
   2  -6   5    0.42    0.27
  -2  -6  -5    0.72    0.22
   2   6   5    0.19    0.27
   3  -6   5    4.23    0.66
  -3  -6  -5    4.25    0.39
   3  -6   5    3.31    0.60
   3  -6   5    4.90    0.65
   3  -6   5    4.00    0.60
  -3   6  -5    3.64    0.37
   3   6   5    3.73    0.51
   3   6   5    4.17    0.75
   4  -6   5   27.39    1.80
   4  -6   5   24.65    1.94
   4  -6   5   22.28    1.86
  -4  -6  -5   24.29    1.69
   4  -6   5   23.51    2.09
  -4   6  -5   24.41    1.67
   4   6   5   26.41    2.13
   4   6   5   25.47    1.87
   4   6   5   23.28    1.86
   4   6   5   22.83    1.90
   4   6   5   23.56    1.85
   5  -6   5   59.83    4.44
   5  -6   5   67.82    4.66
   5  -6   5   65.77    4.42
  -5  -6  -5   61.38    4.30
   5   6   5   67.53    4.45
   5   6   5   63.14    4.40
   5   6   5   65.44    4.50
  -5   6  -5   60.20    4.29
   5   6   5   66.17    4.45
   6  -6   5    1.46    0.76
   6  -6   5    1.37    0.65
   6  -6   5    1.08    0.53
  -6  -6  -5    0.73    0.45
   6  -6   5    1.05    0.71
   6   6   5    1.35    0.56
   6   6   5    1.49    0.77
   7  -6   5   33.10    2.35
   7  -6   5   25.19    2.45
   7  -6   5   31.71    2.23
   7   6   5   34.00    2.47
   7   6   5   25.91    2.26
   8   6   5   13.23    1.14
   8   6   5   12.99    1.18
   9  -7  -5    1.49    0.44
   9  -7  -5    0.95    0.35
   9   7  -5    1.22    0.29
   9   7  -5    0.75    0.30
   8  -7  -5   32.28    2.36
   8  -7  -5   30.81    2.18
   8  -7  -5   31.34    2.28
   8   7  -5   29.23    2.21
   8   7  -5   30.44    2.25
   8   7  -5   29.75    2.25
   7  -7  -5    7.39    1.44
   7  -7  -5    5.55    0.94
   7  -7  -5    7.57    1.30
   7  -7  -5    6.37    1.13
   7   7  -5    5.78    0.97
   7   7  -5    5.41    1.07
   7   7  -5    5.70    1.15
   6  -7  -5  100.70    6.57
   6  -7  -5  100.05    6.59
   6  -7  -5   91.79    6.62
  -6  -7   5   81.24    6.59
  -6  -7   5   97.91    6.52
   6  -7  -5  105.87    6.53
   6   7  -5   91.95    6.52
   6   7  -5   97.45    6.56
  -6   7   5   96.84    6.48
   6   7  -5   98.47    6.58
   6   7  -5  100.49    6.53
   5  -7  -5   -0.31    0.38
  -5  -7   5   -0.18    0.46
   5  -7  -5    0.35    0.57
   5  -7  -5   -0.61    0.43
  -5  -7   5    0.06    0.44
   5   7  -5    0.23    0.52
  -5   7   5    0.16    0.30
   5   7  -5   -0.02    0.50
   5   7  -5    0.31    0.83
   5   7  -5    0.70    0.32
   4  -7  -5    1.90    0.34
   4  -7  -5    1.57    0.61
  -4  -7   5    2.56    0.50
   4  -7  -5    3.64    0.86
  -4  -7   5    2.43    0.52
   4  -7  -5    1.82    0.56
   4   7  -5    1.72    0.40
   4   7  -5    1.15    0.50
   4   7  -5    1.62    0.46
  -4   7   5    2.44    0.35
  -3  -7   5    4.84    0.60
  -2  -7   5   74.12    4.67
  -2  -7   5   75.70    4.71
  -2   7   5   60.69    4.64
  -2   7   5   68.14    4.66
   2   7  -5   69.93    4.67
  -1  -7   5  418.42   28.99
   1  -7  -5  416.64   28.99
  -1  -7   5  497.60   29.16
   1   7  -5  445.90   29.05
  -1   7   5  422.73   29.01
  -1   7   5  419.25   29.03
   0  -7   5   10.94    0.81
   0  -7  -5    9.89    0.74
   0   7   5    9.11    0.77
   0   7   5    9.09    0.76
   0   7  -5    9.01    0.72
   1  -7   5  279.75   16.53
  -1  -7  -5  238.14   16.51
   1   7   5  246.51   16.51
  -1   7  -5  227.02   16.49
  -2  -7  -5   -0.25    0.28
  -2   7  -5   -0.12    0.27
  -3  -7  -5    0.61    0.25
   3  -7   5    0.51    0.54
   3  -7   5    0.51    0.54
   3  -7   5    0.98    0.41
  -3   7  -5    1.14    0.29
   3   7   5    0.54    0.29
   3   7   5    1.81    0.56
   3   7   5    0.05    0.47
   3   7   5    0.37    0.38
   4  -7   5   49.09    3.67
   4  -7   5   47.65    3.73
   4  -7   5   52.26    3.76
  -4  -7  -5   51.83    3.55
   4  -7   5   54.80    3.63
   4   7   5   53.15    3.61
   4   7   5   56.49    3.66
  -4   7  -5   50.99    3.53
   4   7   5   57.19    3.68
   4   7   5   52.27    3.67
   4   7   5   54.04    3.80
  -5  -7  -5    0.38    0.35
   5  -7   5    0.61    0.45
   5  -7   5    0.20    0.68
   5  -7   5   -0.64    0.60
   5   7   5    0.10    0.41
   5   7   5    0.25    0.78
   5   7   5    0.19    0.52
   6  -7   5   72.69    5.64
   6  -7   5   80.94    5.55
  -6  -7  -5   75.72    5.50
   6  -7   5   86.72    5.63
   6  -7   5   84.76    5.66
  -6   7  -5   73.43    5.48
   6   7   5   83.31    5.56
   6   7   5   89.32    5.58
   6   7   5   88.77    5.71
   6   7   5   81.21    5.58
   7  -7   5    4.76    0.81
   7  -7   5    5.49    1.16
   7  -7   5    5.83    0.91
   7   7   5    6.69    1.03
   7   7   5    5.98    0.90
   7   7   5    6.94    0.99
   8   7   5    6.78    0.88
   8   7   5    9.65    0.84
   9  -8  -5    6.48    0.66
   9  -8  -5    7.37    0.93
   9   8  -5    6.18    0.70
   9   8  -5    6.26    0.75
   9   8  -5    8.07    0.75
   8  -8  -5   10.78    1.16
   8  -8  -5    7.85    0.99
   8  -8  -5    9.81    0.83
   8   8  -5   10.46    0.96
   8   8  -5    9.59    1.01
   8   8  -5    7.29    1.06
   7  -8  -5   84.00    5.70
   7  -8  -5   76.53    5.80
   7  -8  -5   87.32    5.78
   7  -8  -5   90.46    5.76
  -7  -8   5   86.80    5.85
   7   8  -5   86.41    5.77
   7   8  -5   85.52    5.71
  -7   8   5   76.09    5.73
   7   8  -5   83.01    5.73
   6  -8  -5    2.58    0.72
   6  -8  -5    1.61    0.65
   6   8  -5    1.41    0.59
   6   8  -5    1.62    0.43
   6   8  -5    1.67    0.59
   6   8  -5    1.84    0.53
  -5  -8   5    3.74    0.73
  -5   8   5    4.73    0.58
   5   8  -5    4.95    0.96
  -4  -8   5   14.27    1.15
   4  -8  -5   14.94    1.40
   4  -8  -5   12.13    1.21
  -4  -8   5   15.82    1.14
  -4   8   5   12.85    1.05
   4   8  -5   13.53    1.39
   4   8  -5   14.70    1.21
   4   8  -5   13.50    1.23
   4   8  -5   15.61    1.27
  -3  -8   5    0.44    0.28
   3  -8  -5   -0.41    0.45
  -3  -8   5    0.32    0.36
   3  -8  -5    0.47    0.39
   3   8  -5    0.19    0.25
   3   8  -5    0.04    0.35
  -3   8   5    0.10    0.24
  -2  -8   5   71.29    4.75
   2   8  -5   71.70    4.76
  -2   8   5   69.55    4.75
   1  -8  -5  108.71    7.23
  -1  -8   5  108.38    7.23
  -1   8   5  108.51    7.23
   1   8  -5  114.70    7.23
  -1   8   5  101.94    7.22
   0  -8  -5  352.33   24.77
   0  -8   5  413.70   24.88
   0   8   5  367.70   24.82
   0   8  -5  356.89   24.81
  -1  -8  -5    2.06    0.41
   1  -8   5    2.75    0.51
  -1   8  -5    2.69    0.35
   1   8   5    3.20    0.48
   2  -8   5   10.65    0.97
  -2  -8  -5    9.98    0.82
   2  -8   5   12.79    0.96
   2  -8   5   11.46    1.03
   2  -8   5   10.56    1.11
   2   8   5   12.23    1.52
   2   8   5   11.72    0.96
   2   8   5   11.52    1.09
  -2   8  -5   10.70    0.81
  -3  -8  -5    4.11    0.43
   3  -8   5    3.69    0.69
   3  -8   5    2.81    0.55
   3  -8   5    3.40    0.51
   3  -8   5    5.19    1.17
   3   8   5    3.39    0.84
   3   8   5    3.93    0.93
   3   8   5    3.86    0.76
   3   8   5    4.46    0.73
   4  -8   5    3.49    0.65
  -4  -8  -5    3.62    0.43
   4  -8   5    3.28    0.80
   4  -8   5    3.17    0.75
  -4   8  -5    3.63    0.43
   4   8   5    3.18    0.69
   5  -8   5   14.38    1.56
  -5  -8  -5   14.35    1.05
   5  -8   5   10.31    1.57
   5  -8   5   13.41    1.59
   5  -8   5   13.30    1.20
   5  -8   5   15.10    2.04
   5   8   5   11.69    1.73
   5   8   5   13.79    1.47
  -5   8  -5   12.74    1.04
   5   8   5   13.85    1.43
   5   8   5   14.84    1.27
   6  -8   5   13.42    1.60
   6  -8   5   14.92    1.55
  -6  -8  -5   10.83    1.17
   6   8   5   14.17    1.39
  -6   8  -5   13.67    1.21
   6   8   5   10.86    1.72
   6   8   5   13.41    1.27
   6   8   5   13.19    1.32
   7  -8   5   22.73    1.82
   7  -8   5   23.55    1.90
   7  -8   5   23.66    1.91
   7   8   5   20.68    1.85
   7   8   5   26.48    2.04
   7   8   5   24.72    1.78
   7   8   5   25.66    1.79
   9  -9  -5    2.85    0.72
   9  -9  -5    2.45    0.42
   8  -9  -5   10.22    1.02
   8  -9  -5    8.31    0.75
   8   9  -5    9.65    0.94
   8   9  -5    7.86    0.95
   8   9  -5    7.17    1.02
   7  -9  -5    5.77    1.33
  -7   9   5    7.80    1.21
   6  -9  -5   12.60    1.29
   6  -9  -5    7.83    1.53
   6  -9  -5   10.88    1.10
   6   9  -5   10.20    1.21
   6   9  -5    9.51    1.25
  -6   9   5   10.83    1.08
   6   9  -5    8.71    1.09
   6   9  -5   11.46    1.09
   5  -9  -5   15.00    1.56
   5  -9  -5   17.03    1.52
   5  -9  -5   14.82    1.79
  -5  -9   5   16.76    1.33
  -5  -9   5   13.86    1.32
   5   9  -5   14.97    1.43
  -5   9   5   18.32    1.25
   5   9  -5   17.56    1.66
   5   9  -5   14.57    1.57
   5   9  -5   17.30    1.36
   4  -9  -5   20.41    1.61
   4  -9  -5   20.42    1.62
  -4  -9   5   17.31    1.49
   4  -9  -5   18.70    1.53
   4  -9  -5   22.35    1.76
  -4  -9   5   20.15    1.48
   4   9  -5   17.20    1.59
   4   9  -5   19.17    1.57
   4   9  -5   21.04    1.59
   4   9  -5   18.03    1.54
  -4   9   5   19.23    1.41
   3  -9  -5   10.47    1.00
   3  -9  -5   11.22    0.92
  -3  -9   5    8.26    0.86
  -3  -9   5    9.49    0.82
   3  -9  -5    7.49    1.03
   3  -9  -5   10.09    1.07
   3   9  -5    8.15    0.90
   3   9  -5    9.96    0.89
  -3   9   5    8.52    0.76
  -2  -9   5   59.18    3.94
  -2  -9   5   61.55    3.97
  -2   9   5   55.96    3.93
   2   9  -5   56.46    3.95
   1  -9  -5  105.44    7.33
  -1  -9   5  118.53    7.36
  -1  -9   5  103.59    7.33
  -1   9   5  107.97    7.32
  -1   9   5  107.90    7.33
   1   9  -5  115.75    7.33
   0  -9   5   18.74    1.34
   0  -9  -5   17.26    1.28
   0   9  -5   18.06    1.28
   0   9   5   18.25    1.30
   0   9   5   17.04    1.37
  -1  -9  -5   36.81    2.57
   1  -9   5   39.16    2.58
  -1   9  -5   35.94    2.54
   1   9   5   37.92    2.58
  -2  -9  -5   14.37    0.99
   2  -9   5   12.85    1.32
   2  -9   5   13.05    1.15
   2  -9   5   15.37    1.12
   2  -9   5   11.80    1.23
   2   9   5   13.94    1.08
   2   9   5   11.49    1.27
  -2   9  -5   14.31    0.97
   2   9   5   12.84    1.24
   2   9   5   13.71    1.08
   2   9   5   14.17    1.31
   3  -9   5    1.22    0.53
  -3  -9  -5    1.21    0.33
   3  -9   5    0.50    0.46
   3   9   5    0.52    0.51
   3   9   5    1.25    0.40
   3   9   5    1.87    0.52
  -3   9  -5    1.18    0.29
   4  -9   5   43.14    3.16
   4  -9   5   44.81    3.11
  -4  -9  -5   44.77    3.02
   4  -9   5   43.33    3.16
   4  -9   5   40.51    3.28
   4  -9   5   45.16    3.17
   4   9   5   46.71    3.15
   4   9   5   46.68    3.14
  -4   9  -5   44.04    3.00
   4   9   5   44.06    3.10
  -5  -9  -5   -0.06    0.41
   5  -9   5   -0.57    0.68
   5  -9   5    2.41    1.02
   5  -9   5    0.35    0.60
  -5   9  -5    0.59    0.64
   5   9   5    0.98    0.61
   5   9   5    0.84    0.49
   5   9   5    1.10    0.67
   6  -9   5   16.46    1.62
  -6  -9  -5   13.45    1.45
   6  -9   5   15.12    1.79
  -6   9  -5   18.15    1.44
   6   9   5   15.56    1.74
   6   9   5   18.32    1.44
   6   9   5   18.36    1.49
   7  -9   5    0.88    0.50
   7  -9   5    0.57    0.51
   7  -9   5    0.87    0.54
   7   9   5    1.15    0.55
   7   9   5    1.19    0.37
   8   9   5   13.79    2.06
   8   9   5   10.69    0.95
   8   9   5   11.32    0.99
   9 -10  -5   11.68    0.90
   9 -10  -5   11.68    1.03
   9  10  -5   11.00    0.97
   9  10  -5   13.14    1.05
   8 -10  -5    5.27    0.95
   8 -10  -5    5.82    1.08
   8 -10  -5    4.93    0.60
   8  10  -5    4.25    0.75
   8  10  -5    4.11    0.78
  -7 -10   5    3.07    1.04
   7 -10  -5    1.98    0.60
   7 -10  -5    1.96    0.70
   7 -10  -5    1.46    0.71
   7  10  -5    1.53    0.58
   7  10  -5    3.97    0.86
   7  10  -5    1.35    0.53
   6 -10  -5   69.85    4.63
   6 -10  -5   67.41    4.69
   6 -10  -5   65.14    4.74
  -6 -10   5   74.99    4.73
   6 -10  -5   64.40    4.71
   6  10  -5   69.21    4.66
  -6  10   5   70.55    4.65
   6  10  -5   61.90    4.62
   6  10  -5   64.91    4.62
   6  10  -5   66.73    4.68
   5 -10  -5   11.04    1.15
   5 -10  -5   12.34    1.30
   5 -10  -5   10.86    1.40
  -5 -10   5   13.08    1.21
   5  10  -5   13.30    1.21
   5  10  -5   14.40    1.16
   5  10  -5   11.33    1.47
  -5  10   5   13.56    1.11
   4 -10  -5   51.97    3.94
  -4 -10   5   53.52    3.73
   4 -10  -5   56.49    3.82
   4 -10  -5   50.51    3.77
   4 -10  -5   55.41    3.77
   4 -10  -5   59.76    3.76
  -4 -10   5   51.95    3.76
   4  10  -5   54.21    3.82
   4  10  -5   54.96    4.05
   4  10  -5   53.84    3.75
   4  10  -5   54.80    3.84
   4  10  -5   54.14    3.74
  -4  10   5   54.64    3.69
   3 -10  -5    3.00    0.62
  -3 -10   5    2.22    0.43
   3 -10  -5    1.20    0.61
   3 -10  -5    1.98    0.56
   3 -10  -5    1.65    0.58
  -3 -10   5    2.96    0.60
   3  10  -5    2.09    0.38
   3  10  -5    1.29    0.41
  -2 -10   5   29.36    2.00
   2 -10  -5   27.69    2.06
  -2 -10   5   27.81    2.00
   2  10  -5   26.63    2.01
  -2  10   5   29.46    1.95
   2  10  -5   27.89    2.07
   1 -10  -5    2.86    0.69
  -1 -10   5    3.68    0.73
  -1 -10   5    2.11    0.55
  -1  10   5    2.67    0.55
   1  10  -5    2.31    0.47
   0 -10  -5   22.30    1.56
   0 -10   5   23.18    1.59
   0  10   5   21.93    1.64
   0  10   5   22.84    1.57
   0  10  -5   19.04    1.55
   1 -10   5   48.93    3.64
   1 -10   5   49.77    3.56
   1 -10   5   54.39    3.58
  -1 -10  -5   54.00    3.54
   1 -10   5   53.56    3.64
   1  10   5   54.32    3.64
  -1  10  -5   51.72    3.52
  -2 -10  -5   71.02    4.90
   2 -10   5   75.57    4.95
   2 -10   5   72.44    4.95
   2 -10   5   81.62    5.03
   2 -10   5   70.90    4.98
   2 -10   5   77.42    4.97
   2 -10   5   72.29    5.01
   2  10   5   71.34    4.96
   2  10   5   71.92    4.99
   2  10   5   68.92    4.94
   2  10   5   72.16    5.01
  -2  10  -5   71.90    4.89
  -3 -10  -5   46.88    3.21
   3 -10   5   49.90    3.28
   3 -10   5   46.90    3.44
   3 -10   5   43.27    3.33
   3 -10   5   51.55    3.45
   3 -10   5   46.45    3.33
   3  10   5   45.66    3.37
   3  10   5   50.27    3.39
   3  10   5   46.91    3.25
   3  10   5   47.58    3.34
  -3  10  -5   44.60    3.19
   4 -10   5    1.16    0.65
   4 -10   5    1.80    0.63
   4  10   5    0.47    0.41
   4  10   5    2.01    0.55
  -5 -10  -5    9.09    0.84
   5 -10   5    8.04    1.26
   5 -10   5    7.61    1.34
   5 -10   5    6.22    1.43
   5  10   5    8.98    1.22
   5  10   5   10.03    1.09
   5  10   5   11.73    1.43
   5  10   5    8.64    1.27
   6 -10   5    0.99    0.48
   6 -10   5    2.21    0.67
   6 -10   5    1.36    0.70
   6  10   5    1.61    0.53
   6  10   5    1.58    0.47
   7 -10   5    1.21    0.50
   7  10   5    1.69    0.41
   7  10   5    1.69    0.36
   7  10   5    1.39    0.57
   8  10   5    8.99    0.71
   8  10   5    6.08    0.73
   9 -11  -5   15.53    1.15
   9  11  -5   15.59    1.24
   8 -11  -5    0.36    0.47
   8 -11  -5    0.31    0.21
   8  11  -5   -0.44    0.38
   8  11  -5    0.41    0.39
   8  11  -5    0.22    0.34
   7 -11  -5   -0.27    0.63
   7 -11  -5   -0.28    0.39
   7 -11  -5    0.22    0.55
   7  11  -5   -0.51    0.56
   7  11  -5    0.38    0.48
   6 -11  -5    3.26    0.68
   6 -11  -5    3.98    0.88
  -6 -11   5    2.61    0.75
   6 -11  -5    3.34    0.74
   6  11  -5    2.74    0.61
   6  11  -5    2.73    0.67
  -5 -11   5    2.83    0.59
   5 -11  -5    2.91    0.65
   5 -11  -5    1.55    0.65
   5 -11  -5    1.81    0.44
   5  11  -5    2.34    0.60
   4 -11  -5   25.21    1.95
   4 -11  -5   25.05    2.01
   4 -11  -5   24.70    1.89
  -4 -11   5   25.55    1.92
  -4 -11   5   23.92    1.88
  -4  11   5   29.04    1.86
   4  11  -5   24.84    2.13
   4  11  -5   24.17    1.89
   4  11  -5   24.38    2.05
   3 -11  -5   99.76    6.34
   3 -11  -5   82.88    6.33
   3 -11  -5   94.01    6.28
   3 -11  -5   90.70    6.26
  -3 -11   5   94.87    6.26
  -3 -11   5   88.55    6.28
   3  11  -5  106.84    6.38
  -3  11   5   91.64    6.35
   3  11  -5   94.63    6.36
   3  11  -5   93.93    6.39
   3  11  -5   89.23    6.27
  -3  11   5   90.45    6.24
  -2 -11   5   88.11    6.29
   2 -11  -5   94.93    6.31
  -2 -11   5   93.81    6.29
   2 -11  -5   99.19    6.29
   2 -11  -5   95.94    6.34
  -2  11   5   92.97    6.25
   2  11  -5   89.22    6.30
  -1 -11   5   39.00    2.90
  -1 -11   5   40.32    2.82
  -1  11   5   39.99    2.83
   1  11  -5   44.02    2.81
   0 -11   5   29.35    2.13
   0 -11  -5   31.18    2.11
   0 -11   5   30.60    2.22
   0 -11   5   27.46    2.18
   0  11  -5   31.27    2.08
   1 -11   5   10.41    0.90
  -1 -11  -5   10.15    0.75
   1 -11   5    8.49    0.83
   1 -11   5    7.53    1.07
   1 -11   5    8.79    1.15
   1  11   5    7.55    1.03
   1  11   5    7.36    0.98
  -1  11  -5    8.43    0.71
   2 -11   5  263.89   17.69
   2 -11   5  277.59   17.70
   2 -11   5  253.64   17.68
  -2 -11  -5  265.69   17.64
   2 -11   5  276.90   17.69
   2  11   5  265.81   17.67
   2  11   5  246.90   17.67
  -2  11  -5  274.19   17.66
   2  11   5  278.26   17.69
   2  11   5  252.60   17.66
   3 -11   5  102.95    7.17
   3 -11   5  105.21    7.22
  -3 -11  -5  104.55    7.13
   3 -11   5  117.81    7.27
   3 -11   5  102.28    7.22
   3 -11   5  105.36    7.18
   3  11   5  105.74    7.20
   3  11   5  107.41    7.19
   3  11   5  113.78    7.24
  -3  11  -5  104.72    7.12
   3  11   5  103.15    7.15
  -4 -11  -5    4.07    0.59
   4 -11   5    5.16    0.78
   4  11   5    5.10    1.07
   4  11   5    4.17    0.77
   4  11   5    4.01    0.93
   4  11   5    3.07    0.54
  -5 -11  -5   16.47    1.34
   5 -11   5   13.46    1.49
   5 -11   5   15.35    1.38
   5 -11   5   17.25    1.57
   5  11   5   13.31    1.69
  -5  11  -5   15.46    1.34
   5  11   5   16.26    1.51
   5  11   5   17.04    1.59
   5  11   5   16.19    1.44
   6 -11   5    0.83    0.45
   6 -11   5    0.75    0.67
   6 -11   5    1.08    0.70
   6  11   5    1.17    0.50
   6  11   5    1.94    0.68
   6  11   5    1.63    0.55
   6  11   5    1.65    0.45
   7 -11   5   12.96    1.17
   7 -11   5   13.36    1.39
   7 -11   5   15.88    1.44
   7  11   5   13.47    1.16
   7  11   5   15.54    1.46
   8  11   5    9.64    0.86
   8  11   5   10.70    0.83
   9 -12  -5   11.11    0.80
   9  12  -5   10.61    0.88
   9  12  -5   10.33    0.87
   8 -12  -5   20.69    1.45
   8 -12  -5   20.34    1.61
   8 -12  -5   22.19    1.58
   8  12  -5   19.70    1.51
   8  12  -5   18.24    1.54
   8  12  -5   18.37    1.52
   7 -12  -5   -0.03    0.60
   7  12  -5   -0.30    0.54
   7  12  -5   -0.60    0.87
   7  12  -5   -0.50    0.41
   6 -12  -5    7.57    1.27
   6 -12  -5    5.66    1.05
   6 -12  -5    7.63    1.33
  -6  12   5    8.00    1.35
  -5 -12   5    2.56    1.07
   5 -12  -5    0.74    0.76
   5 -12  -5    1.00    0.41
   5  12  -5    0.28    0.62
   5  12  -5    0.94    0.45
   5  12  -5    1.78    0.64
   4 -12  -5   61.58    3.97
  -4 -12   5   57.16    4.01
   4 -12  -5   60.80    3.99
  -4 -12   5   48.99    3.98
   4 -12  -5   57.74    4.03
  -4  12   5   60.61    3.95
   4  12  -5   56.08    4.10
   3 -12  -5   60.23    4.14
  -3 -12   5   58.07    4.15
  -3 -12   5   61.30    4.15
   3 -12  -5   61.82    4.22
   3 -12  -5   62.14    4.14
   3 -12  -5   61.48    4.24
  -3  12   5   62.84    4.12
   3  12  -5   59.30    4.26
   3  12  -5   54.15    4.19
   3  12  -5   62.82    4.32
  -2 -12   5   15.99    1.39
  -2 -12   5   20.27    1.62
   2 -12  -5   18.80    1.51
   2 -12  -5   17.63    1.39
  -2  12   5   19.00    1.73
   2  12  -5   15.42    1.50
  -2  12   5   18.47    1.34
   1 -12  -5   16.02    1.52
  -1 -12   5   18.59    1.56
  -1 -12   5   18.49    1.36
   1  12  -5   17.60    1.42
  -1  12   5   17.01    1.47
   0 -12   5    0.75    0.37
   0 -12  -5    0.61    0.57
   0 -12   5    0.41    0.45
   0 -12   5    0.99    0.42
   0  12   5    0.13    0.48
   0  12  -5    0.81    0.32
   1 -12   5   79.55    5.07
   1 -12   5   73.64    5.14
   1 -12   5   66.94    5.06
   1 -12   5   76.86    5.14
   1 -12   5   74.23    5.10
  -1 -12  -5   77.03    5.03
   1  12   5   78.63    5.12
  -1  12  -5   77.08    5.03
   1  12   5   76.45    5.10
   1  12   5   67.25    5.07
   2 -12   5   34.09    2.41
  -2 -12  -5   32.90    2.31
   2 -12   5   33.37    2.54
   2 -12   5   34.08    2.54
   2 -12   5   33.45    2.46
  -2  12  -5   30.56    2.27
   2  12   5   31.75    2.35
   2  12   5   32.79    2.43
   2  12   5   33.21    2.41
   2  12   5   32.43    2.43
   3 -12   5   44.76    2.96
  -3 -12  -5   42.09    2.89
   3 -12   5   42.19    3.27
   3 -12   5   39.07    3.07
   3 -12   5   41.17    3.06
   3  12   5   48.57    2.95
   3  12   5   42.23    3.09
   3  12   5   38.39    3.01
  -3  12  -5   42.00    2.86
   3  12   5   38.38    2.99
   4 -12   5   28.48    2.50
   4 -12   5   27.85    2.20
   4 -12   5   27.69    2.07
  -4 -12  -5   25.60    2.07
   4 -12   5   29.34    2.22
   4  12   5   27.03    2.14
   4  12   5   24.42    2.04
   4  12   5   28.71    2.31
   4  12   5   28.52    2.13
   5 -12   5   -0.72    0.46
  -5 -12  -5    0.55    0.73
   5 -12   5    0.15    0.41
   5 -12   5    0.78    0.60
   5  12   5    1.10    0.55
   5  12   5    0.47    0.46
   5  12   5   -0.87    0.61
   5  12   5   -0.49    0.64
  -5  12  -5    0.34    0.71
   6 -12   5    1.36    0.43
   6  12   5    2.14    0.85
   7 -12   5   -0.49    0.46
   7 -12   5    0.38    0.45
   7 -12   5    0.41    0.49
   7  12   5   -0.02    0.33
   7  12   5    0.78    0.52
   8  12   5    7.11    0.69
   8  12   5    7.14    0.66
   7 -13  -5    4.04    0.72
   7 -13  -5    3.66    0.62
  -7 -13   5    4.00    1.31
   7  13  -5    3.85    0.66
   6 -13  -5    5.12    1.18
  -5 -13   5   13.89    1.54
   5 -13  -5   14.10    1.60
   5 -13  -5   16.92    1.57
   5 -13  -5   17.29    1.42
   5 -13  -5   17.62    1.62
   5  13  -5   19.20    1.60
   5  13  -5   17.51    1.63
   5  13  -5   13.74    1.44
   4 -13  -5    3.99    0.82
  -4 -13   5    2.94    0.80
  -4 -13   5    5.40    1.40
   4  13  -5    3.43    0.85
   4  13  -5    3.40    0.77
   3 -13  -5   25.28    1.91
  -3 -13   5   26.79    2.09
   3 -13  -5   22.89    3.08
  -3 -13   5   24.54    1.94
   3 -13  -5   24.76    1.99
  -3  13   5   29.41    1.95
  -2 -13   5   31.54    2.43
   2 -13  -5   34.84    2.55
   2 -13  -5   36.78    2.43
   2 -13  -5   32.40    3.17
   2 -13  -5   33.92    2.46
   2  13  -5   35.95    2.78
  -2  13   5   37.95    2.43
  -2  13   5   32.97    2.75
   2  13  -5   30.78    2.51
  -1 -13   5    9.27    0.96
  -1 -13   5   11.77    1.19
   1 -13  -5   10.88    0.99
  -1  13   5   11.18    1.36
  -1  13   5    9.41    1.83
   0 -13  -5    0.88    0.81
   0 -13   5   -0.28    0.76
   0 -13   5    0.25    0.49
   0 -13  -5    0.22    0.73
   0 -13   5    0.33    0.35
   0  13   5   -0.17    0.48
   0  13  -5   -0.31    0.43
   0  13   5   -0.02    0.57
   1 -13   5    0.21    0.42
   1 -13   5   -0.06    0.64
   1 -13   5    0.51    0.59
   1 -13   5    0.32    0.55
  -1 -13  -5    0.95    0.49
   1  13   5   -0.21    0.46
   1  13   5    0.07    0.53
   1  13   5    1.01    0.47
   2 -13   5   83.60    5.62
   2 -13   5   73.83    5.58
  -2 -13  -5   81.17    5.51
   2 -13   5   80.08    5.88
   2 -13   5   82.19    5.60
   2  13   5   84.22    5.57
   2  13   5   77.24    5.56
  -2  13  -5   83.68    5.49
   2  13   5   89.34    5.62
   3 -13   5    3.47    0.58
   3 -13   5    3.70    0.96
  -3 -13  -5    4.91    0.67
   3 -13   5    5.31    1.15
  -3  13  -5    4.17    0.67
   3  13   5    3.00    0.72
   3  13   5    4.21    1.01
   4 -13   5   22.52    1.94
   4 -13   5   29.84    2.44
   4 -13   5   25.38    1.91
  -4 -13  -5   23.36    1.89
   4 -13   5   24.66    2.12
   4 -13   5   26.91    2.11
   4  13   5   22.46    2.00
  -4  13  -5   27.10    1.88
   4  13   5   25.66    2.19
   4  13   5   26.64    1.98
   4  13   5   23.44    1.94
   5 -13   5    1.35    0.49
   5 -13   5    0.43    0.61
   5 -13   5    0.50    0.66
   5  13   5    1.16    0.54
   5  13   5    1.47    0.64
   5  13   5    0.40    0.50
   5  13   5    0.78    0.61
   6 -13   5    0.02    0.55
   6 -13   5    0.19    0.51
   6 -13   5    0.36    0.32
   6  13   5   -0.46    0.44
   6  13   5    0.09    0.45
   6  13   5   -0.30    0.52
   7 -13   5    8.20    0.94
   7 -13   5    8.80    0.97
   7 -13   5    9.10    1.20
   7  13   5    8.39    0.80
   8 -14  -5    1.55    0.39
   8 -14  -5    2.69    0.58
   8  14  -5    2.31    0.57
  -7 -14   5    5.58    1.22
   7 -14  -5    5.97    1.03
   7  14  -5    5.67    0.83
   7  14  -5    3.95    0.97
   6 -14  -5    0.10    0.65
   6 -14  -5   -0.03    0.41
  -6 -14   5    1.87    0.82
   6  14  -5   -0.44    0.54
   6  14  -5    0.34    0.38
   6  14  -5    0.70    0.60
   5 -14  -5    2.40    0.63
   5 -14  -5    1.61    0.70
  -5 -14   5    1.30    0.73
   5 -14  -5    1.59    0.44
   5  14  -5    2.02    0.40
   4 -14  -5    5.09    0.93
  -4 -14   5    5.52    1.01
   4 -14  -5    7.12    1.18
   4 -14  -5    4.89    0.98
   4  14  -5    4.44    0.83
   4  14  -5    4.45    0.91
   4  14  -5    4.12    0.87
  -4  14   5    6.32    1.08
   3 -14  -5   10.75    1.09
  -3 -14   5   12.17    1.14
   3 -14  -5   11.56    1.14
  -3  14   5   13.47    1.26
  -2 -14   5    0.63    0.43
  -2 -14   5    1.15    0.99
   2 -14  -5    1.05    0.44
   2 -14  -5    0.69    0.58
  -2  14   5    1.90    0.75
  -1 -14   5    1.51    0.55
  -1 -14   5    1.67    0.48
   1 -14  -5    1.40    0.73
  -1 -14   5    1.31    0.43
  -1  14   5    2.16    0.73
   0 -14   5   23.04    1.88
   0 -14   5   24.35    2.04
   0 -14   5   25.99    1.77
   0  14  -5   22.98    1.77
   0  14   5   22.10    1.82
   0  14   5   23.21    2.04
   1 -14   5   25.34    1.93
   1 -14   5   26.08    2.19
   1 -14   5   23.15    2.08
   1 -14   5   23.81    2.09
   1  14   5   26.53    2.08
  -1  14  -5   28.36    1.89
   1  14   5   28.29    1.99
   2 -14   5   11.53    1.26
  -2 -14  -5    9.67    1.01
   2 -14   5    8.45    1.40
   2  14   5    7.08    1.33
   2  14   5    8.48    1.15
  -2  14  -5   11.35    0.94
   2  14   5    9.07    1.30
  -3 -14  -5    1.81    0.67
   3 -14   5    1.30    0.52
   3 -14   5    2.38    0.67
   3  14   5    1.89    0.63
   3  14   5    1.57    0.59
   4 -14   5    0.78    1.00
   4 -14   5    0.90    0.53
   4 -14   5    2.14    0.74
   4  14   5    1.87    0.67
   4  14   5    2.02    0.52
   5 -14   5    0.88    0.50
   5 -14   5    0.31    0.61
   5 -14   5    0.40    0.62
   5  14   5    1.47    0.46
   6 -14   5    0.86    0.31
   6 -14   5    0.49    0.41
   6  14   5    0.71    0.33
   7 -14   5    8.56    0.96
   7 -14   5   10.06    0.98
   7  14   5   10.32    0.79
   7  14   5    7.32    0.80
   7  14   5    7.95    1.15
   8 -15  -5    4.71    0.46
   8 -15  -5    4.91    1.06
   8  15  -5    2.83    0.66
   8  15  -5    4.10    0.66
  -7 -15   5    1.68    1.06
   7 -15  -5    0.27    0.48
   7 -15  -5    0.36    0.49
   7 -15  -5    0.08    0.28
   7  15  -5    0.20    0.47
   7  15  -5   -0.20    0.31
   6 -15  -5   36.00    2.86
  -6 -15   5   30.05    2.91
   6  15  -5   37.82    2.61
   5 -15  -5   17.28    1.65
   5 -15  -5   16.51    1.44
   5 -15  -5   17.73    1.57
   5  15  -5   15.99    1.75
   5  15  -5   13.28    1.74
   5  15  -5   15.69    1.40
   4 -15  -5    1.11    0.60
  -4 -15   5    0.18    0.56
   4 -15  -5    1.83    0.43
   4 -15  -5    0.72    0.70
   4  15  -5    0.06    0.69
   3 -15  -5   11.43    1.03
   3 -15  -5   13.26    1.31
  -3 -15   5    9.39    1.21
   3  15  -5   11.46    1.13
   2 -15  -5   12.97    1.48
  -2 -15   5   11.31    1.27
   2 -15  -5   14.65    1.20
  -2  15   5   13.77    1.56
   2  15  -5   14.94    1.80
  -1 -15   5   37.63    2.85
  -1 -15   5   33.44    2.84
   1 -15  -5   41.63    3.00
  -1 -15   5   44.12    2.82
   1 -15  -5   42.75    2.77
  -1  15   5   36.46    3.00
   0 -15   5    0.74    0.79
   0  15   5    1.14    0.64
   0  15  -5    1.80    0.73
   1 -15   5   13.29    1.15
  -1  15  -5   13.77    1.26
   2 -15   5   -0.01    0.60
   2 -15   5    0.94    0.62
  -2  15  -5    0.48    0.58
   2  15   5    1.24    0.59
   3 -15   5    0.92    0.64
   3 -15   5    1.57    0.67
   3 -15   5    1.19    0.49
   3 -15   5   -0.35    0.80
   3  15   5    1.23    0.51
   3  15   5    1.58    0.57
   4 -15   5   -0.13    0.99
  -4  15  -5    2.97    0.94
   4  15   5    0.59    0.58
   5 -15   5    1.34    0.64
   5  15   5    0.72    0.63
   5  15   5    0.57    0.46
   5  15   5    1.18    0.58
   6 -15   5   14.15    1.10
   6 -15   5   13.26    1.28
   6  15   5   12.86    1.35
   6  15   5   16.68    1.20
   6  15   5   12.22    1.19
   7 -15   5    0.93    0.37
   7 -15   5    0.97    0.41
   7 -15   5    1.23    0.35
   7  15   5    0.62    0.71
   8 -16  -5    1.96    0.50
   7 -16  -5   10.03    1.06
   7 -16  -5    9.38    0.78
  -7 -16   5    7.58    1.35
   7  16  -5    7.69    1.01
   7  16  -5    7.14    0.83
   7  16  -5    8.78    1.02
  -6 -16   5    1.64    0.70
   6 -16  -5    0.73    0.38
   6 -16  -5    0.29    0.86
   6  16  -5   -0.08    0.62
   6  16  -5    0.16    0.53
   5 -16  -5   16.92    1.69
   5 -16  -5   16.57    1.49
   5 -16  -5   16.96    1.73
  -5 -16   5   17.04    1.73
   5 -16  -5   16.66    1.50
   5  16  -5   16.47    1.42
   5  16  -5   18.91    1.80
   5  16  -5   17.75    1.94
  -4 -16   5    1.70    0.74
  -4 -16   5    3.33    0.66
   4 -16  -5    3.01    0.77
   4 -16  -5    2.45    0.51
   4  16  -5    2.62    0.46
   4  16  -5    3.99    0.74
   3 -16  -5    9.32    0.94
  -3 -16   5    9.01    1.18
   3 -16  -5    7.71    1.32
   3 -16  -5    6.16    1.59
   3 -16  -5   10.08    1.08
   3  16  -5    7.73    1.61
   3  16  -5    9.32    0.98
   2 -16  -5    0.00    0.37
  -2 -16   5   -0.61    0.62
   2 -16  -5   -0.12    0.62
  -2 -16   5    1.35    0.66
  -2 -16   5    0.37    0.49
   2  16  -5    0.85    0.38
   1 -16  -5    5.41    0.74
  -1 -16   5    5.86    0.79
   1 -16  -5    6.47    1.41
  -1 -16   5    5.30    0.95
  -1 -16   5    3.89    1.10
  -1  16   5    5.23    0.94
   0 -16  -5   59.90    4.13
   0 -16   5   58.20    4.20
   0  16  -5   61.39    4.24
   0  16   5   61.24    4.17
   1 -16   5   15.01    1.57
   1 -16   5   15.56    1.27
   1  16   5   12.10    1.43
   1  16   5   14.02    2.04
  -1  16  -5   16.58    1.49
   2 -16   5    0.76    0.66
   2 -16   5   -0.15    0.47
   2  16   5    0.39    0.57
   2  16   5    0.19    0.59
   3 -16   5   45.73    3.20
   3 -16   5   45.65    3.41
  -3 -16  -5   46.17    3.61
   3 -16   5   41.06    3.08
   3 -16   5   46.60    3.22
   3  16   5   43.21    3.20
   3  16   5   40.33    3.08
   3  16   5   40.14    3.14
  -3  16  -5   44.18    3.14
   4 -16   5   21.20    1.84
  -4 -16  -5   17.17    1.75
   4 -16   5   20.50    1.60
   4 -16   5   23.40    2.61
   4 -16   5   21.32    1.87
   4  16   5   19.12    1.76
  -4  16  -5   20.67    1.85
   4  16   5   17.71    1.68
   4  16   5   20.23    1.75
   5 -16   5   13.32    1.36
   5 -16   5    9.64    1.00
   5 -16   5   10.27    1.24
   5  16   5   10.56    1.22
   5  16   5   12.79    1.16
   6 -16   5    9.07    1.03
   6  16   5    9.63    0.92
   6  16   5    7.88    1.08
   7 -16   5    7.08    0.80
   7 -16   5    6.16    0.73
   7 -17  -5    0.35    0.33
   7 -17  -5   -0.12    0.44
  -7 -17   5   -0.01    0.85
   7  17  -5    0.70    0.23
  -6 -17   5    1.72    0.70
   6 -17  -5    1.64    0.54
   6  17  -5    0.54    0.53
   6  17  -5   -0.19    0.74
   6  17  -5    0.64    0.28
   5 -17  -5    2.64    0.70
   5 -17  -5    4.98    0.96
  -5 -17   5    3.14    0.69
   5 -17  -5    4.34    0.81
   5  17  -5    4.07    0.82
   4 -17  -5    4.32    0.93
  -4 -17   5    5.99    1.11
   4 -17  -5    5.44    0.84
   4 -17  -5    5.66    0.94
   4  17  -5    3.79    0.82
   3 -17  -5   13.61    1.96
   3 -17  -5   18.39    1.60
   3 -17  -5   13.93    1.35
  -3 -17   5   15.57    1.54
   3  17  -5   18.04    1.34
   3  17  -5   17.61    1.88
   2 -17  -5    3.84    0.72
  -2 -17   5    2.81    0.82
   2 -17  -5    1.41    0.71
   2  17  -5    3.40    0.77
   2  17  -5    2.35    0.45
   1 -17  -5    5.89    0.83
  -1 -17   5    7.21    1.10
  -1 -17   5    8.11    1.01
   1 -17  -5    6.49    1.61
   1  17  -5    6.08    0.97
  -1  17   5    5.24    1.12
   0 -17   5    0.14    0.56
   0 -17  -5    0.76    0.42
   0 -17   5    0.16    0.46
   0  17   5   -0.98    0.81
   0  17   5    0.77    0.52
   1 -17   5    3.79    0.84
   1 -17   5    4.19    0.83
   1 -17   5    3.41    0.68
   1 -17   5    2.00    0.89
   1  17   5    3.48    0.64
   1  17   5    4.30    0.76
   2 -17   5    3.35    0.81
   2 -17   5    4.74    0.80
   2  17   5    3.23    0.65
   2  17   5    4.14    0.96
   3 -17   5   56.11    4.32
  -3 -17  -5   55.41    4.06
   3 -17   5   64.86    4.18
   3 -17   5   58.68    4.17
   3 -17   5   56.62    4.06
  -3  17  -5   62.76    4.20
   3  17   5   57.78    4.12
   3  17   5   58.00    4.15
   4 -17   5    0.71    0.46
   4 -17   5    0.70    0.61
   4 -17   5    0.30    0.63
   4  17   5    0.63    0.66
   4  17   5    0.09    0.55
   4  17   5    0.32    0.53
   5 -17   5    0.30    0.42
   5 -17   5   -0.25    0.30
   5 -17   5    0.71    0.39
   5  17   5   -0.54    0.38
   6 -17   5    4.05    0.53
   6  17   5    5.47    0.63
   6  17   5    4.60    0.85
   6  17   5    3.17    0.67
   7 -18  -5    0.55    0.33
   7  18  -5    0.73    0.46
   7  18  -5    1.16    0.45
  -6 -18   5    5.86    0.84
   6 -18  -5    8.29    1.14
   6  18  -5    6.53    1.06
  -5 -18   5    1.34    0.60
   5 -18  -5   -0.41    0.61
   5 -18  -5    1.33    0.68
   5 -18  -5    0.53    0.40
   5  18  -5    0.52    0.29
   5  18  -5    0.28    0.57
   4 -18  -5    2.38    0.64
  -4 -18   5    3.30    0.65
   4 -18  -5    1.37    0.92
   4  18  -5    2.37    0.81
   3 -18  -5    0.10    0.62
  -3 -18   5    0.04    0.59
   3 -18  -5    0.14    0.41
   3 -18  -5   -1.46    1.00
   3  18  -5    0.35    0.77
   3  18  -5    0.13    0.31
  -2 -18   5    3.75    0.82
  -2 -18   5    2.93    0.61
   2 -18  -5    2.62    0.72
   2 -18  -5    2.33    0.50
  -2  18   5    1.81    0.57
   2  18  -5    2.29    0.41
   2  18  -5    2.13    0.78
  -1 -18   5    6.24    1.09
  -1  18   5    4.71    1.01
   1  18  -5    5.89    0.90
   0 -18   5    0.90    0.59
   0 -18  -5    1.24    0.47
   0 -18   5    2.03    0.49
   0  18   5    0.91    0.57
   1 -18   5    0.92    0.66
   1 -18   5    0.58    0.87
   1  18   5    0.67    0.68
   1  18   5    0.12    0.54
   2 -18   5    5.45    1.37
   2 -18   5    4.49    0.83
  -2 -18  -5    4.81    0.78
   2 -18   5    2.78    0.85
   2 -18   5    4.08    0.81
   3 -18   5    5.99    1.36
  -3 -18  -5    4.99    0.91
   4 -18   5    0.43    0.37
   4 -18   5    1.85    0.72
   4 -18   5    0.45    0.64
  -4 -18  -5    1.31    0.59
   4  18   5    1.13    0.53
   4  18   5    0.91    0.56
   5 -18   5    4.54    0.80
   5  18   5    4.01    0.84
   6 -18   5    0.15    0.24
   6 -18   5    0.35    0.29
   6  18   5    0.13    0.33
   6  18   5   -0.46    0.45
   7 -19  -5    3.61    0.90
   7  19  -5    5.30    0.80
  -6 -19   5    3.70    0.62
   6 -19  -5    5.38    0.92
   6  19  -5    3.64    0.53
   6  19  -5    4.59    0.61
   5 -19  -5   -0.38    0.71
   5 -19  -5   -0.42    0.37
   5 -19  -5    0.18    0.46
  -5 -19   5    0.43    0.49
   4 -19  -5   -1.16    0.80
  -4 -19   5   -0.57    0.62
   4  19  -5    1.33    0.69
   4  19  -5    0.03    0.48
   3 -19  -5    4.37    0.69
  -3 -19   5    4.84    1.00
   3 -19  -5    3.44    0.71
   3  19  -5    3.43    0.74
   2 -19  -5    4.80    0.65
   2 -19  -5    2.29    0.77
  -2 -19   5    4.22    0.67
  -2 -19   5    3.17    0.79
  -2  19   5    4.91    1.08
   2  19  -5    3.42    0.92
   2  19  -5    3.65    0.48
  -1 -19   5    5.68    1.03
   1 -19  -5    4.99    0.73
   1 -19  -5    5.85    0.93
  -1 -19   5    5.91    1.00
  -1  19   5    6.12    1.09
   1  19  -5    5.33    0.91
   0 -19   5    1.09    0.50
   0 -19  -5    0.62    0.42
   0 -19   5    0.38    0.50
   0  19   5    0.17    0.52
   1 -19   5    1.14    0.90
   1 -19   5    1.31    0.57
   1 -19   5    1.41    0.51
  -1 -19  -5    1.30    0.49
   1  19   5    1.31    0.56
   1  19   5    0.60    0.69
   2 -19   5    6.52    1.64
  -2 -19  -5    7.15    0.84
   2 -19   5    5.76    0.77
   2 -19   5    4.47    0.85
   2 -19   5    3.76    0.79
   2  19   5    7.93    1.64
  -3 -19  -5    0.15    0.63
   3 -19   5   -0.13    0.38
   3 -19   5    1.74    0.66
   3 -19   5    0.48    0.78
   3  19   5    0.65    1.02
   4 -19   5    0.91    0.52
  -4 -19  -5    1.35    0.67
   4 -19   5    0.34    0.50
   4  19   5   -0.19    0.34
   4  19   5    0.33    0.51
   5 -19   5    1.27    0.44
   5  19   5    1.60    0.39
   5  19   5    1.02    0.42
   5  19   5    0.79    0.37
   6 -19   5    3.33    0.44
   6 -19   5    3.88    0.80
   6 -20  -5    0.20    0.51
  -6 -20   5    0.15    0.49
   6 -20  -5    0.75    0.33
   6  20  -5    0.91    0.23
   6  20  -5    0.89    0.62
   5 -20  -5    4.34    1.01
   5 -20  -5    2.86    0.59
   5  20  -5    3.01    0.39
  -5  20   5    4.42    0.83
   5  20  -5    2.55    0.63
   4 -20  -5   -0.86    1.03
  -4 -20   5    0.58    0.55
  -4  20   5    1.02    0.47
   4  20  -5    0.35    0.19
   4  20  -5   -0.96    0.69
  -3 -20   5   41.49    3.02
   3 -20  -5   36.88    2.90
  -3  20   5   41.37    3.01
   3  20  -5   43.34    2.93
   3  20  -5   46.83    3.20
   2 -20  -5   15.44    1.34
  -2 -20   5   16.46    1.52
   2 -20  -5   13.56    1.85
  -2 -20   5   18.63    1.55
  -2  20   5   17.88    1.54
   2  20  -5   18.98    1.38
  -1 -20   5    1.01    0.66
   1 -20  -5    0.14    0.40
  -1  20   5    1.57    0.56
   1  20  -5    0.90    0.38
   0 -20   5    1.89    0.57
   0 -20  -5    1.70    0.47
   0  20   5    1.79    0.64
  -1 -20  -5   12.74    1.14
   1 -20   5   11.73    1.42
   1 -20   5   12.75    1.16
   1  20   5   12.20    1.34
  -2 -20  -5    2.01    0.46
   2 -20   5    2.39    0.55
   2 -20   5    1.10    0.85
   2  20   5    1.19    0.53
   3 -20   5    1.04    0.35
   3 -20   5    1.34    0.61
   3 -20   5    0.53    0.85
  -3 -20  -5    1.02    0.47
   3 -20   5    1.71    0.62
   3  20   5    0.45    0.71
   3  20   5    0.42    0.41
   4  20   5    3.42    0.49
   4  20   5    3.48    0.66
   5 -20   5   17.11    1.27
   5  20   5   14.42    1.22
   5  20   5   13.69    1.38
  -6 -21   5   21.93    1.60
  -6  21   5   19.56    1.51
   6  21  -5   18.04    1.70
   5 -21  -5    1.44    0.34
   5 -21  -5    1.38    0.43
  -5 -21   5    1.29    0.44
  -5  21   5    1.64    0.38
   5  21  -5    2.24    0.48
   5  21  -5    1.17    0.56
   4 -21  -5    0.02    0.34
  -4 -21   5    0.63    0.41
   4 -21  -5    0.43    0.51
  -4  21   5    0.96    0.42
   4  21  -5    0.90    0.82
   3 -21  -5    2.64    0.62
   3 -21  -5    1.57    0.33
  -3 -21   5    1.71    0.40
   3  21  -5    1.56    0.84
  -3  21   5    1.27    0.51
   3  21  -5    1.68    0.28
   2 -21  -5    2.72    0.57
  -2 -21   5    3.35    0.88
   2 -21  -5    1.99    0.77
  -2  21   5    1.09    0.98
   2  21  -5    1.86    0.43
   1 -21  -5    9.43    0.91
  -1 -21   5   11.01    1.20
  -1 -21   5   10.17    1.29
  -1  21   5   12.11    1.27
   1  21  -5    9.05    1.01
   0 -21  -5    3.74    0.70
   0 -21   5    4.09    0.75
   0 -21   5    2.87    0.62
   0  21   5    4.52    1.03
   0  21  -5    3.35    0.73
   1 -21   5   40.12    2.64
   1 -21   5   34.25    2.61
  -1 -21  -5   34.40    2.53
   1  21   5   30.98    2.57
   2 -21   5    6.14    0.81
  -2 -21  -5    7.43    0.78
   2 -21   5    7.51    1.66
   2 -21   5    5.92    1.21
   2  21   5    5.91    0.92
   3 -21   5    0.04    0.25
  -3 -21  -5    0.55    0.47
   3 -21   5    0.59    0.67
   3  21   5    0.64    0.86
   4 -21   5   -0.35    0.23
   4 -21   5   -0.14    0.44
   4  21   5    0.09    0.30
   4  21   5    0.91    0.69
   5 -21   5    4.17    0.89
   5 -21   5    2.58    0.39
   5  21   5    3.89    0.58
   5  21   5    4.41    0.99
   5 -22  -5    6.68    0.84
  -5  22   5    7.32    0.99
   4 -22  -5    0.18    0.26
   4 -22  -5   -0.26    0.44
  -4  22   5    0.60    0.39
   4  22  -5    1.72    0.97
  -3 -22   5   -0.23    0.35
   3 -22  -5    0.20    0.29
   3 -22  -5   -0.62    0.69
   3  22  -5    0.28    0.21
  -3  22   5    0.64    0.42
   2 -22  -5   11.34    0.91
   2 -22  -5   11.98    1.77
  -2 -22   5    9.86    1.07
  -2  22   5   11.93    1.19
   2  22  -5   12.16    0.92
  -1 -22   5    3.62    0.67
  -1 -22   5    3.84    0.82
   1 -22  -5    4.40    0.53
  -1  22   5    3.42    0.64
   1  22  -5    4.96    0.61
  -1  22   5    4.32    0.83
   0 -22   5   33.14    2.54
   0 -22  -5   34.09    2.51
   0 -22  -5   33.48    3.01
   0 -22   5   36.81    2.61
   0  22  -5   39.18    2.51
   0  22   5   37.52    2.62
   1 -22   5    0.15    0.44
   1 -22   5    0.78    0.35
  -1 -22  -5    1.15    0.50
  -1 -22  -5    0.96    0.37
  -1  22  -5    0.90    0.26
   1  22   5    1.64    0.42
   2 -22   5    1.64    0.96
   2 -22   5    1.31    0.64
  -2 -22  -5    1.55    0.42
   2 -22   5    0.62    0.32
   2  22   5    1.05    0.38
   3 -22   5    2.20    0.46
  -3 -22  -5    3.06    0.60
   3  22   5    1.71    0.38
   4 -22   5    2.66    0.67
   4  22   5    3.10    0.55
  -5 -23   5    0.79    0.33
   5 -23  -5    1.31    0.52
  -5  23   5    1.03    0.36
   4 -23  -5    0.44    0.55
   4 -23  -5    0.57    0.22
  -4 -23   5    0.53    0.33
   4  23  -5    0.40    0.20
  -4  23   5    0.38    0.31
  -3 -23   5   10.62    0.97
   3  23  -5    9.59    0.80
  -3  23   5    9.94    1.04
  -2 -23   5    0.35    0.40
   2 -23  -5    0.06    0.23
   2  23  -5   -0.05    0.20
  -2  23   5    0.33    0.52
  -1 -23   5   18.55    1.52
  -1 -23   5   21.04    1.66
   1 -23  -5   17.93    1.37
  -1  23   5   20.34    1.51
  -1  23   5   16.38    1.54
   1  23  -5   19.54    1.37
   0 -23   5    2.67    0.51
   0  23   5    2.55    0.43
  -1 -23  -5    4.90    0.75
  -1 -23  -5    5.99    0.64
   1 -23   5    5.04    0.69
   1 -23   5    5.60    1.01
   1  23   5    6.52    0.79
  -2 -23  -5    1.66    0.39
  -2 -23  -5    2.05    0.50
   2 -23   5    1.20    0.34
   3 -23   5    3.84    0.80
   3 -23   5    2.78    0.42
  -3 -23  -5    4.44    0.80
   4 -23   5   10.58    1.21
  -4 -23  -5    8.30    0.95
  -4  23  -5    8.83    0.73
  -4 -24   5    7.97    0.83
   4 -24  -5    7.33    0.65
  -4  24   5    7.66    0.83
   4  24  -5    9.39    0.70
  -3 -24   5    0.82    0.28
  -3  24   5    0.95    0.31
  -2 -24   5    1.35    0.32
   2 -24  -5    1.34    0.26
  -2  24   5    1.50    0.33
   2  24  -5    1.12    0.19
  -2  24   5    0.62    0.58
   1 -24  -5   11.15    0.87
  -1 -24   5   12.08    1.19
  -1 -24   5   10.26    1.07
   1  24  -5   11.11    0.86
  -1  24   5   10.98    1.05
   0 -24  -5    2.55    0.44
   0 -24   5    3.74    0.76
   0  24  -5    3.98    0.46
   0  24   5    3.29    0.68
  -1 -24  -5   12.56    2.16
   1 -24   5   13.44    0.98
   1 -24   5   12.09    1.30
   1  24   5   11.27    1.07
  -2 -24  -5    0.58    0.31
   2 -24   5    0.13    0.26
  -2 -24  -5    0.32    0.65
   2  24   5    0.10    0.25
   3 -24   5    4.45    0.46
   3  24   5    4.69    0.53
  -3 -25   5    6.17    0.89
   3 -25  -5    5.19    0.56
   3  25  -5    7.01    0.62
  -3  25   5    6.34    0.66
  -2 -25   5    2.89    0.59
   2 -25  -5    1.83    0.31
  -2  25   5    2.25    0.35
   1 -25  -5    6.71    0.56
  -1 -25   5    6.55    0.80
  -1  25   5    6.17    0.73
   0 -25   5    4.26    0.60
   0 -25   5    4.05    0.86
   0 -25  -5    3.27    0.45
   0  25   5    4.35    0.62
   2 -25   5    4.38    0.51
  -2 -25  -5    5.06    0.59
   2  25   5    5.56    0.60
  -2  25  -5    6.38    0.52
  -2 -26   5    7.63    0.76
   2 -26  -5    6.49    0.54
  -2  26   5    6.55    0.66
   1 -26  -5   -0.01    0.26
  -1 -26   5    0.66    0.37
  -1  26   5    0.21    0.21
   1  26  -5    0.10    0.16
  -1 -26  -5    7.64    0.60
   1 -26   5    7.04    0.64
   1  26   5    7.24    0.66
  10   0  -6    5.56    0.56
  10   0  -6    3.93    0.61
   9   0  -6    3.86    0.71
   9   0  -6    4.59    0.66
   8   0  -6   -0.19    0.47
   8   0  -6   -0.21    0.52
   8   0  -6    0.90    0.85
  -7   0   6   22.98    1.78
   7   0  -6   24.66    1.85
   7   0  -6   20.25    2.20
   7   0  -6   22.91    1.87
   7   0  -6   25.04    1.82
   6   0  -6  113.61    7.65
  -6   0   6  116.96    7.51
  -6   0   6  106.38    7.64
   5   0  -6    8.64    1.14
   5   0  -6   12.09    1.22
   5   0  -6   12.25    1.21
  -5   0   6   11.50    0.87
  -3   0   6    0.30    0.28
  -3   0   6   -0.15    0.26
   2   0  -6   11.35    0.87
  -2   0   6   11.92    0.90
  -2   0   6   12.78    0.86
  -1   0   6   10.18    0.73
  -1   0   6    8.53    0.68
   1   0  -6    9.12    0.67
   0   0   6   36.27    2.29
   0   0   6   32.02    2.25
   0   0  -6   32.58    2.25
  -1   0  -6  154.33   11.89
  -1   0  -6  177.46   11.93
   1   0   6  205.21   11.98
  -2   0  -6    5.82    0.46
   3   0   6  136.41    8.88
  -3   0  -6  132.69    8.80
   3   0   6  126.83    8.82
   4   0   6   18.93    1.63
   4   0   6   22.76    1.81
  -4   0  -6   20.19    1.36
   4   0   6   23.20    1.58
   4   0   6   17.37    1.74
   4   0   6   17.45    1.49
   5   0   6   19.61    1.64
  -5   0  -6   18.35    1.36
   5   0   6   22.34    1.54
   5   0   6   16.30    1.93
   6   0   6   12.09    1.21
  -6   0  -6   12.03    0.98
   6   0   6    8.78    1.76
   6   0   6   12.91    1.67
   6   0   6    9.05    1.32
  10  -1  -6   22.95    1.56
  10  -1  -6   19.40    1.56
  10   1  -6   22.03    1.60
  10   1  -6   23.13    1.56
   9  -1  -6    1.82    0.38
   9  -1  -6    2.36    0.57
   9   1  -6    1.91    0.40
   9   1  -6    1.38    0.34
   8  -1  -6    0.59    0.52
   8  -1  -6    0.11    0.77
   8   1  -6    0.14    1.20
   8   1  -6    0.89    0.49
   8   1  -6    0.71    0.48
   7  -1  -6   13.33    1.35
  -7  -1   6   12.60    1.15
   7  -1  -6   11.76    1.15
   7  -1  -6   10.14    1.61
   7  -1  -6   10.43    1.30
   7   1  -6    9.02    1.67
   7   1  -6   11.32    1.32
   7   1  -6    9.83    1.31
   7   1  -6   13.30    1.19
  -6  -1   6   17.45    1.31
  -6  -1   6   17.32    1.70
   6   1  -6   18.26    1.78
  -5  -1   6  219.03   14.52
   5  -1  -6  219.51   14.55
   5  -1  -6  219.02   14.55
   5  -1  -6  234.37   14.58
  -5  -1   6  210.48   14.56
   5  -1  -6  221.23   14.56
   5   1  -6  220.69   14.55
  -5   1   6  196.41   14.55
   5   1  -6  220.19   14.56
  -5   1   6  220.12   14.51
   5   1  -6  225.17   14.58
   5   1  -6  214.93   14.56
  -4  -1   6   10.72    0.93
   4  -1  -6   11.10    0.94
  -4   1   6    8.70    0.75
  -4   1   6    9.78    0.89
  -3  -1   6    9.70    0.80
  -3   1   6   11.61    0.87
  -3   1   6   10.01    0.80
   2  -1  -6    0.34    0.25
  -2  -1   6    0.26    0.25
  -2   1   6    0.46    0.22
  -2   1   6    0.32    0.22
  -1  -1   6    0.18    0.21
  -1  -1   6    0.08    0.20
   1  -1  -6    0.00    0.19
  -1   1   6    0.04    0.21
   1   1  -6    0.12    0.18
  -1   1   6    0.12    0.18
   0  -1   6   23.79    1.69
   0  -1  -6   25.13    1.68
   0   1  -6   25.96    1.68
   0   1   6   27.12    1.71
   0   1   6   21.91    1.67
  -1  -1  -6    2.81    0.31
  -1  -1  -6    3.73    0.40
   1   1   6    3.78    0.44
  -1   1  -6    3.94    0.32
  -1   1  -6    2.79    0.37
  -2  -1  -6  186.03   13.05
   2  -1   6  205.31   13.05
  -2   1  -6  189.38   13.03
   2   1   6  203.16   13.09
  -3  -1  -6    2.11    0.27
  -3  -1  -6    1.75    0.45
   3  -1   6    3.74    0.89
  -3   1  -6    2.16    0.28
   3   1   6    1.76    0.41
  -3   1  -6    1.50    0.31
   4  -1   6  114.22    7.88
   4  -1   6  120.17    7.87
   4  -1   6  125.27    7.84
   4  -1   6  126.78    7.87
   4  -1   6  108.36    7.87
  -4  -1  -6  114.62    7.76
   4   1   6  117.02    7.88
  -4   1  -6  114.21    7.76
   4   1   6  129.28    7.84
   4   1   6  116.09    7.87
   4   1   6  117.22    7.86
   4   1   6  103.73    7.87
   4   1   6  111.99    7.84
   5  -1   6    0.21    0.50
   5  -1   6    0.12    0.62
   5  -1   6    1.09    0.44
   5  -1   6    1.46    0.73
  -5  -1  -6    1.16    0.32
   5   1   6    2.11    0.77
  -5   1  -6    1.10    0.31
   5   1   6    0.38    0.87
   6  -1   6   14.47    2.14
  -6  -1  -6   16.66    1.19
   6  -1   6   17.18    1.40
   6  -1   6   15.12    1.57
   6  -1   6   16.14    2.26
   6  -1   6   15.34    1.80
   6   1   6   12.77    1.45
   6   1   6   13.72    1.47
   6   1   6   11.48    1.73
   6   1   6   15.98    1.72
   7  -1   6   36.59    2.80
   7  -1   6   32.86    2.59
   7   1   6   31.79    2.70
   7   1   6   36.26    2.66
   7   1   6   36.32    2.64
  10  -2  -6    6.57    0.71
  10   2  -6    8.36    0.73
  10   2  -6    6.48    0.68
   9  -2  -6    2.94    0.73
   9  -2  -6    4.00    0.61
   9   2  -6    4.71    0.84
   9   2  -6    4.10    0.67
   8  -2  -6    2.06    0.60
   8   2  -6    2.02    0.59
   8   2  -6    2.09    0.57
   8   2  -6    2.44    0.43
   7  -2  -6   -0.17    0.71
   7  -2  -6    1.13    0.53
   7   2  -6    1.03    0.56
   7   2  -6    0.54    0.42
   7   2  -6    1.43    0.49
   7   2  -6    1.41    0.85
  -6  -2   6   14.73    1.11
   6  -2  -6   11.46    1.78
  -6   2   6   15.56    1.08
  -6   2   6   11.14    1.66
   5  -2  -6   56.66    3.84
   5  -2  -6   61.28    3.78
   5  -2  -6   57.84    3.69
  -5  -2   6   52.05    3.60
  -5  -2   6   49.16    3.69
   5  -2  -6   58.04    3.69
   5  -2  -6   54.88    3.73
   5   2  -6   50.45    3.71
   5   2  -6   50.46    3.68
  -5   2   6   55.69    3.60
   5   2  -6   49.63    3.75
   5   2  -6   50.79    3.69
  -5   2   6   46.09    3.67
   4  -2  -6   68.97    4.41
  -4  -2   6   65.44    4.38
   4  -2  -6   58.02    4.39
  -4  -2   6   69.20    4.32
  -4   2   6   67.31    4.32
   4   2  -6   57.05    4.41
   4   2  -6   66.62    4.38
  -4   2   6   62.52    4.35
  -3  -2   6    5.84    0.65
  -3  -2   6    6.98    0.57
  -3   2   6    6.21    0.61
  -3   2   6    4.83    0.52
  -2  -2   6   28.13    1.76
  -2  -2   6   24.48    1.72
  -2   2   6   22.53    1.71
  -2   2   6   25.02    1.74
   1  -2  -6   21.17    1.50
  -1  -2   6   24.21    1.54
  -1  -2   6   20.38    1.50
  -1   2   6   21.75    1.50
   1   2  -6   21.80    1.50
  -1   2   6   22.30    1.52
   0  -2  -6   16.89    1.15
   0   2  -6   16.99    1.15
   0   2   6   14.85    1.19
   0   2   6   17.53    1.16
   1  -2   6  165.05   10.25
  -1  -2  -6  145.31   10.26
  -1   2  -6  141.55   10.24
   1   2   6  163.60   10.28
  -2  -2  -6    2.66    0.47
  -2  -2  -6    2.19    0.30
   2   2   6    3.01    0.51
   3  -2   6   76.70    4.94
   3  -2   6   75.96    4.89
  -3  -2  -6   69.61    4.81
   3  -2   6   81.29    4.89
   3   2   6   65.66    4.88
  -3   2  -6   63.55    4.81
   3   2   6   72.33    4.93
  -3   2  -6   67.11    4.81
   3   2   6   76.74    4.89
   3   2   6   74.59    4.89
   4  -2   6    1.45    0.55
   4  -2   6    0.39    0.37
   4  -2   6    0.92    0.50
   4   2   6    1.61    0.52
   4   2   6    1.04    0.40
   5  -2   6   10.13    1.45
   5  -2   6    9.04    1.28
   5  -2   6   10.50    1.08
  -5  -2  -6   10.16    0.79
   5   2   6   10.57    1.02
   5   2   6   10.95    1.67
   6  -2   6   27.02    1.88
  -6  -2  -6   22.03    1.74
   6  -2   6   25.35    2.24
   6   2   6   23.91    2.11
   6   2   6   24.80    1.97
   6   2   6   24.67    2.09
   6   2   6   21.83    1.90
   7   2   6    3.71    0.67
   7   2   6    3.62    0.80
   8   2   6   13.72    1.34
   9  -3  -6   14.77    1.15
   9  -3  -6   15.61    1.26
   9  -3  -6   15.18    1.53
   9   3  -6   14.96    1.26
   9   3  -6   14.56    1.17
   9   3  -6   14.09    1.25
   8  -3  -6   -0.56    0.75
   8  -3  -6    0.20    0.37
   8   3  -6    0.21    0.54
   8   3  -6    0.16    0.38
   8   3  -6    1.55    0.94
   7  -3  -6    6.84    0.96
   7  -3  -6    6.35    1.17
   7  -3  -6    4.87    1.16
   7   3  -6    7.06    0.98
   7   3  -6    4.53    1.13
   7   3  -6    8.33    1.18
  -7   3   6    8.57    0.90
   6  -3  -6    8.76    1.28
   6  -3  -6    9.97    1.24
  -6  -3   6   13.30    1.06
  -6  -3   6   10.93    1.29
   6  -3  -6   12.82    1.45
   6  -3  -6    9.94    1.17
   6   3  -6   12.95    1.71
   6   3  -6   10.95    1.19
  -6   3   6   11.92    0.93
   6   3  -6   11.62    1.09
   5  -3  -6    1.63    0.43
  -5  -3   6    2.03    0.53
   5  -3  -6    1.19    0.51
  -5  -3   6    2.35    0.54
   5   3  -6    1.76    0.56
  -5   3   6    2.50    0.40
   5   3  -6    1.81    0.61
   5   3  -6    2.65    0.58
  -4  -3   6    1.28    0.39
   4  -3  -6    2.15    0.49
  -4   3   6    1.43    0.39
  -4   3   6    1.71    0.28
  -3   3   6   17.83    1.29
  -3   3   6   18.80    1.33
  -2  -3   6  141.33    8.50
  -2  -3   6  130.06    8.48
   2  -3  -6  115.54    8.48
  -2   3   6  132.30    8.48
  -2   3   6  121.68    8.48
   2   3  -6  123.46    8.47
  -1  -3   6  142.29   10.21
   1  -3  -6  150.39   10.22
  -1  -3   6  173.01   10.22
   1   3  -6  150.99   10.22
  -1   3   6  142.65   10.18
  -1   3   6  161.18   10.22
   0  -3   6    1.44    0.41
   0  -3  -6    2.13    0.26
   0   3   6    1.59    0.36
   0   3   6    2.13    0.54
   0   3  -6    2.02    0.27
   1  -3   6  218.26   13.04
  -1  -3  -6  182.49   13.03
   1   3   6  197.95   13.04
  -1   3  -6  183.77   13.03
   2  -3   6    0.96    0.32
  -2   3  -6    1.56    0.36
  -2   3  -6    1.02    0.23
  -3  -3  -6   13.12    0.92
   3  -3   6   14.02    1.30
   3  -3   6   11.84    1.07
   3   3   6   13.78    1.04
  -3   3  -6   12.06    0.94
   3   3   6   15.69    1.06
  -3   3  -6   12.15    0.91
   3   3   6   13.09    1.09
   3   3   6   12.42    1.25
   4  -3   6   84.57    5.85
   4  -3   6   77.88    5.82
  -4  -3  -6   84.08    5.70
   4  -3   6   85.09    5.84
   4  -3   6   95.03    5.80
   4  -3   6   94.32    5.78
  -4   3  -6   75.78    5.68
   4   3   6   82.06    5.80
   4   3   6   82.75    5.82
   4   3   6   89.63    5.80
   4   3   6   83.98    5.78
   4   3   6   91.32    5.79
  -5  -3  -6   36.75    2.64
   5   3   6   42.58    2.79
   5   3   6   37.83    3.14
   5   3   6   37.01    2.89
   5   3   6   40.49    2.79
   6  -3   6    0.85    0.80
   6  -3   6    0.82    0.92
   6  -3   6    0.63    0.85
   6  -3   6    1.66    0.55
   6   3   6   -0.20    0.68
   6   3   6    0.69    0.50
   6   3   6   -0.27    0.61
   6   3   6    1.47    0.62
   6   3   6    2.28    1.27
   7   3   6    3.44    0.65
   7   3   6    5.13    1.01
   7   3   6    5.20    0.86
   8   3   6    0.38    0.44
   8   3   6   -0.51    0.60
   9  -4  -6    0.55    0.24
   9  -4  -6    0.19    0.39
   9   4  -6    0.05    0.39
   9   4  -6    0.07    0.25
   9   4  -6    0.36    0.37
   8  -4  -6   20.07    1.77
   8  -4  -6   20.14    1.62
   8   4  -6   21.68    1.77
   8   4  -6   21.74    1.69
   8   4  -6   19.51    1.76
   8   4  -6   20.03    2.31
   7  -4  -6    7.71    0.99
   7  -4  -6    7.02    1.11
   7   4  -6    8.05    1.86
   7   4  -6    6.17    1.12
   7   4  -6    8.38    1.01
  -7   4   6    8.50    0.95
   6  -4  -6    0.77    0.38
   6  -4  -6    0.43    0.52
  -6  -4   6    0.42    0.62
   6  -4  -6    0.77    0.52
  -6  -4   6    0.93    0.62
   6  -4  -6    0.86    0.62
   6   4  -6   -0.18    0.53
   6   4  -6    1.45    0.38
   5  -4  -6   34.45    2.41
  -5  -4   6   32.76    2.46
   5  -4  -6   35.43    2.70
   5  -4  -6   32.70    2.60
   5  -4  -6   38.54    2.59
   5  -4  -6   35.35    2.46
  -5  -4   6   35.52    2.35
  -5   4   6   33.64    2.31
  -5   4   6   28.33    2.42
   5   4  -6   34.39    2.47
   5   4  -6   31.22    2.53
   5   4  -6   31.79    2.46
   5   4  -6   34.73    2.61
   4  -4  -6    1.94    0.50
  -4  -4   6    2.51    0.39
   4  -4  -6    1.89    0.53
  -4  -4   6    2.00    0.40
  -3  -4   6  152.68   10.08
  -3   4   6  143.55   10.09
  -3   4   6  158.62   10.12
   2  -4  -6   15.29    1.11
  -2  -4   6   15.43    1.10
  -2   4   6   15.44    1.09
  -2   4   6   15.36    1.11
   2   4  -6   15.43    1.11
  -1  -4   6  162.87   11.39
  -1  -4   6  187.66   11.44
   1  -4  -6  166.63   11.41
   1   4  -6  170.20   11.43
  -1   4   6  168.92   11.41
  -1   4   6  172.13   11.42
   0  -4  -6  195.34   14.35
   0  -4   6  240.18   14.40
   0   4   6  218.49   14.38
   0   4  -6  209.29   14.38
   1  -4   6    1.91    0.31
   1   4   6    1.81    0.40
  -1   4  -6    1.49    0.27
  -2  -4  -6    1.15    0.28
   2   4   6    1.26    0.30
   3  -4   6  104.39    6.79
   3  -4   6  109.41    6.78
   3  -4   6  114.21    6.79
  -3  -4  -6   99.92    6.71
   3  -4   6   91.38    6.79
  -3   4  -6   93.93    6.70
   3   4   6  101.71    6.78
   3   4   6   96.91    6.82
   3   4   6   97.80    6.79
   3   4   6  105.75    6.77
   3   4   6   94.36    6.77
   4  -4   6   12.11    1.38
   4  -4   6   11.40    1.31
   4  -4   6   11.55    1.48
   4  -4   6    9.48    1.54
   4  -4   6   13.05    1.03
   4  -4   6   11.17    1.13
  -4  -4  -6   12.11    0.88
   4   4   6   11.88    1.19
   4   4   6   13.42    1.05
  -4   4  -6   11.61    0.86
   4   4   6   12.56    1.25
   4   4   6   11.11    1.06
   4   4   6   11.42    1.07
   5  -4   6   31.30    2.53
   5  -4   6   37.95    2.35
   5  -4   6   27.27    3.24
  -5  -4  -6   33.08    2.23
   5   4   6   34.34    2.58
   5   4   6   30.81    3.32
   5   4   6   32.03    2.51
  -5   4  -6   31.48    2.21
   5   4   6   32.31    2.41
  -6  -4  -6    2.96    0.58
   6  -4   6    2.41    0.59
   6  -4   6    3.32    0.90
   6  -4   6    1.69    0.73
   6   4   6    1.51    0.53
   6   4   6    2.35    0.65
   6   4   6    1.34    0.62
   7  -4   6   25.25    2.12
   7  -4   6   28.74    2.36
   7   4   6   33.21    2.19
   7   4   6   27.88    2.13
   7   4   6   27.55    2.21
   8   4   6   -0.20    0.37
   9  -5  -6   22.92    1.69
   9  -5  -6   21.98    1.90
   9  -5  -6   24.04    1.74
   9   5  -6   24.23    1.70
   9   5  -6   23.91    1.77
   9   5  -6   25.01    1.75
   8   5  -6   21.48    3.22
   7  -5  -6    4.52    0.79
  -7  -5   6    6.04    1.25
   7  -5  -6    4.28    0.85
   7  -5  -6    4.06    1.03
  -7  -5   6    3.15    1.08
   7  -5  -6    5.01    1.19
   7   5  -6    3.84    0.80
   7   5  -6    5.22    1.10
   7   5  -6    4.08    0.71
   7   5  -6    6.24    1.04
  -6  -5   6    5.18    1.13
   6  -5  -6    9.28    1.06
   6  -5  -6    6.88    1.25
  -6  -5   6    7.51    0.93
   6  -5  -6    7.50    0.94
  -6   5   6    6.63    0.73
   6   5  -6    7.93    0.93
   6   5  -6    7.52    1.03
   5  -5  -6    0.58    0.59
  -5  -5   6    0.29    0.49
   5  -5  -6    0.06    0.40
   5  -5  -6   -0.04    0.62
   5  -5  -6    0.45    0.58
   5  -5  -6    0.40    0.50
  -5  -5   6    0.40    0.43
   5   5  -6    0.80    0.72
   5   5  -6    0.11    0.40
   5   5  -6    0.74    0.48
  -5   5   6    0.66    0.33
   5   5  -6   -0.15    0.50
   4  -5  -6   24.06    2.01
   4  -5  -6   27.86    2.06
   4  -5  -6   25.11    2.02
  -4  -5   6   29.39    1.91
   4  -5  -6   25.03    1.92
  -4  -5   6   28.16    1.85
   4   5  -6   28.81    1.97
  -4   5   6   24.87    1.90
  -4   5   6   27.63    1.83
   4   5  -6   24.11    1.92
  -3  -5   6   30.74    2.02
  -3  -5   6   33.17    2.08
  -3   5   6   25.17    2.02
  -3   5   6   28.02    2.02
   2  -5  -6  390.02   27.88
  -2  -5   6  434.31   27.97
  -2  -5   6  474.42   28.12
  -2   5   6  411.33   27.95
  -2   5   6  396.96   27.95
   2   5  -6  414.55   27.91
  -1  -5   6   76.96    5.13
   1  -5  -6   73.59    5.12
  -1  -5   6   87.93    5.16
  -1   5   6   72.76    5.13
   1   5  -6   74.74    5.12
  -1   5   6   74.87    5.12
   0  -5  -6    4.29    0.41
   0   5  -6    3.96    0.40
   0   5   6    4.92    0.53
   0   5   6    4.57    0.47
   1  -5   6   44.88    2.84
  -1  -5  -6   38.77    2.79
  -1   5  -6   37.95    2.78
   1   5   6   44.25    2.83
   2   5   6    5.84    0.64
  -3  -5  -6    1.55    0.27
   3  -5   6    1.49    0.53
   3   5   6    1.53    0.46
   3   5   6    1.74    0.45
  -3   5  -6    1.59    0.26
  -4  -5  -6   19.03    1.36
   4  -5   6   20.29    1.59
   4  -5   6   20.77    1.49
   4  -5   6   19.29    1.74
   4  -5   6   16.11    1.65
   4   5   6   19.06    1.65
   4   5   6   17.77    1.61
   4   5   6   21.21    1.47
   4   5   6   19.75    1.54
  -4   5  -6   18.58    1.34
  -5  -5  -6   11.58    0.88
   5  -5   6   11.77    1.63
   5  -5   6   12.15    1.60
   5  -5   6    9.69    1.41
   5  -5   6   11.45    1.07
   5   5   6   11.49    1.36
   5   5   6   10.17    1.14
  -5   5  -6   10.13    0.85
   6  -5   6    6.35    1.27
   6  -5   6    4.20    0.85
   6  -5   6    5.58    1.04
  -6  -5  -6    4.37    0.68
   6  -5   6    3.70    1.03
   6   5   6    5.80    1.27
   6   5   6    6.41    1.09
   6   5   6    4.20    0.88
   6   5   6    3.95    0.71
   7  -5   6   -0.50    0.56
   7  -5   6    0.62    0.67
   7   5   6    0.57    0.44
   7   5   6    0.02    0.49
   9  -6  -6    3.15    0.52
   9  -6  -6    4.13    0.88
   9   6  -6    2.84    0.44
   9   6  -6    3.77    0.70
   9   6  -6    3.90    0.61
   8  -6  -6    2.10    0.59
   8  -6  -6    1.58    0.44
   8   6  -6    0.91    0.66
   8   6  -6    1.48    0.66
   8   6  -6    1.33    0.36
   7  -6  -6    1.72    0.44
   7  -6  -6    2.30    0.62
   7  -6  -6    1.36    0.82
  -7  -6   6    1.36    0.93
   7  -6  -6    2.99    0.72
   7   6  -6    2.76    1.13
   7   6  -6    2.31    0.44
   7   6  -6    2.99    0.63
   6  -6  -6   -0.18    0.35
   6  -6  -6   -0.24    0.69
  -6  -6   6   -0.38    0.59
   6  -6  -6    0.68    0.76
   6   6  -6   -0.63    0.55
   6   6  -6    0.01    0.99
   6   6  -6   -0.27    0.36
   6   6  -6   -0.77    0.53
   5  -6  -6    0.60    0.46
  -5  -6   6   -0.45    0.45
   5  -6  -6   -0.90    0.61
  -5  -6   6    0.53    0.43
   5  -6  -6    0.09    0.62
   5  -6  -6   -0.05    0.35
   5   6  -6    0.07    0.51
   5   6  -6    0.01    0.51
  -5   6   6    0.10    0.33
   5   6  -6    0.61    0.30
  -4  -6   6    2.21    0.56
  -4  -6   6    2.23    0.53
   4   6  -6    1.11    0.62
   4   6  -6    0.77    0.37
   4   6  -6    0.54    0.47
  -4   6   6    1.46    0.33
  -3  -6   6  131.08    8.27
  -3  -6   6  131.37    8.24
  -3   6   6  123.98    8.22
  -3   6   6  107.63    8.22
   2  -6  -6    2.82    0.56
  -2   6   6    3.99    0.47
  -2   6   6    3.28    0.44
   2   6  -6    3.82    0.56
  -1  -6   6  236.05   16.80
  -1  -6   6  290.60   16.95
   1  -6  -6  248.94   16.84
   1   6  -6  255.57   16.81
  -1   6   6  245.62   16.84
  -1   6   6  242.05   16.87
   0   6   6  167.76   12.26
   0   6   6  188.73   12.25
   0   6  -6  196.87   12.32
   1  -6   6   97.06    5.78
  -1  -6  -6   84.41    5.74
  -1   6  -6   82.41    5.74
   1   6   6   80.57    5.77
   2  -6   6    0.03    0.28
   2   6   6   -0.13    0.25
  -2   6  -6    0.12    0.23
   3  -6   6   -0.16    0.33
   3  -6   6   -0.29    0.51
   3  -6   6    0.30    0.52
   3  -6   6    0.80    0.39
  -3  -6  -6    0.21    0.23
   3  -6   6    0.31    0.47
   3   6   6    0.24    0.51
  -3   6  -6    0.01    0.23
   3   6   6    0.25    0.42
   3   6   6    0.39    0.27
   3   6   6    0.59    0.45
   3   6   6    0.78    0.43
  -4  -6  -6   52.80    3.50
   4  -6   6   46.70    3.67
   4  -6   6   55.55    3.59
   4  -6   6   51.22    3.64
   4  -6   6   53.12    3.69
   4  -6   6   51.57    3.66
   4   6   6   52.84    3.86
   4   6   6   56.85    3.60
  -4   6  -6   48.17    3.48
   4   6   6   48.04    3.59
   4   6   6   54.64    3.64
   4   6   6   51.99    3.63
   5  -6   6   13.21    1.22
  -5  -6  -6   14.09    1.05
   5  -6   6   12.43    1.66
   5  -6   6   12.44    1.81
   5  -6   6   13.91    1.53
   5   6   6   13.44    1.60
   5   6   6   10.97    1.35
   5   6   6   13.56    1.23
   5   6   6   15.48    1.44
  -5   6  -6   12.78    1.04
   5   6   6   15.61    2.13
   6  -6   6   16.65    1.81
   6  -6   6   12.48    2.33
  -6  -6  -6   14.46    1.18
   6  -6   6   12.89    1.27
   6  -6   6   16.07    1.56
   6   6   6   15.82    1.43
   6   6   6   14.54    1.50
   6   6   6   13.57    2.04
   6   6   6   16.08    1.31
  -6   6  -6   11.90    1.26
   7  -6   6   10.62    1.31
   7  -6   6    9.13    1.03
   7  -6   6    8.17    1.59
   7   6   6    7.53    1.12
   7   6   6   11.36    1.01
   7   6   6   12.50    1.83
   7   6   6    9.91    1.11
   8   6   6    3.41    0.70
   9  -7  -6    0.12    0.33
   9  -7  -6   -0.01    0.19
   9   7  -6    0.01    0.30
   9   7  -6   -0.01    0.29
   8  -7  -6    0.08    0.42
   8  -7  -6    0.12    0.26
   8  -7  -6    0.40    0.56
   8  -7  -6    0.48    0.75
   8   7  -6    0.13    0.40
   8   7  -6   -0.13    0.26
   8   7  -6   -0.16    0.57
   7  -7  -6    0.42    0.39
   7  -7  -6    0.97    0.55
   7  -7  -6    0.75    0.63
   7  -7  -6    1.60    0.73
   7   7  -6    1.36    0.54
   7   7  -6   -1.02    1.27
   7   7  -6    0.02    0.57
   7   7  -6    0.59    0.38
   6  -7  -6    0.98    0.38
  -6  -7   6    1.35    0.82
   6  -7  -6   -0.25    0.53
  -6  -7   6   -0.19    0.64
   6   7  -6    0.07    0.39
  -6   7   6   -0.56    0.57
   6   7  -6    2.13    0.99
   6   7  -6    0.32    0.52
   6   7  -6   -0.42    0.58
  -5  -7   6   10.44    0.95
   5  -7  -6    9.67    1.36
   5  -7  -6    7.60    0.94
  -5  -7   6    7.61    0.95
   5   7  -6    8.01    1.14
   5   7  -6    8.24    1.13
  -5   7   6   10.01    0.83
   4  -7  -6    1.00    0.48
   4  -7  -6    1.96    0.57
  -4  -7   6    1.55    0.46
  -4  -7   6    1.50    0.41
   4  -7  -6    1.65    0.35
   4   7  -6    0.58    0.55
  -4   7   6    1.57    0.39
   4   7  -6    0.74    0.68
   3  -7  -6   29.16    2.04
  -3  -7   6   28.22    1.98
  -3  -7   6   25.33    1.97
   3  -7  -6   32.58    2.07
  -3   7   6   23.75    1.93
  -3   7   6   28.15    1.92
   3   7  -6   29.14    1.99
   2  -7  -6  151.78   10.56
  -2  -7   6  168.57   10.55
  -2  -7   6  157.27   10.50
  -2   7   6  154.80   10.49
   2   7  -6  162.57   10.50
  -2   7   6  151.94   10.49
  -1  -7   6    8.79    0.72
  -1  -7   6    6.52    0.76
   1  -7  -6    7.93    0.67
  -1   7   6    6.61    0.67
  -1   7   6    7.57    0.66
   0  -7  -6    1.24    0.31
   0   7   6    1.11    0.26
   0   7   6    1.12    0.46
   0   7  -6    0.71    0.30
   1  -7   6    1.35    0.31
   1   7   6    0.85    0.27
  -1   7  -6    1.11    0.31
   2  -7   6   12.63    0.93
   2  -7   6   11.91    1.09
   2  -7   6    8.77    1.08
   2  -7   6   11.68    0.98
  -2  -7  -6   10.47    0.80
   2   7   6   10.33    1.05
   2   7   6   12.63    1.00
   2   7   6   11.68    0.95
  -2   7  -6   10.34    0.79
   2   7   6    8.88    1.16
   2   7   6   10.59    0.89
   3  -7   6    0.47    0.42
   3  -7   6    2.04    0.54
  -3   7  -6    1.26    0.33
   3   7   6    0.26    0.72
   3   7   6    0.73    0.42
   3   7   6    0.20    0.54
   4  -7   6    3.21    0.69
   4  -7   6    4.47    1.04
   4  -7   6    3.08    0.60
   4   7   6    2.41    0.56
   4   7   6    1.78    0.71
   4   7   6    2.43    0.59
  -4   7  -6    3.10    0.45
   5  -7   6    8.03    0.98
   5  -7   6    6.66    1.46
   5  -7   6    6.21    0.95
   5  -7   6    9.97    1.72
   5  -7   6    7.14    1.35
  -5   7  -6    8.92    0.81
   5   7   6    7.92    1.17
   5   7   6   10.52    2.04
   5   7   6    6.31    1.29
   5   7   6    7.69    1.24
   6  -7   6   -0.16    0.60
   6  -7   6   -0.64    1.17
   6   7   6    0.95    0.46
   6   7   6    1.11    0.53
   8   7   6    1.18    0.38
   9  -8  -6    0.67    0.20
   9   8  -6    0.70    0.33
   9   8  -6    1.08    0.33
   9   8  -6    0.29    0.26
   8  -8  -6    1.49    0.26
   8  -8  -6    2.09    0.52
   8  -8  -6    0.44    0.66
   8   8  -6    1.21    0.40
   8   8  -6    0.75    0.49
   7  -8  -6   13.61    1.63
   7  -8  -6   16.42    1.39
   7  -8  -6   16.90    1.53
   7   8  -6   15.39    1.49
   7   8  -6   15.64    1.38
   7   8  -6   15.27    1.53
   6  -8  -6   43.19    3.03
   6  -8  -6   44.36    3.11
   6  -8  -6   42.06    3.22
  -6  -8   6   39.51    3.21
   6  -8  -6   39.49    3.15
  -6   8   6   45.27    3.02
   6   8  -6   43.15    3.06
   6   8  -6   43.98    3.01
   6   8  -6   45.15    3.15
   6   8  -6   41.07    3.61
  -5  -8   6    4.79    0.89
  -5  -8   6    6.16    0.88
   5  -8  -6    3.35    0.94
   5  -8  -6    4.13    0.75
   5  -8  -6    3.53    0.84
   5  -8  -6    5.70    0.99
  -5   8   6    6.18    0.67
   5   8  -6    3.02    2.65
   5   8  -6    4.72    0.96
   5   8  -6    5.20    0.85
   4  -8  -6   42.94    3.04
   4  -8  -6   43.02    3.07
   4  -8  -6   43.14    2.98
  -4  -8   6   44.16    3.00
  -4  -8   6   43.07    2.97
   4  -8  -6   41.96    3.10
   4   8  -6   42.07    3.02
   4   8  -6   41.28    3.22
   4   8  -6   42.37    3.11
   4   8  -6   44.59    3.05
  -4   8   6   42.51    2.92
   3  -8  -6   14.12    1.46
   3  -8  -6   13.94    1.39
   3  -8  -6   13.44    1.22
  -3  -8   6   13.65    1.10
  -3  -8   6   15.12    1.14
   3   8  -6   13.18    1.17
  -3   8   6   16.02    1.09
  -2  -8   6   55.01    3.68
  -2  -8   6   61.11    3.72
  -2   8   6   51.26    3.65
  -2   8   6   51.95    3.67
   2   8  -6   52.25    3.69
   1  -8  -6    3.33    0.53
  -1  -8   6    4.54    1.00
  -1  -8   6    3.38    0.57
  -1   8   6    2.63    0.46
   1   8  -6    3.18    0.48
   0  -8  -6   83.44    5.70
   0  -8   6   94.42    5.74
[truncated: 594,205 more chars]
