# Supplementary material for: Synthesis and crystal structure of catena-poly[[tetra-μ-acetato-copper(II)]-μ-6-eth­oxy-N 2,N 4-bis­[2-(pyridin-2-yl)eth­yl]-1,3,5-triazine-2,4-di­amine]
Source: Acta Crystallogr E Crystallogr Commun. 2021 Feb 26;77(Pt 3):319–23. doi: 10.1107/S2056989021002164 (PMC8061112; doi:10.1107/S2056989021002164)
Supplement: Supplementary file 2 [file e-77-00319-Isup2.hkl]

data_I                                                                          
_shelx_title ' Cu1 in P2(1)/c'                                                  
_shelx_refln_list_code          4                                               
_shelx_F_calc_maximum      302.97                                               
_exptl_crystal_F_000      1504.00                                               
_reflns_d_resolution_high  0.8087                                               
                                                                                
loop_                                                                           
 _space_group_symop_operation_xyz                                               
 'x, y, z'                                                                      
 '-x, y+1/2, -z+1/2'                                                            
 '-x, -y, -z'                                                                   
 'x, -y-1/2, z-1/2'                                                             
                                                                                
_cell_length_a     8.1495                                                       
_cell_length_b    21.9642                                                       
_cell_length_c    17.5750                                                       
_cell_angle_alpha  90.000                                                       
_cell_angle_beta  101.457                                                       
_cell_angle_gamma  90.000                                                       
                                                                                
_shelx_F_squared_multiplier     1.000                                           
                                                                                
loop_                                                                           
 _refln_index_h                                                                 
 _refln_index_k                                                                 
 _refln_index_l                                                                 
 _refln_F_squared_calc                                                          
 _refln_F_squared_meas                                                          
 _refln_F_squared_sigma                                                         
 _refln_observed_status                                                         
   1   0   0      22221.04      24204.84      1136.83 o                         
   2   0   0       3942.11       3571.71       246.72 o                         
   3   0   0       1885.41       2644.49       195.06 o                         
   4   0   0       2822.66       3110.33       243.16 o                         
   5   0   0      10631.56       9380.84       281.85 o                         
   6   0   0        326.91        245.23        33.71 o                         
   7   0   0       3766.33       3288.52       133.86 o                         
   8   0   0        147.69        216.44        72.15 o                         
   9   0   0         35.85         73.51        28.15 o                         
   1   1   0      51210.03      59907.68      3972.53 o                         
   2   1   0        953.64       1250.02        69.58 o                         
   3   1   0       1199.06       1290.79        78.37 o                         
   4   1   0       1155.95       1449.19       118.46 o                         
   5   1   0         17.63         73.81        15.31 o                         
   6   1   0       6621.48       5798.14       141.49 o                         
   7   1   0        659.67        472.34        33.76 o                         
   8   1   0        755.49        332.23        60.57 o                         
   9   1   0        810.53        902.26        50.37 o                         
   0   2   0      16542.56      17453.25       668.18 o                         
   1   2   0       9135.17       9166.79       304.73 o                         
   2   2   0       6436.65       7801.31       377.24 o                         
   3   2   0       7053.57       7250.31       494.34 o                         
   4   2   0       3445.48       3216.59       151.79 o                         
   5   2   0       2338.51       2282.68        76.76 o                         
   6   2   0       1076.35        915.71        33.87 o                         
   7   2   0         38.39         68.63        21.41 o                         
   8   2   0        230.31        127.08        38.70 o                         
   9   2   0         62.83         87.17        27.69 o                         
   1   3   0      17573.05      16667.17       505.08 o                         
   2   3   0      18922.79      19377.34       909.78 o                         
   3   3   0       3165.93       2959.80       196.84 o                         
   4   3   0       3841.34       3716.45       175.72 o                         
   5   3   0       3576.34       3352.00        79.48 o                         
   6   3   0        100.71        111.82        24.03 o                         
   7   3   0        135.59         76.81        17.52 o                         
   8   3   0       2776.73       2736.79        92.88 o                         
   9   3   0        829.26        892.68        76.58 o                         
   0   4   0        468.77        153.29        12.55 o                         
   1   4   0       8486.94       7596.35       295.91 o                         
   2   4   0      22024.72      20392.27       674.15 o                         
   3   4   0      21845.07      21149.32       993.85 o                         
   4   4   0      12034.01      10717.81       711.67 o                         
   5   4   0        551.10        529.05        23.63 o                         
   6   4   0       2423.95       2179.21        83.85 o                         
   7   4   0         72.31         22.20        33.43 o                         
   8   4   0       6208.72       5747.91       176.58 o                         
   9   4   0       2495.89       2715.27       113.46 o                         
   1   5   0      16556.62      17040.93       566.48 o                         
   2   5   0       4771.12       4424.79       170.21 o                         
   3   5   0      12567.35      12275.70       470.19 o                         
   4   5   0       5856.38       5794.73       272.71 o                         
   5   5   0        564.19        526.50        25.71 o                         
   6   5   0        266.78        229.68        22.08 o                         
   7   5   0         10.49         22.60        16.70 o                         
   8   5   0        744.20        654.50        42.88 o                         
   9   5   0        534.56        543.86        60.17 o                         
   0   6   0       7391.45       7202.54       339.47 o                         
   1   6   0        937.81        809.59        41.35 o                         
   2   6   0        284.11        280.59        15.95 o                         
   3   6   0      13079.01      13110.81       808.76 o                         
   4   6   0        170.31        185.26        16.48 o                         
   5   6   0        100.85        119.76        15.34 o                         
   6   6   0         72.59         19.57        17.20 o                         
   7   6   0       1500.49       1415.57        58.86 o                         
   8   6   0         18.64         27.42        15.93 o                         
   9   6   0        527.72        469.50        43.84 o                         
   1   7   0          0.77          2.60         9.66 o                         
   2   7   0        238.72        173.20        17.31 o                         
   3   7   0        474.39        589.69        43.20 o                         
   4   7   0       2143.18       2219.34        54.65 o                         
   5   7   0          3.42         34.35        14.60 o                         
   6   7   0        176.27        176.24        23.93 o                         
   7   7   0        462.52        357.06        25.97 o                         
   8   7   0        339.40        330.20        24.16 o                         
   9   7   0        583.68        621.48        49.81 o                         
   0   8   0       8444.45       7969.86       305.98 o                         
   1   8   0       3035.24       2483.75       119.35 o                         
   2   8   0       1439.27       1343.42        80.61 o                         
   4   8   0        331.70        336.37        21.12 o                         
   5   8   0        484.64        407.79        27.01 o                         
   6   8   0        524.78        536.46        33.15 o                         
   7   8   0       1739.52       1698.20        59.29 o                         
   8   8   0         16.42          9.28        21.42 o                         
   9   8   0          0.43         10.36        15.30 o                         
   1   9   0       1774.34       1616.67        80.61 o                         
   2   9   0       4945.46       4765.16       226.11 o                         
   3   9   0       6348.29       6348.36       175.69 o                         
   4   9   0       1050.71        912.74        34.93 o                         
   5   9   0        656.94        629.72        32.37 o                         
   6   9   0       1247.65       1378.84        39.05 o                         
   7   9   0        315.56        276.89        22.99 o                         
   8   9   0        106.80         79.94        15.40 o                         
   9   9   0       1355.70       1325.02        73.14 o                         
   0  10   0        121.87         43.14        21.80 o                         
   1  10   0         79.15        149.64        32.07 o                         
   2  10   0       1344.60       1311.11        95.31 o                         
   3  10   0      10286.96      10188.97       241.26 o                         
   4  10   0       1162.31       1233.33        34.72 o                         
   5  10   0         46.08         14.38        14.32 o                         
   6  10   0        633.78        459.01        31.68 o                         
   7  10   0        150.06        100.70        29.13 o                         
   8  10   0         22.33         53.18        16.12 o                         
   9  10   0        140.90         95.79        21.72 o                         
   2  11   0      14260.84      13441.15       400.95 o                         
   3  11   0       1593.22       1555.65        44.32 o                         
   4  11   0          7.86          8.82        16.15 o                         
   5  11   0         27.75         28.52        16.18 o                         
   6  11   0        505.59        493.44        43.09 o                         
   7  11   0        566.91        566.34        43.62 o                         
   8  11   0         63.76        116.73        22.35 o                         
   9  11   0        201.67        189.47        27.61 o                         
   0  12   0       3364.14       3630.38       167.50 o                         
   1  12   0        244.73        397.43        31.10 o                         
   2  12   0       4312.50       4535.39       103.40 o                         
   3  12   0        213.13        229.61        19.09 o                         
   4  12   0          1.51         12.49        16.52 o                         
   5  12   0       2213.02       2251.99        54.13 o                         
   6  12   0          5.05         67.69        56.11 o                         
   7  12   0        563.34        727.56        42.72 o                         
   8  12   0         28.51         10.07        16.33 o                         
   1  13   0       8458.29       8326.84       227.93 o                         
   2  13   0       1569.59       1477.88        45.17 o                         
   3  13   0        133.74        121.33        14.34 o                         
   4  13   0          1.03         92.63        36.52 o                         
   5  13   0        242.17        281.95        28.24 o                         
   6  13   0       2613.14       2916.18        73.29 o                         
   7  13   0        317.65        454.16        33.18 o                         
   8  13   0        745.88        699.84        34.11 o                         
   0  14   0       4839.58       4423.11       176.55 o                         
   1  14   0        140.02         95.32        15.91 o                         
   2  14   0       7032.55       6721.00       132.40 o                         
   3  14   0        979.43        885.56        37.19 o                         
   4  14   0         56.79         71.48        17.23 o                         
   5  14   0       2582.10       2684.65        68.10 o                         
   6  14   0          9.96         17.28        18.63 o                         
   7  14   0       3128.13       3602.79       103.23 o                         
   8  14   0        154.65        145.35        38.80 o                         
   1  15   0       7651.04       7185.04       163.20 o                         
   2  15   0         86.40         94.00        25.66 o                         
   3  15   0       1624.20       1632.61        47.84 o                         
   4  15   0          1.00         33.13        35.28 o                         
   5  15   0        657.89        750.04        62.42 o                         
   6  15   0       2638.92       2882.33        93.40 o                         
   7  15   0        516.62        484.77        39.38 o                         
   8  15   0        215.33        203.48        22.18 o                         
   0  16   0       8992.35       9306.12       443.71 o                         
   1  16   0          4.42         21.32        20.88 o                         
   2  16   0       2233.05       2139.42        62.73 o                         
   3  16   0        356.09        324.42        22.48 o                         
   4  16   0        522.27        459.37        33.13 o                         
   5  16   0        369.08        456.99        38.04 o                         
   6  16   0        258.80        205.24        18.48 o                         
   7  16   0        173.56        134.86        18.87 o                         
   1  17   0       5827.03       5935.37       183.76 o                         
   2  17   0        828.36        935.34        38.41 o                         
   3  17   0        442.09        307.98        28.49 o                         
   4  17   0        123.28        114.77        17.69 o                         
   5  17   0        895.45        904.32        42.45 o                         
   6  17   0        268.12        312.82        24.21 o                         
   7  17   0          1.02         -0.15        45.43 o                         
   0  18   0       2138.07       2081.27        96.40 o                         
   1  18   0       2384.09       2509.04        75.99 o                         
   2  18   0       2623.20       2863.38        78.06 o                         
   3  18   0       1425.33       1469.87        47.91 o                         
   4  18   0       2536.40       2620.60        77.16 o                         
   5  18   0        245.77        209.58        21.21 o                         
   6  18   0         83.71         37.03        18.30 o                         
   7  18   0          3.60          1.18        21.90 o                         
   1  19   0         61.76         17.74        16.81 o                         
   2  19   0       3665.16       3586.87        95.21 o                         
   3  19   0       2299.60       2256.31        75.66 o                         
   4  19   0         27.87         49.59        20.98 o                         
   5  19   0        956.77       1031.89        77.52 o                         
   6  19   0          5.48         24.02        25.20 o                         
   7  19   0         23.56         18.70        15.96 o                         
   0  20   0          4.66        -13.10        27.56 o                         
   1  20   0       1384.42       1350.79        48.12 o                         
   2  20   0        475.51        430.42        34.24 o                         
   3  20   0       1165.42       1025.48        54.77 o                         
   4  20   0         65.11         83.91        17.31 o                         
   5  20   0        187.98        501.97        55.83 o                         
   6  20   0        240.02        321.54        39.13 o                         
   1  21   0         14.30         32.91        17.92 o                         
   2  21   0        973.52       1027.90        47.58 o                         
   3  21   0        429.51        550.01        42.22 o                         
   4  21   0         63.73         55.82        15.60 o                         
   5  21   0        105.76         75.09        19.80 o                         
   6  21   0        225.19        180.68        20.78 o                         
   0  22   0       1417.32       1309.21        88.21 o                         
   1  22   0        157.38        153.27        30.04 o                         
   2  22   0        205.29        135.68        19.37 o                         
   3  22   0        459.19        530.34        31.84 o                         
   4  22   0        583.29        464.26        41.27 o                         
   5  22   0        372.91        355.05        34.74 o                         
   1  23   0       1219.57       1272.36        44.94 o                         
   2  23   0         36.44          6.84        13.78 o                         
   3  23   0        267.32        148.67        29.83 o                         
   4  23   0          3.60         40.79        24.38 o                         
   5  23   0        711.36        513.90        52.55 o                         
   0  24   0       1148.81       1213.50        87.55 o                         
   1  24   0        181.08        191.22        20.73 o                         
   2  24   0         61.56         42.19        13.88 o                         
   3  24   0          3.40         -4.45        31.17 o                         
   4  24   0        399.60        345.89        25.33 o                         
   1  25   0         86.38         36.67        13.55 o                         
   2  25   0         40.31         51.94        10.33 o                         
   3  25   0         99.38         95.28        18.47 o                         
   0  26   0         49.58         28.20        16.24 o                         
   1  26   0          1.01         20.06        13.45 o                         
   2  26   0          3.45         15.11        12.72 o                         
   1  27   0        228.07        584.30        51.66 o                         
  -9   1   1        363.45        351.71        36.96 o                         
  -8   1   1         76.30         65.21        18.43 o                         
  -7   1   1        100.92        111.06        17.20 o                         
  -6   1   1       4169.76       3829.42       114.76 o                         
  -5   1   1         66.86        102.95        11.92 o                         
  -4   1   1          1.25        101.05        13.44 o                         
  -3   1   1       1218.96       1430.92       118.02 o                         
  -2   1   1        846.70        754.43        33.54 o                         
  -1   1   1      24485.98      28817.75      1919.46 o                         
   0   1   1       4946.79       5276.87       116.91 o                         
   1   1   1       3068.71       3314.49       156.51 o                         
   2   1   1        459.33        490.63        73.04 o                         
   3   1   1        521.91        579.46        51.73 o                         
   4   1   1       1864.79       1964.00       130.30 o                         
   5   1   1       1360.17       1690.86        59.95 o                         
   6   1   1       6447.25       5656.87       162.12 o                         
   7   1   1         60.04         91.95        36.00 o                         
   8   1   1        731.53        667.13        39.21 o                         
   9   1   1        704.24        520.90        58.33 o                         
  -9   2   1         11.55         36.45        14.67 o                         
  -8   2   1       1639.10       1478.96        60.41 o                         
  -7   2   1        244.42        189.77        21.74 o                         
  -6   2   1        534.22        463.06        30.07 o                         
  -5   2   1       4289.81       4280.71        98.88 o                         
  -4   2   1       1132.56       1123.56        55.72 o                         
  -3   2   1       4367.88       4059.49       191.15 o                         
  -2   2   1       3027.13       3719.50       176.35 o                         
  -1   2   1       4877.22       6176.82       205.08 o                         
   0   2   1      44340.05      42716.65      1261.76 o                         
   1   2   1       2350.93       2437.52        99.01 o                         
   2   2   1        173.74        173.96        20.93 o                         
   3   2   1        583.47        580.08        49.20 o                         
   4   2   1       3973.73       4305.75       226.42 o                         
   5   2   1       3283.89       2981.97        67.78 o                         
   6   2   1       2068.92       2229.26       100.61 o                         
   7   2   1        294.88        229.93        35.52 o                         
   8   2   1        926.62        837.99        60.58 o                         
   9   2   1         28.79         73.04        36.52 o                         
  -9   3   1       2535.00       2499.99        82.52 o                         
  -8   3   1        295.53        245.11        31.07 o                         
  -7   3   1       1632.65       1596.17        45.54 o                         
  -6   3   1       4661.55       4177.17        97.80 o                         
  -5   3   1        989.27       1134.69        40.02 o                         
  -4   3   1       5778.13       5572.31       419.08 o                         
  -3   3   1       5114.18       4453.26       209.73 o                         
  -2   3   1      79905.88      76016.90      5041.37 o                         
  -1   3   1      11188.02      10033.83       287.80 o                         
   0   3   1       1820.77       1801.10        45.69 o                         
   1   3   1      13115.72      13999.15       608.87 o                         
   2   3   1       1096.65       1227.88        49.88 o                         
   3   3   1         11.75         -2.05         6.23 o                         
   4   3   1        144.28         66.80        17.81 o                         
   5   3   1       2867.43       2593.93        61.35 o                         
   6   3   1       3740.25       3179.86       113.59 o                         
   7   3   1        343.27        219.95        24.56 o                         
   8   3   1        138.06         71.94        20.47 o                         
   9   3   1        790.94        933.61        68.23 o                         
  -9   4   1         86.17         78.87        20.21 o                         
  -8   4   1        629.46        341.53        39.06 o                         
  -7   4   1       1437.91       1388.63        41.59 o                         
  -6   4   1       2487.49       2320.24        61.41 o                         
  -5   4   1       1918.83       1912.66        47.00 o                         
  -4   4   1        606.69        690.55        33.34 o                         
  -3   4   1      27488.60      28967.95       960.29 o                         
  -2   4   1      22155.29      20062.15       671.73 o                         
  -1   4   1       1853.92       1487.43        50.32 o                         
   0   4   1      22646.79      20590.38       684.84 o                         
   1   4   1          4.22         11.73         3.41 o                         
   2   4   1       8701.54       9550.15       397.43 o                         
   3   4   1        706.69        692.97        49.88 o                         
   4   4   1          3.69         -1.78        52.55 o                         
   5   4   1       2482.34       2283.67        58.38 o                         
   6   4   1        149.03         41.30        24.50 o                         
   7   4   1       2183.83       2152.99        56.44 o                         
   8   4   1        110.32         85.41        18.75 o                         
   9   4   1        374.84        599.01        53.15 o                         
  -9   5   1        166.75        130.67        20.11 o                         
  -8   5   1        481.06        550.49        48.97 o                         
  -7   5   1       1652.46       1453.18        47.13 o                         
  -6   5   1        103.95         38.94        26.99 o                         
  -5   5   1       4104.11       3905.45        82.51 o                         
  -4   5   1       7409.60       7659.40       255.19 o                         
  -3   5   1      41737.23      36620.79      1715.63 o                         
  -2   5   1      12370.91      11463.13       538.50 o                         
  -1   5   1       2526.87       2798.43       236.48 o                         
   0   5   1      18401.45      18093.76       694.75 o                         
   1   5   1       6364.48       5686.22       168.81 o                         
   2   5   1       2241.11       1943.14        67.82 o                         
   3   5   1      12030.03      12330.64       804.75 o                         
   4   5   1       2516.91       2292.01        94.38 o                         
   5   5   1       1091.02       1001.28        36.25 o                         
   6   5   1         51.15         95.62        17.69 o                         
   7   5   1        115.44        129.40        21.49 o                         
   8   5   1        959.09        921.62        38.90 o                         
   9   5   1         47.11         69.62        20.81 o                         
  -9   6   1       2373.75       2468.33       102.32 o                         
  -8   6   1        784.08        789.27        42.89 o                         
  -7   6   1        287.27        232.88        19.81 o                         
  -6   6   1       6480.68       6088.70       132.20 o                         
  -5   6   1        120.41        156.64        16.72 o                         
  -4   6   1      16958.83      15139.43       411.93 o                         
  -3   6   1        146.94        146.58        15.82 o                         
  -2   6   1          2.79         -5.39        10.77 o                         
  -1   6   1      20232.42      19255.87       738.63 o                         
   0   6   1       4752.83       4795.65       160.21 o                         
   1   6   1       1608.82       1467.00        57.77 o                         
   2   6   1       1556.41       1455.65        57.59 o                         
   3   6   1      10395.96       9651.37       464.74 o                         
   4   6   1       2604.68       2218.96        53.91 o                         
   5   6   1         25.13         48.20        11.54 o                         
   6   6   1        283.07        209.88        21.13 o                         
   7   6   1       1017.25       1062.01        46.31 o                         
   8   6   1       1514.32       1569.38        58.42 o                         
   9   6   1        532.86        594.85        55.64 o                         
  -9   7   1        110.76         83.97        15.02 o                         
  -8   7   1       1351.23       1578.84        48.12 o                         
  -7   7   1        358.57        353.69        37.23 o                         
  -6   7   1        993.69       1046.63        39.16 o                         
  -5   7   1      13408.26      12223.32       246.48 o                         
  -4   7   1         23.49         27.17        15.54 o                         
  -3   7   1      18434.49      20022.96      1336.05 o                         
  -2   7   1        221.05        459.60        38.30 o                         
  -1   7   1         10.52          6.78        10.05 o                         
   0   7   1      12566.53      12598.81       444.98 o                         
   1   7   1          0.62         14.92         9.42 o                         
   2   7   1      16736.74      15783.86       743.82 o                         
   3   7   1       5616.41       5161.46       323.32 o                         
   4   7   1        585.98        552.84        25.92 o                         
   5   7   1       1350.37       1413.57        35.57 o                         
   6   7   1        969.70        925.82        41.08 o                         
   7   7   1       1367.52       1333.05        58.41 o                         
   8   7   1        584.82        594.98        39.55 o                         
   9   7   1       5140.94       5686.34       224.51 o                         
  -9   8   1        158.38        268.44        30.77 o                         
  -8   8   1          0.77         11.66        14.85 o                         
  -7   8   1         17.84        297.29        63.91 o                         
  -6   8   1       2693.63       2541.15        58.72 o                         
  -5   8   1         43.27         61.86        12.25 o                         
  -4   8   1      16080.26      14358.17       302.82 o                         
  -3   8   1       4794.73       4872.14       326.89 o                         
  -2   8   1       3754.97       3015.91       203.97 o                         
  -1   8   1         89.50         26.43        11.16 o                         
   0   8   1         19.83         55.05        17.76 o                         
   1   8   1       3760.06       3413.21       114.79 o                         
   2   8   1       5671.07       5442.83       257.28 o                         
   3   8   1       8558.61       7824.01       368.76 o                         
   4   8   1         24.16         67.12        12.80 o                         
   5   8   1        370.69        284.80        19.30 o                         
   6   8   1        603.87        505.13        36.79 o                         
   7   8   1         39.90        386.56        81.94 o                         
   8   8   1       1019.27       1095.05        44.34 o                         
   9   8   1         98.25        177.20        41.86 o                         
  -9   9   1        691.25        637.21        36.62 o                         
  -8   9   1         84.29         57.83        13.66 o                         
  -7   9   1        351.44        337.09        28.67 o                         
  -6   9   1          2.34         27.76        15.34 o                         
  -5   9   1       3040.75       3141.97        68.44 o                         
  -4   9   1       1872.59       1678.54        38.53 o                         
  -3   9   1       3707.30       3489.24       166.59 o                         
  -1   9   1       1167.43       1240.58        40.39 o                         
   0   9   1       1022.89        900.93        39.08 o                         
   1   9   1       9479.59       8943.21       526.85 o                         
   2   9   1          5.55         32.96        26.72 o                         
   3   9   1       1570.90       1567.72        42.65 o                         
   4   9   1        145.86        173.71        14.24 o                         
   5   9   1        488.97        486.89        33.63 o                         
   6   9   1       1421.45       1366.00        40.68 o                         
   7   9   1        465.97        452.14        31.50 o                         
   8   9   1         31.21         21.20        19.33 o                         
   9   9   1        690.47        654.81        56.11 o                         
  -9  10   1        315.70        399.03        26.82 o                         
  -8  10   1        659.50        813.32        38.91 o                         
  -7  10   1       3329.11       3520.03        91.15 o                         
  -6  10   1        174.09        281.91        24.99 o                         
  -5  10   1       1143.35       1289.07        48.52 o                         
  -4  10   1       3640.83       3660.91        74.32 o                         
  -3  10   1       2989.07       2994.69        63.49 o                         
  -2  10   1       3180.15       2822.59       139.84 o                         
  -1  10   1       4618.48       4907.02       164.89 o                         
   0  10   1       5966.04       5518.04       184.60 o                         
   1  10   1         80.17        112.23        24.76 o                         
   2  10   1        103.87        181.45        35.18 o                         
   3  10   1        500.22        536.95        28.11 o                         
   4  10   1       1477.41       1641.80        42.45 o                         
   5  10   1        731.60        650.54        38.36 o                         
   6  10   1         37.99        102.57        29.26 o                         
   7  10   1         35.50         75.91        25.58 o                         
   8  10   1       1421.19       1566.63        60.75 o                         
   9  10   1        219.28        323.18        35.64 o                         
  -9  11   1       2060.04       2089.77        74.89 o                         
  -8  11   1        515.97        510.61        35.92 o                         
  -7  11   1       1856.66       2046.39        68.33 o                         
  -6  11   1        742.37        857.71        40.48 o                         
  -5  11   1        481.46        544.69        28.73 o                         
  -4  11   1       1053.61       1154.64        32.06 o                         
  -3  11   1       3394.48       3427.82        72.48 o                         
  -2  11   1       4049.70       4049.80       161.06 o                         
  -1  11   1       2163.49       1870.51        67.24 o                         
   0  11   1       2740.21       2493.77        77.12 o                         
   1  11   1       9039.25       7814.12       529.08 o                         
   2  11   1        199.66        248.01        20.14 o                         
   3  11   1       1182.26       1138.90        33.30 o                         
   4  11   1        829.44        769.26        31.63 o                         
   5  11   1        187.55        137.59        18.65 o                         
   6  11   1       1685.39       1800.05        47.92 o                         
   7  11   1         82.04        354.50        76.60 o                         
   8  11   1       1421.88       1433.10        47.40 o                         
  -8  12   1       1092.66       1000.74        51.24 o                         
  -7  12   1        819.68        983.80        65.77 o                         
  -6  12   1         92.21        118.60        23.77 o                         
  -5  12   1        679.43        732.15        33.99 o                         
  -4  12   1        515.78        495.74        29.38 o                         
  -3  12   1       7097.21       7174.70       146.16 o                         
  -2  12   1       2207.24       2524.99        64.13 o                         
  -1  12   1       2873.14       2625.05        82.77 o                         
   0  12   1       1586.94       1244.75        73.53 o                         
   1  12   1        441.20        488.52        33.54 o                         
   2  12   1        653.76        707.71        37.70 o                         
   3  12   1         41.06         48.24        17.97 o                         
   4  12   1       2292.70       2247.94        54.45 o                         
   5  12   1       1905.14       1906.33        51.45 o                         
   6  12   1        772.29        899.53        51.21 o                         
   7  12   1       4207.51       4449.02       126.51 o                         
   8  12   1        484.40        685.69        37.38 o                         
  -8  13   1         71.26        102.03        19.85 o                         
  -7  13   1        242.79        530.30        38.43 o                         
  -6  13   1        969.48       1079.49        46.41 o                         
  -5  13   1        211.84        207.83        23.31 o                         
  -4  13   1        136.99        141.63        20.47 o                         
  -3  13   1        603.27        648.21        31.76 o                         
  -2  13   1       2946.01       3089.55        69.44 o                         
  -1  13   1       2567.58       2407.87        61.74 o                         
   0  13   1       1199.22       1259.94        41.60 o                         
   1  13   1       1384.84       1493.42        49.80 o                         
   2  13   1       1244.25       1326.13        40.87 o                         
   3  13   1        568.22        584.86        30.80 o                         
   4  13   1        585.76        589.15        30.79 o                         
   5  13   1         69.40        128.81        18.08 o                         
   6  13   1       1390.64       1534.53        51.86 o                         
   7  13   1        307.60        571.84        46.61 o                         
   8  13   1        653.09        575.96        35.40 o                         
  -8  14   1          7.79         43.46        15.59 o                         
  -7  14   1         36.10         49.74        14.64 o                         
  -6  14   1        433.79       1062.61       121.14 o                         
  -5  14   1         58.46         87.37        18.84 o                         
  -4  14   1        134.65        149.50        16.55 o                         
  -3  14   1        177.36        236.68        32.53 o                         
  -2  14   1         46.65        101.60        13.74 o                         
  -1  14   1       1397.08       1385.87        63.88 o                         
   0  14   1       3316.21       3885.48       110.46 o                         
   1  14   1        258.73        108.66        19.71 o                         
   2  14   1         11.29         34.71        14.88 o                         
   3  14   1       1655.70       1766.43        51.71 o                         
   4  14   1        143.89        118.28        17.31 o                         
   5  14   1        327.53        403.31        39.20 o                         
   6  14   1         63.54        171.25        29.60 o                         
   7  14   1          2.73         38.11        18.83 o                         
   8  14   1          9.25         46.91        16.86 o                         
  -8  15   1         98.72         79.43        23.76 o                         
  -7  15   1         31.68         34.36        32.07 o                         
  -6  15   1        748.12        891.00        40.50 o                         
  -5  15   1       1736.01       1999.69        55.43 o                         
  -4  15   1        109.74         81.96        19.15 o                         
  -3  15   1          0.74         40.16        26.78 o                         
  -2  15   1         96.15         99.45        15.28 o                         
  -1  15   1         47.67         59.83        19.48 o                         
   0  15   1         23.07         22.39        19.63 o                         
   1  15   1         45.17          0.99        17.25 o                         
   2  15   1       1822.05       1479.19        47.14 o                         
   3  15   1       2219.11       2136.08        55.31 o                         
   4  15   1        593.60        533.42        39.69 o                         
   6  15   1        102.52         85.71        23.04 o                         
   7  15   1        509.97        485.15        37.54 o                         
   8  15   1          0.93         52.52        17.50 o                         
  -8  16   1        515.86        508.72        28.62 o                         
  -7  16   1        477.97        390.58        35.94 o                         
  -6  16   1          0.31         28.15        15.08 o                         
  -5  16   1        220.62       1042.12       130.93 o                         
  -4  16   1        689.54        759.98        43.57 o                         
  -3  16   1        134.51        146.68        22.99 o                         
  -2  16   1        111.46         61.60        23.22 o                         
  -1  16   1       1449.46       1496.33        89.15 o                         
   0  16   1       2414.90       2388.34        74.83 o                         
   1  16   1       1612.80       1407.15        60.21 o                         
   2  16   1        459.81        393.15        33.12 o                         
   3  16   1       1869.12       1886.85        52.90 o                         
   4  16   1       1232.58       1363.27        52.71 o                         
   5  16   1         90.05       1052.81       127.37 o                         
   6  16   1         11.00         59.88        13.07 o                         
   7  16   1       1024.10       1032.17        61.76 o                         
  -7  17   1         42.77         69.02        20.47 o                         
  -6  17   1        386.95        344.97        29.72 o                         
  -5  17   1       1165.74       1182.61        46.25 o                         
  -4  17   1        274.60        205.63        22.40 o                         
  -2  17   1       2426.96       2518.34        74.87 o                         
  -1  17   1       4242.70       4227.31       190.62 o                         
   0  17   1          2.35         -6.64        44.09 o                         
   1  17   1        374.87        345.29        32.79 o                         
   2  17   1       1353.62       1493.63        51.40 o                         
   3  17   1       2177.40       2416.20        63.55 o                         
   4  17   1          1.95        128.58        56.11 o                         
   5  17   1        447.19        376.75        44.61 o                         
   6  17   1       1017.52        888.01        52.86 o                         
   7  17   1         21.72         29.82        24.45 o                         
  -6  18   1          7.19         65.25        24.23 o                         
  -5  18   1         58.34         74.57        21.28 o                         
  -2  18   1       1780.79       1816.84        59.06 o                         
  -1  18   1        141.84        121.71        20.08 o                         
   0  18   1       1548.31       1578.84        60.88 o                         
   1  18   1        174.73        203.26        34.49 o                         
   2  18   1        357.90        409.11        33.27 o                         
   3  18   1         43.07         69.12        24.37 o                         
   4  18   1        106.49        100.06        18.79 o                         
   5  18   1        560.34        586.06        52.05 o                         
   6  18   1          1.56         -8.08        15.85 o                         
   7  18   1        557.88        481.89        30.13 o                         
  -7  19   1         11.46         83.73        49.88 o                         
  -6  19   1         29.33         82.48        35.57 o                         
  -5  19   1        642.00        547.57        42.69 o                         
  -4  19   1        852.17        899.38        49.11 o                         
  -2  19   1         98.17         43.42        17.10 o                         
  -1  19   1       1235.03       1226.80        51.70 o                         
   0  19   1        566.01        469.56        34.47 o                         
   1  19   1        720.98        790.00        39.13 o                         
   2  19   1        609.63        626.55        37.00 o                         
   3  19   1         16.05         83.73        58.79 o                         
   4  19   1        398.25        351.91        46.17 o                         
   5  19   1          1.94         15.11        27.45 o                         
   6  19   1        257.51        363.38        35.18 o                         
  -6  20   1        159.32        237.74        53.89 o                         
  -5  20   1          0.74         77.50        23.14 o                         
  -4  20   1       1313.78       1374.30        59.15 o                         
  -3  20   1        255.57        186.87        19.74 o                         
  -2  20   1       1085.40       1092.29        49.95 o                         
  -1  20   1        228.99        190.91        18.26 o                         
   0  20   1         59.64         34.71        19.39 o                         
   1  20   1       1908.64       1969.95        65.98 o                         
   2  20   1        175.00        113.48        18.41 o                         
   3  20   1        104.68         67.08        30.45 o                         
   4  20   1       2007.13       2132.30        77.00 o                         
   5  20   1          0.32         13.75        22.61 o                         
   6  20   1        131.12         75.83        13.94 o                         
  -5  21   1       1647.28       1783.61        84.47 o                         
  -4  21   1         84.22         91.01        16.06 o                         
  -3  21   1        445.34        626.73        42.16 o                         
  -2  21   1        319.17        328.85        32.60 o                         
  -1  21   1        100.44         70.55        16.68 o                         
   0  21   1        398.98        326.26        30.14 o                         
   1  21   1          0.20         17.99        17.09 o                         
   2  21   1       1928.23       2112.76        82.29 o                         
   3  21   1       1154.93       1129.48        43.59 o                         
   4  21   1        920.34        940.28        49.39 o                         
   5  21   1        514.28        393.33        76.15 o                         
   6  21   1          0.27         -4.58        17.76 o                         
  -5  22   1        183.35        167.37        17.47 o                         
  -4  22   1       1858.92       2129.60        63.22 o                         
  -3  22   1        172.57        110.22        17.92 o                         
  -2  22   1        825.50        787.44        42.92 o                         
  -1  22   1         79.15        124.12        24.53 o                         
   0  22   1         13.13         10.36        18.72 o                         
   1  22   1       2546.55       2605.79       115.71 o                         
   2  22   1        457.90        341.09        25.50 o                         
   3  22   1       1228.56       1338.90        57.88 o                         
   4  22   1       1661.59       1884.48        81.30 o                         
   5  22   1        137.05        111.27        14.64 o                         
  -5  23   1        508.25        371.89        27.92 o                         
  -4  23   1         27.83         10.54        22.01 o                         
  -3  23   1        863.08        882.53        38.57 o                         
  -2  23   1          1.21          3.15        15.90 o                         
  -1  23   1         76.75         63.88        19.59 o                         
   0  23   1         12.76         -4.94        13.47 o                         
   1  23   1          6.07         -7.71        13.66 o                         
   2  23   1        272.14        232.16        23.66 o                         
   3  23   1        632.10        580.54        37.61 o                         
   4  23   1        665.99        860.07        62.90 o                         
   5  23   1         60.68         85.53        25.71 o                         
  -4  24   1        121.41        104.43        18.05 o                         
  -3  24   1         78.31         71.98        17.39 o                         
  -2  24   1       1255.06       1393.12        54.27 o                         
  -1  24   1         27.27         11.09        17.12 o                         
   0  24   1        700.46        832.86        36.55 o                         
   1  24   1          6.43          8.07        10.74 o                         
   2  24   1        440.88        427.79        38.90 o                         
   3  24   1        419.50        377.93        33.86 o                         
   4  24   1         38.14         -7.23        33.85 o                         
  -3  25   1         51.19         62.75        10.43 o                         
  -2  25   1        704.72        801.05        37.78 o                         
  -1  25   1        596.17        789.76        35.39 o                         
   0  25   1          8.17         -2.17         9.89 o                         
   1  25   1       1857.97       1952.49        73.18 o                         
   2  25   1          1.27         19.04        10.48 o                         
   3  25   1          3.26        -11.49        16.82 o                         
  -2  26   1        503.39        611.49        32.82 o                         
  -1  26   1        969.30       1154.76        39.84 o                         
   0  26   1       1159.72       1316.96        50.59 o                         
   1  26   1         20.22         28.48         9.55 o                         
   2  26   1        505.69        509.85        43.58 o                         
  -1  27   1        137.46        113.12        20.49 o                         
   0  27   1         75.91        146.97        31.17 o                         
 -10   0   2       1508.81       1620.19       120.24 o                         
  -9   0   2        101.62        314.42        76.60 o                         
  -8   0   2       4579.33       4458.01       181.50 o                         
  -7   0   2        690.87        642.93        43.60 o                         
  -6   0   2         42.77         26.57        21.95 o                         
  -5   0   2       5835.31       5757.13       159.95 o                         
  -4   0   2        294.28        209.04        22.66 o                         
  -3   0   2       1928.38       2350.42       243.16 o                         
  -2   0   2       4455.06       4503.94       346.48 o                         
   0   0   2      13038.79      14074.82       807.21 o                         
   1   0   2       7348.23       7759.79       517.50 o                         
   2   0   2       3108.84       3513.82       240.49 o                         
   3   0   2        125.36        128.26        34.74 o                         
   4   0   2       6591.45       6385.55       324.35 o                         
   5   0   2      13313.78      11917.55       357.54 o                         
   6   0   2       4990.54       4537.85       262.57 o                         
   8   0   2          1.40         27.19        33.99 o                         
 -10   1   2        926.28       1156.13       100.65 o                         
  -9   1   2       2760.93       2989.65        87.98 o                         
  -8   1   2        573.30        783.22        42.84 o                         
  -7   1   2        599.40        641.62        35.82 o                         
  -6   1   2       1656.33       1505.41        52.07 o                         
  -5   1   2        568.57        655.76        23.07 o                         
  -4   1   2       3814.96       3408.40       122.17 o                         
  -3   1   2         56.36         67.12         9.17 o                         
  -2   1   2        416.55        379.67        21.47 o                         
  -1   1   2      15383.58      15243.01       412.72 o                         
   0   1   2       9183.18       9695.16       262.36 o                         
   1   1   2       2078.31       2279.75       146.08 o                         
   2   1   2       5431.99       6513.33       307.67 o                         
   3   1   2         76.40         29.39        20.49 o                         
   4   1   2       3630.45       3484.01       158.39 o                         
   5   1   2      15528.97      13896.75       328.92 o                         
   6   1   2       7458.95       6746.08       176.71 o                         
   7   1   2       1112.25       1198.31        52.34 o                         
   8   1   2          5.06        -23.26        24.48 o                         
   9   1   2         25.52        108.67        68.58 o                         
  -9   2   2         68.49        120.46        35.18 o                         
  -8   2   2       1868.38       1835.75        61.67 o                         
  -7   2   2        458.63        307.09        23.22 o                         
  -6   2   2       1409.06       1090.78        43.34 o                         
  -5   2   2         69.25        172.83        16.07 o                         
  -4   2   2       7253.56       6614.73       219.89 o                         
  -3   2   2       7337.31       6913.61       380.20 o                         
  -2   2   2      57336.84      65592.23      2854.71 o                         
  -1   2   2      10561.31      10826.11       293.19 o                         
   0   2   2       5411.06       5371.85       145.57 o                         
   1   2   2         67.67         27.83         5.28 o                         
   2   2   2        138.13         91.74        24.05 o                         
   3   2   2       1508.87       1323.13        68.65 o                         
   4   2   2       1904.74       1659.95        95.28 o                         
   5   2   2       6386.61       6149.90       121.23 o                         
   6   2   2       1700.17       1594.16        61.89 o                         
   7   2   2          3.36         92.36        38.05 o                         
   8   2   2        441.23        469.01        34.32 o                         
   9   2   2         12.44         48.99        50.77 o                         
  -9   3   2        143.69        125.91        22.45 o                         
  -8   3   2        235.73        217.56        24.31 o                         
  -7   3   2        215.32        266.51        29.51 o                         
  -6   3   2        799.34        728.86        31.77 o                         
  -5   3   2       1377.59       1228.81        32.50 o                         
  -4   3   2       1465.79       1846.14       105.95 o                         
  -3   3   2      24584.59      25291.81      1000.06 o                         
  -2   3   2       6481.12       6938.85       205.94 o                         
  -1   3   2       5737.89       5762.87       144.38 o                         
   0   3   2      21058.28      19432.63       644.76 o                         
   1   3   2       2353.14       2741.86       106.23 o                         
   2   3   2       6814.40       6673.60       221.89 o                         
   3   3   2        139.31        269.88        39.19 o                         
   4   3   2       5253.93       5408.34       359.84 o                         
   5   3   2         99.82        431.10        89.96 o                         
   6   3   2         16.71        -13.11        19.78 o                         
   7   3   2       5487.81       5416.63       121.86 o                         
   8   3   2        246.38        221.49        27.69 o                         
   9   3   2       1161.04        986.55       156.32 o                         
  -9   4   2        853.53        874.01        39.82 o                         
  -8   4   2         71.22         17.03        22.23 o                         
  -7   4   2       1615.06       1428.48        41.10 o                         
  -6   4   2       2052.59       1926.29        50.01 o                         
  -5   4   2       1239.11       1121.20        29.40 o                         
  -4   4   2      19233.11      19041.78       732.11 o                         
  -3   4   2       4149.12       4370.82       146.07 o                         
  -2   4   2       5700.81       5183.80       154.07 o                         
  -1   4   2       1707.98       2301.39        62.91 o                         
   0   4   2        175.85        156.06         8.86 o                         
   1   4   2       1649.73       1999.92        74.31 o                         
   2   4   2        652.31        820.34        29.87 o                         
   3   4   2       4626.75       3773.21       146.21 o                         
   4   4   2        968.56        991.65        59.27 o                         
   5   4   2          2.29        160.70        41.51 o                         
   6   4   2        663.74        561.57        44.34 o                         
   7   4   2       5871.34       5457.26       116.15 o                         
   8   4   2       3604.30       3678.19       116.95 o                         
   9   4   2         23.51         32.07        44.09 o                         
  -9   5   2        421.43        539.16        42.64 o                         
  -8   5   2        105.92        101.46        29.87 o                         
  -7   5   2          3.25          1.86        21.81 o                         
  -6   5   2       5588.08       5033.72       144.78 o                         
  -5   5   2       6320.25       5993.17       117.85 o                         
  -4   5   2        716.55        845.10        40.88 o                         
  -3   5   2      10171.12      10407.07       345.70 o                         
  -2   5   2       4271.07       4175.12       124.76 o                         
  -1   5   2         12.73        102.34        13.62 o                         
   0   5   2       3158.75       3320.13       111.27 o                         
   1   5   2        234.18        274.26        14.72 o                         
   2   5   2       4674.56       4183.16       156.09 o                         
   3   5   2        546.69        688.45        32.65 o                         
   4   5   2        185.15        194.88        36.00 o                         
   5   5   2        113.58         97.93        13.63 o                         
   6   5   2       1249.56       1144.22        37.64 o                         
   7   5   2       3491.55       3233.90        74.37 o                         
   8   5   2        206.58        132.82        22.91 o                         
   9   5   2       2179.72       2105.46       120.47 o                         
  -9   6   2        337.17        382.20        29.73 o                         
  -8   6   2        189.68        161.41        20.25 o                         
  -7   6   2       1195.58       1222.87        43.24 o                         
  -6   6   2        680.72        794.39        34.80 o                         
  -5   6   2        704.26        643.09        29.81 o                         
  -4   6   2      23561.21      20878.84       489.72 o                         
  -3   6   2       8524.43       7915.47       263.87 o                         
  -2   6   2       4602.50       5312.38       177.25 o                         
  -1   6   2        794.94        481.31        19.70 o                         
   0   6   2       4826.67       5405.18       166.77 o                         
   1   6   2       5741.65       5391.27       145.81 o                         
   2   6   2       8050.55       7723.08       296.28 o                         
   3   6   2       6932.34       5923.11       280.25 o                         
   4   6   2          1.25         43.47        15.36 o                         
   5   6   2        425.45        489.97        22.32 o                         
   6   6   2       2826.37       2525.83        60.47 o                         
   7   6   2       1246.80       1080.09        58.67 o                         
   8   6   2       1177.00       1304.81        96.98 o                         
   9   6   2        269.49        308.18        59.68 o                         
  -9   7   2        335.89        252.96        23.79 o                         
  -8   7   2          4.85         27.82        21.38 o                         
  -7   7   2        320.78        275.77        22.03 o                         
  -6   7   2       2012.10       1848.98        54.37 o                         
  -5   7   2       3011.56       3074.88        66.68 o                         
  -4   7   2       8933.09       8826.35       187.41 o                         
  -3   7   2        106.41        273.45        45.43 o                         
  -2   7   2        447.49        356.26        21.28 o                         
  -1   7   2       4945.38       4910.24       163.55 o                         
   0   7   2       3943.73       4359.29       129.94 o                         
   1   7   2       3787.27       4014.83       155.30 o                         
   2   7   2         94.47         90.22        12.22 o                         
   3   7   2       2918.95       2544.77       153.25 o                         
   4   7   2        789.33        798.47        29.61 o                         
   5   7   2        101.16        155.44        24.50 o                         
   6   7   2         26.53         47.58        19.13 o                         
   7   7   2         29.53        116.32        40.07 o                         
   8   7   2        854.64        787.00        43.58 o                         
   9   7   2        658.53        854.66       134.50 o                         
  -9   8   2         52.52        100.75        30.73 o                         
  -8   8   2        743.95        789.33        37.67 o                         
  -7   8   2        300.21        290.40        28.25 o                         
  -6   8   2        228.99        178.88        20.15 o                         
  -5   8   2        825.13        894.67        31.47 o                         
  -4   8   2       3150.78       2972.77        63.58 o                         
  -3   8   2        204.54        174.80        35.63 o                         
  -2   8   2       5674.72       4873.56       163.44 o                         
  -1   8   2       5214.31       5086.42       169.46 o                         
   0   8   2       3210.67       3305.73        99.58 o                         
   1   8   2       1341.64       1570.36        54.65 o                         
   2   8   2         92.93        106.78        17.75 o                         
   3   8   2        634.48        666.56        37.14 o                         
   4   8   2       1684.58       1600.36        42.48 o                         
   5   8   2        409.05        348.52        20.02 o                         
   6   8   2         19.51          3.47        15.87 o                         
   7   8   2        572.54        454.00        37.63 o                         
   8   8   2        418.54        536.43        39.26 o                         
   9   8   2         45.43          3.34        29.52 o                         
  -9   9   2        113.67        149.59        17.84 o                         
  -8   9   2        340.25        275.60        26.77 o                         
  -7   9   2         23.66         89.13        20.84 o                         
  -6   9   2       3607.01       3624.52        82.89 o                         
  -5   9   2       6747.26       6378.41       146.07 o                         
  -4   9   2       2023.14       2139.72        46.16 o                         
  -3   9   2       1389.22       1149.90        46.54 o                         
  -2   9   2       6461.29       5352.25       213.51 o                         
  -1   9   2       1258.75       1303.95        91.75 o                         
   0   9   2        281.53        397.63        20.79 o                         
   1   9   2       3238.98       2928.65        99.76 o                         
   2   9   2       7268.39       6338.23       423.08 o                         
   3   9   2       6633.87       5989.32       128.17 o                         
   4   9   2        142.87        111.35        18.28 o                         
   5   9   2        694.94        671.92        29.08 o                         
   6   9   2        440.19        393.35        23.99 o                         
   7   9   2          1.99          6.51        25.50 o                         
   8   9   2       1115.77       1095.32        43.28 o                         
   9   9   2        772.77        958.07       128.26 o                         
  -9  10   2         54.81        135.03        29.84 o                         
  -8  10   2        538.32        660.53        36.82 o                         
  -7  10   2       2751.52       2881.39        72.15 o                         
  -6  10   2       1619.86       1810.08        48.34 o                         
  -5  10   2        409.35        342.99        35.38 o                         
  -4  10   2       2108.70       2243.78        48.74 o                         
  -3  10   2       3746.94       3835.73        79.70 o                         
  -2  10   2       7741.09       7316.69       283.17 o                         
  -1  10   2        818.54       1012.22        43.71 o                         
   0  10   2        313.78        190.41        16.20 o                         
   1  10   2       3612.95       3410.83       115.68 o                         
   2  10   2         85.12        179.92        25.83 o                         
   3  10   2       1137.23       1078.46        32.27 o                         
   4  10   2       1000.61       1023.03        32.21 o                         
   5  10   2       2848.94       2826.49        64.91 o                         
   6  10   2        415.88        364.40        38.38 o                         
   7  10   2       1958.73       1817.44        94.19 o                         
   8  10   2       2616.03       2632.44        86.83 o                         
  -9  11   2        468.99        555.83        42.94 o                         
  -8  11   2        427.05        413.04        31.72 o                         
  -7  11   2        361.19        375.21        32.61 o                         
  -6  11   2        481.05        409.66        34.44 o                         
  -5  11   2       1946.83       2044.68        60.63 o                         
  -4  11   2          4.76         42.32        13.29 o                         
  -3  11   2       7317.10       7247.95       147.33 o                         
  -2  11   2         22.36        102.43        27.61 o                         
  -1  11   2       2907.64       3060.90       105.99 o                         
   0  11   2        161.69        246.49        27.02 o                         
   1  11   2         63.83         71.26        26.72 o                         
   2  11   2       4303.31       4092.11        99.87 o                         
   3  11   2        484.64        461.44        27.79 o                         
   4  11   2        167.14        319.15        27.51 o                         
   5  11   2        898.00        928.30        36.67 o                         
   6  11   2        628.77        629.85        41.22 o                         
   7  11   2       2014.79       2066.95        66.08 o                         
   8  11   2        590.49        558.66        36.16 o                         
  -8  12   2        550.00        666.46        36.32 o                         
  -7  12   2          8.96        -31.17        31.17 o                         
  -6  12   2       3224.48       3467.11        98.18 o                         
  -5  12   2          0.94         38.34        19.07 o                         
  -4  12   2        861.71        818.25        38.71 o                         
  -3  12   2       1542.43       1715.88        43.69 o                         
  -2  12   2       3281.03       3135.56        83.26 o                         
  -1  12   2        457.22        540.79        35.97 o                         
   0  12   2       4522.50       4737.66       148.93 o                         
   1  12   2       1018.31        944.22        67.62 o                         
   2  12   2         70.55         98.48        15.57 o                         
   3  12   2         24.06         42.20        12.75 o                         
   4  12   2       3992.65       4089.69       133.29 o                         
   5  12   2        991.46       1061.40        56.57 o                         
   6  12   2        243.52        313.28        33.21 o                         
   7  12   2         45.21         81.10        48.54 o                         
   8  12   2        143.82         87.34        15.43 o                         
  -8  13   2          0.54         88.66        33.74 o                         
  -7  13   2       2620.19       2577.40        78.15 o                         
  -6  13   2        239.03        480.61        48.56 o                         
  -5  13   2          4.75         18.14        19.41 o                         
  -4  13   2         30.45         20.28        22.02 o                         
  -3  13   2        341.96        269.14        19.44 o                         
  -2  13   2       8152.27       7413.63       158.51 o                         
  -1  13   2       3358.24       3508.02        87.72 o                         
   0  13   2        687.07        599.74        28.19 o                         
   1  13   2       2392.07       2469.26        69.73 o                         
   2  13   2        975.48       1139.89        39.36 o                         
   3  13   2       2338.88       2498.59        64.80 o                         
   4  13   2        903.62       1083.39        43.17 o                         
   5  13   2        506.08        534.91        42.10 o                         
   6  13   2         61.60        180.81       115.79 o                         
   7  13   2        117.08        140.21        30.73 o                         
   8  13   2          2.90         40.45        13.03 o                         
  -8  14   2       1572.88       1934.21        71.04 o                         
  -7  14   2        861.51        936.67        38.67 o                         
  -6  14   2        328.63        315.39        27.07 o                         
  -4  14   2         94.62         80.75        16.39 o                         
  -3  14   2       9479.72       8597.32       237.62 o                         
  -2  14   2       4030.73       3956.47        84.10 o                         
  -1  14   2       2608.78       2416.51        95.80 o                         
   0  14   2       1038.71       1179.92        46.50 o                         
   1  14   2         10.99         32.20        21.39 o                         
   2  14   2        703.19        687.82        32.08 o                         
   3  14   2       1289.51       1482.05        57.76 o                         
   4  14   2       3216.00       3173.88        78.49 o                         
   5  14   2        261.49        424.95        52.08 o                         
   6  14   2       2013.17       2034.82        87.10 o                         
   7  14   2        380.95        320.71        32.75 o                         
  -8  15   2        122.67        209.02        31.63 o                         
  -7  15   2       1291.76       1567.49        59.34 o                         
  -6  15   2         61.22         55.96        24.85 o                         
  -5  15   2         36.13        124.10        22.32 o                         
  -3  15   2        901.16       1016.24        47.56 o                         
  -2  15   2       9068.43       8640.98       194.88 o                         
  -1  15   2       6073.77       5983.20       167.24 o                         
   0  15   2       1857.86       1729.26        60.75 o                         
   1  15   2          9.34         87.78        38.95 o                         
   2  15   2        769.29        635.72        35.86 o                         
   3  15   2       1781.92       1780.31        51.64 o                         
   4  15   2        792.12        961.05        37.61 o                         
   5  15   2       6266.00       6724.95       163.07 o                         
   6  15   2       1605.50       1669.07        60.60 o                         
   7  15   2         72.02        102.31        17.46 o                         
  -8  16   2        700.23        731.05        35.19 o                         
  -7  16   2        163.43        186.22        21.82 o                         
  -6  16   2        894.77       1020.09        43.00 o                         
  -5  16   2          0.79        381.22       219.11 o                         
  -4  16   2          4.78          4.09        18.26 o                         
  -3  16   2       1070.17       1142.49        57.40 o                         
  -2  16   2       1973.86       2174.71        83.23 o                         
  -1  16   2       3221.38       3321.79       111.72 o                         
   0  16   2       1183.56       1246.09        84.85 o                         
   1  16   2       2387.06       2503.77        73.18 o                         
   2  16   2        529.31        375.86        27.13 o                         
   3  16   2       1963.68       2057.53        58.43 o                         
   4  16   2       2232.28       2426.47        66.12 o                         
   5  16   2        459.06        350.62        31.22 o                         
   6  16   2       1745.65       1990.66        61.77 o                         
   7  16   2        471.23        615.98        40.89 o                         
  -7  17   2        106.67        142.35        19.71 o                         
  -6  17   2         87.56         55.51        12.59 o                         
  -5  17   2       1420.89       1442.95        54.26 o                         
  -4  17   2        141.21        115.24        20.26 o                         
  -3  17   2        480.67        578.44        40.63 o                         
  -2  17   2        407.61        361.13        35.68 o                         
  -1  17   2        658.67        734.84        50.48 o                         
   0  17   2       2306.79       2452.85        80.02 o                         
   1  17   2         62.58        106.11        20.41 o                         
   2  17   2       4787.34       4904.89       109.62 o                         
   3  17   2        227.35        175.22        21.27 o                         
   4  17   2       1700.56       1520.15        66.72 o                         
   5  17   2       1024.85        966.01        71.99 o                         
   6  17   2         20.88          8.53        16.55 o                         
   7  17   2        504.70        295.82        36.84 o                         
  -7  18   2        225.01        169.24        17.35 o                         
  -6  18   2       1582.42       1924.53       107.17 o                         
  -5  18   2          0.88        -18.04        18.04 o                         
  -4  18   2       1354.06       1716.79        84.50 o                         
  -2  18   2       1022.96       1075.69        55.43 o                         
  -1  18   2        541.81        470.28        30.61 o                         
   0  18   2       1478.96       1444.89        57.82 o                         
   1  18   2      11490.40      10983.30       262.15 o                         
   2  18   2        948.98        985.13        42.04 o                         
   3  18   2       1217.64       1498.89        62.17 o                         
   4  18   2        166.25        261.84        35.13 o                         
   5  18   2          0.34          7.53        17.60 o                         
   6  18   2        989.49       1054.81        38.68 o                         
   7  18   2        558.04        537.38        35.86 o                         
  -7  19   2         63.27         71.96        28.95 o                         
  -6  19   2        233.19        157.31        20.45 o                         
  -5  19   2       2057.74       2357.70        79.11 o                         
  -4  19   2        315.74        363.10        35.61 o                         
  -3  19   2       2459.70       2644.71        83.42 o                         
  -2  19   2        898.47        901.83        40.76 o                         
  -1  19   2        101.68         67.66        20.00 o                         
   0  19   2       2081.25       2171.83        94.71 o                         
   1  19   2       1577.51       1446.77        55.33 o                         
   2  19   2       3467.09       3521.88        92.49 o                         
   3  19   2        653.82        735.91        41.31 o                         
   4  19   2        334.35        356.82        33.07 o                         
   5  19   2         84.70        113.07        23.02 o                         
   6  19   2        321.06        299.21        43.44 o                         
  -6  20   2        771.50        740.82        55.80 o                         
  -5  20   2         62.76         64.57        14.57 o                         
  -4  20   2       3447.40       3880.45       113.43 o                         
  -3  20   2         27.43         50.44        18.47 o                         
  -2  20   2       1075.91       1007.10        41.86 o                         
  -1  20   2         28.41         26.15        16.85 o                         
   0  20   2        880.09        985.42        55.50 o                         
   1  20   2       2166.65       2323.88        74.90 o                         
   2  20   2        342.68        246.43        24.48 o                         
   3  20   2        431.47        485.02        41.07 o                         
   4  20   2        512.14        605.96        46.43 o                         
   5  20   2          1.11         19.69        18.45 o                         
   6  20   2        101.28         57.63        15.62 o                         
  -6  21   2          0.07        -30.08        30.08 o                         
  -5  21   2         97.24         99.75        15.50 o                         
  -4  21   2         19.40         -7.69        16.40 o                         
  -3  21   2       1639.82       1753.73        59.34 o                         
  -2  21   2        531.37        439.04        32.92 o                         
  -1  21   2        504.84        474.85        32.53 o                         
   0  21   2         65.83        103.05        19.43 o                         
   1  21   2          7.91         -0.23        17.63 o                         
   2  21   2         88.80        126.36        19.78 o                         
   3  21   2         44.23         17.31        18.62 o                         
   4  21   2        153.14         94.07        21.96 o                         
   5  21   2        241.63        252.15        24.40 o                         
   6  21   2        170.06        157.65        38.30 o                         
  -5  22   2        133.52        299.28        72.15 o                         
  -4  22   2        110.20        137.71        17.20 o                         
  -3  22   2        500.55        560.36        48.29 o                         
  -2  22   2        478.95        524.83        43.67 o                         
  -1  22   2       2302.11       2277.84        81.52 o                         
   0  22   2       1985.92       1880.30        76.42 o                         
   1  22   2        593.49        621.97        42.41 o                         
   2  22   2        105.38         85.18        25.64 o                         
   3  22   2        107.79         63.96        26.15 o                         
   4  22   2       1024.22        915.36        81.10 o                         
   5  22   2         65.85         46.20        15.84 o                         
  -5  23   2        874.68        910.18        41.01 o                         
  -4  23   2         93.65         74.00        15.07 o                         
  -3  23   2        250.52        210.06        18.69 o                         
  -2  23   2        390.78        356.80        26.06 o                         
  -1  23   2         17.05         15.19        13.35 o                         
   0  23   2          2.97          0.34        10.51 o                         
   1  23   2        487.15        607.40        48.00 o                         
   2  23   2         61.10         71.59        17.95 o                         
   3  23   2          3.78          2.51        15.22 o                         
   4  23   2          9.39         22.82        14.62 o                         
  -4  24   2        380.16        322.24        26.34 o                         
  -3  24   2         60.01         28.45        14.38 o                         
  -2  24   2        160.72         85.05        17.10 o                         
  -1  24   2        182.90        179.43        14.14 o                         
   0  24   2        519.45        590.78        33.19 o                         
   1  24   2        248.95        242.06        23.82 o                         
   2  24   2         55.88         -3.59        14.76 o                         
   3  24   2         27.10         23.46        13.21 o                         
   4  24   2        698.09        599.25       105.99 o                         
  -3  25   2          0.10          8.26        15.43 o                         
  -2  25   2         28.21         17.19        10.91 o                         
  -1  25   2         90.87         78.47        10.26 o                         
   0  25   2          2.49         -5.11        12.70 o                         
   1  25   2         43.38         48.49        17.36 o                         
   2  25   2          1.88        -10.94        22.61 o                         
   3  25   2        161.71        163.00        38.30 o                         
  -2  26   2        135.37        197.28        40.53 o                         
  -1  26   2        140.88        124.35        19.44 o                         
   0  26   2        172.14        295.94        38.30 o                         
   1  26   2        146.31        196.46        30.35 o                         
   2  26   2          7.67         79.27        42.75 o                         
 -10   1   3         93.57         64.30        19.77 o                         
  -9   1   3        989.00       1098.57        62.10 o                         
  -8   1   3          0.33        -16.43        23.04 o                         
  -7   1   3         42.62         39.38        16.70 o                         
  -6   1   3         70.25         37.93        16.83 o                         
  -5   1   3        634.20        663.88        24.29 o                         
  -4   1   3        679.44        901.42        43.79 o                         
  -3   1   3         12.49         16.80         9.06 o                         
  -2   1   3       4394.78       4836.92       191.81 o                         
  -1   1   3          1.35         12.50         4.52 o                         
   0   1   3      10542.14      10469.08       311.33 o                         
   1   1   3       5330.64       5702.61       198.50 o                         
   2   1   3        201.12        244.37        21.41 o                         
   3   1   3        427.63        528.43        39.96 o                         
   4   1   3       1442.13       1773.77        92.01 o                         
   5   1   3      10962.80      10384.45       187.02 o                         
   6   1   3         70.66         -4.33        27.84 o                         
   7   1   3        278.96        193.55        35.87 o                         
   8   1   3          4.40        -30.05        30.05 o                         
 -10   2   3       1339.98       1362.27        75.89 o                         
  -9   2   3         62.30        155.38        34.84 o                         
  -8   2   3        156.02        140.89        16.87 o                         
  -7   2   3        450.52        404.03        31.60 o                         
  -6   2   3        190.67        238.71        29.82 o                         
  -5   2   3        938.27       1013.01        30.56 o                         
  -4   2   3      11593.61      10994.64       366.08 o                         
  -3   2   3       2545.56       2193.48        61.89 o                         
  -2   2   3       8441.59       8193.95       272.00 o                         
  -1   2   3        225.97        343.77        12.33 o                         
   0   2   3       4240.90       4056.95       121.57 o                         
   1   2   3       2013.40       2297.61        70.68 o                         
   2   2   3       1729.71       1826.98        90.06 o                         
   3   2   3       7783.17       8438.14       399.62 o                         
   4   2   3      13772.75      12329.15       426.19 o                         
   5   2   3       6157.70       5813.92       111.35 o                         
   6   2   3          4.46         -6.17        27.08 o                         
   7   2   3        191.72        110.45        28.15 o                         
   8   2   3        331.63        271.14        54.46 o                         
  -9   3   3       2081.36       2247.26        75.02 o                         
  -8   3   3        902.83        957.22        47.41 o                         
  -7   3   3        421.24        323.43        22.92 o                         
  -6   3   3        428.67        356.65        22.47 o                         
  -5   3   3        221.76        165.30        13.54 o                         
  -4   3   3        668.76        573.78        34.92 o                         
  -3   3   3        549.90        570.99        27.89 o                         
  -2   3   3       5580.27       5449.33       162.12 o                         
  -1   3   3       4926.26       5682.26       183.62 o                         
   0   3   3      20130.46      21483.35       637.57 o                         
   1   3   3        531.30        593.70        20.59 o                         
   2   3   3       5581.49       6216.53       207.31 o                         
   3   3   3       5642.68       5822.34       194.16 o                         
   4   3   3        174.15        209.31        22.27 o                         
   5   3   3       9668.28       9037.87       183.80 o                         
   6   3   3        660.25        690.60        35.75 o                         
   7   3   3        590.51        428.08        30.34 o                         
   8   3   3         26.84         11.28        30.73 o                         
   9   3   3        121.86        151.42        48.10 o                         
  -9   4   3        312.18        395.35        44.74 o                         
  -8   4   3       1761.31       1803.08        70.12 o                         
  -7   4   3        389.78        344.57        26.70 o                         
  -6   4   3        552.53        524.37        27.40 o                         
  -5   4   3         28.18         44.11        13.53 o                         
  -4   4   3          0.19        123.81        27.61 o                         
  -3   4   3       5608.71       5157.19       153.99 o                         
  -2   4   3        566.64        497.98        21.98 o                         
  -1   4   3      91789.66      89070.12      5908.02 o                         
   0   4   3        615.48        689.78        25.38 o                         
   1   4   3       5462.73       5863.51       158.78 o                         
   2   4   3       6799.91       7272.92       241.82 o                         
   3   4   3       6837.22       7499.17       289.34 o                         
   4   4   3       5316.42       4778.06       147.49 o                         
   5   4   3        145.64        170.02        27.29 o                         
   6   4   3       1553.47       1391.53        49.84 o                         
   7   4   3          0.84         18.33        25.49 o                         
   8   4   3         46.41         95.50        21.33 o                         
   9   4   3        184.95        438.23        81.94 o                         
  -9   5   3        650.65        749.06        37.17 o                         
  -8   5   3         24.75         28.38        23.82 o                         
  -7   5   3       3265.07       3188.87        74.17 o                         
  -6   5   3       1022.95        926.14        45.51 o                         
  -5   5   3        332.59        459.04        31.92 o                         
  -4   5   3      27773.16      27160.25       899.94 o                         
  -3   5   3       3978.22       3976.75       119.65 o                         
  -2   5   3       1095.19        975.26        60.42 o                         
  -1   5   3        953.65        921.67        33.39 o                         
   0   5   3       3976.09       3958.56       126.95 o                         
   1   5   3       7124.19       7651.45       254.63 o                         
   2   5   3       1373.36       1311.48        43.68 o                         
   3   5   3       7969.26       8492.07       400.25 o                         
   4   5   3       1741.77       2015.59        56.87 o                         
   5   5   3       1978.09       1839.22        48.28 o                         
   6   5   3        970.29        899.23        41.38 o                         
   7   5   3        654.97        519.16        37.01 o                         
   8   5   3        122.11        126.13        24.86 o                         
   9   5   3        525.19        747.30        81.94 o                         
  -9   6   3        217.15        205.37        19.72 o                         
  -8   6   3        156.85        158.73        32.90 o                         
  -7   6   3       2108.73       2070.75        53.41 o                         
  -6   6   3       3697.03       3496.62        84.08 o                         
  -5   6   3       8615.81       8151.94       158.74 o                         
  -4   6   3      12824.48      12086.46       255.19 o                         
  -3   6   3         79.12         63.44        17.17 o                         
  -2   6   3       9211.46       8888.73       341.12 o                         
  -1   6   3        315.97        533.81        24.85 o                         
   0   6   3      10736.42      10314.00       278.78 o                         
   1   6   3       1780.68       1655.54        57.00 o                         
   2   6   3      22410.62      22672.53       799.97 o                         
   3   6   3       1688.10       1472.23        75.76 o                         
   4   6   3         22.78         65.91        12.26 o                         
   5   6   3       2320.06       2001.62        55.49 o                         
   6   6   3          9.73         54.73        17.43 o                         
   7   6   3        526.99        497.36        36.85 o                         
   8   6   3       4979.46       4817.81       232.29 o                         
   9   6   3          0.22        252.96        59.68 o                         
  -9   7   3        164.77        267.81        22.88 o                         
  -8   7   3        491.50        568.33        44.36 o                         
  -7   7   3        219.69        222.69        21.50 o                         
  -6   7   3       6241.39       6252.43       135.72 o                         
  -5   7   3      17650.31      16805.00       323.37 o                         
  -4   7   3       1042.34       1209.41        32.17 o                         
  -3   7   3       8140.63       7659.07       362.45 o                         
  -2   7   3        207.77        136.88        17.74 o                         
  -1   7   3      12976.96      12636.22       507.00 o                         
   0   7   3       2408.83       2118.15        64.37 o                         
   1   7   3       4969.08       4531.73       135.11 o                         
   2   7   3      15282.15      14644.41       454.75 o                         
   3   7   3         67.96         97.49        13.16 o                         
   4   7   3         86.83        131.49        12.22 o                         
   5   7   3        109.03         62.26        15.18 o                         
   6   7   3       1958.03       1924.06        50.23 o                         
   7   7   3       3330.53       3152.21        84.86 o                         
   8   7   3       1584.38       1609.68        77.06 o                         
   9   7   3       1082.42        981.55        86.40 o                         
  -9   8   3        170.12        130.50        14.64 o                         
  -8   8   3        737.88        905.05        42.16 o                         
  -7   8   3       7181.45       7117.15       153.95 o                         
  -6   8   3       6207.49       6048.09       131.49 o                         
  -5   8   3       4038.21       4012.08        84.56 o                         
  -4   8   3        163.89        140.87        15.65 o                         
  -3   8   3       6583.47       6758.80       261.40 o                         
  -1   8   3       2034.41       2581.48        92.37 o                         
   0   8   3       4900.55       4547.09       123.87 o                         
   1   8   3      10958.64      10948.73       362.63 o                         
   2   8   3       3903.66       4335.93       292.15 o                         
   3   8   3       1526.10       1432.44        39.37 o                         
   4   8   3         97.22         49.17        14.26 o                         
   5   8   3       1122.06       1066.41        53.58 o                         
   6   8   3         95.19         80.19        18.75 o                         
   7   8   3       2534.31       2470.25        89.82 o                         
   8   8   3       3643.99       3712.14       117.55 o                         
   9   8   3        143.82        195.95        49.88 o                         
  -9   9   3        421.95        465.69        47.31 o                         
  -8   9   3        623.76        563.55        28.91 o                         
  -7   9   3       1671.74       1874.83        52.62 o                         
  -6   9   3       3698.31       3623.31        90.29 o                         
  -5   9   3       4994.91       4849.59       132.19 o                         
  -4   9   3       4282.45       4198.86        84.16 o                         
  -3   9   3        285.07        396.83        33.30 o                         
  -2   9   3       1473.68       1996.78        82.44 o                         
  -1   9   3       2872.69       2414.90        97.02 o                         
   0   9   3       2700.86       2518.93        87.06 o                         
   1   9   3        547.87        581.80        29.94 o                         
   2   9   3       1940.66       2213.56       139.86 o                         
   3   9   3       3006.20       2991.04        67.21 o                         
   4   9   3       1714.20       1770.76        44.43 o                         
   5   9   3       1432.20       1565.66        46.49 o                         
   6   9   3         69.13         29.45        22.90 o                         
   7   9   3       3899.63       3873.21       126.52 o                         
   8   9   3        837.05        803.39        63.89 o                         
  -9  10   3        117.26        304.37        37.77 o                         
  -8  10   3       2429.52       2543.22        82.83 o                         
  -7  10   3        559.04        666.73        34.83 o                         
  -6  10   3       3251.68       3363.19        77.66 o                         
  -5  10   3       2136.97       2305.23       112.04 o                         
  -4  10   3        107.37        163.14        15.29 o                         
  -3  10   3       9691.63       8806.76       178.07 o                         
  -2  10   3       2758.11       3228.77       128.03 o                         
  -1  10   3       8412.55       8149.12       271.77 o                         
   0  10   3         33.74         25.28        15.24 o                         
   1  10   3         43.85         43.56        14.80 o                         
   2  10   3       2249.01       2335.14        64.03 o                         
   3  10   3        246.69        277.05        16.88 o                         
   4  10   3       3226.55       3106.06        79.95 o                         
   5  10   3        522.71        520.04        28.38 o                         
   6  10   3       1534.19       1673.11        46.61 o                         
   7  10   3         28.08         52.07        22.35 o                         
   8  10   3        151.52         87.35        22.91 o                         
  -9  11   3       1079.72       1061.11        51.24 o                         
  -8  11   3        184.74        166.91        26.61 o                         
  -7  11   3       3575.52       3755.06        95.57 o                         
  -6  11   3         33.82         87.62        20.55 o                         
  -5  11   3         35.39        114.38        24.67 o                         
  -4  11   3       6574.51       6745.44       132.43 o                         
  -3  11   3         32.51         75.54        20.18 o                         
  -2  11   3       5966.79       5487.69       166.41 o                         
  -1  11   3       1037.65        899.64        44.23 o                         
   0  11   3        177.37        244.09        34.20 o                         
   1  11   3        305.32        235.44        27.19 o                         
   2  11   3       3323.19       3559.36        82.59 o                         
   3  11   3       4538.85       4535.35        95.22 o                         
   4  11   3        615.35        498.79        28.52 o                         
   5  11   3        509.75        463.18        26.56 o                         
   6  11   3        175.02        166.56        25.21 o                         
   7  11   3        294.44        185.75        17.74 o                         
   8  11   3        447.09        512.49        34.79 o                         
  -9  12   3        126.53         88.47        16.05 o                         
  -8  12   3       4137.97       4204.52       118.23 o                         
  -7  12   3       2727.11       3026.36       228.46 o                         
  -6  12   3         30.01        125.87        27.46 o                         
  -5  12   3       4880.18       4862.54       107.24 o                         
  -4  12   3       6434.94       6370.06       189.28 o                         
  -3  12   3      16039.95      15213.84       320.67 o                         
  -2  12   3         62.66        119.98        16.87 o                         
  -1  12   3       1717.59       1903.70        83.61 o                         
   0  12   3        145.75        224.02        29.19 o                         
   1  12   3       3972.33       3953.04       122.88 o                         
   2  12   3       5393.94       5289.73       115.04 o                         
   3  12   3       2128.01       2161.61        53.41 o                         
   4  12   3        916.62       1023.05        34.11 o                         
   5  12   3        518.54        656.31        38.98 o                         
   6  12   3       1095.54       1167.43        43.57 o                         
   7  12   3        883.38        826.86        38.48 o                         
   8  12   3          0.99         -8.10        22.62 o                         
  -8  13   3        247.17        381.32        32.20 o                         
  -7  13   3        747.17        841.19        73.52 o                         
  -6  13   3         49.82         77.39        26.48 o                         
  -5  13   3        160.01        248.48        24.76 o                         
  -4  13   3       4815.20       5073.50       189.89 o                         
  -3  13   3        183.55        186.66        16.41 o                         
  -2  13   3      10346.84       9450.31       211.82 o                         
  -1  13   3        432.79        500.34        30.01 o                         
   0  13   3       1544.00       1607.07        43.82 o                         
   1  13   3         28.95         11.60        18.71 o                         
   2  13   3       3971.39       4145.43        83.88 o                         
   3  13   3       1562.39       1676.49        73.19 o                         
   4  13   3        452.55        520.25        34.12 o                         
   5  13   3       7271.68       7361.64       167.61 o                         
   6  13   3       1838.85       1912.53        61.25 o                         
   7  13   3         80.40        111.57        19.36 o                         
   8  13   3         85.92         79.81        14.57 o                         
  -8  14   3        194.65        446.78        39.18 o                         
  -7  14   3        156.12        175.89        24.29 o                         
  -6  14   3        448.57        521.11        38.82 o                         
  -5  14   3       1643.32       1631.51        49.06 o                         
  -4  14   3        346.63        402.58        27.35 o                         
  -3  14   3        389.44        382.48        31.97 o                         
  -2  14   3         27.11         42.64        14.54 o                         
  -1  14   3        735.92        684.03        42.95 o                         
   0  14   3       2297.72       2477.37        67.74 o                         
   1  14   3        570.56        529.64        34.29 o                         
   2  14   3        586.99        454.14        31.82 o                         
   3  14   3          8.95         37.17        33.82 o                         
   4  14   3       1994.48       2094.53        59.34 o                         
   5  14   3        743.84        765.21        38.86 o                         
   6  14   3        534.59        433.26        41.73 o                         
   7  14   3          1.02        104.23        30.15 o                         
   8  14   3        346.06        466.52        40.08 o                         
  -8  15   3          0.25        -17.29        17.29 o                         
  -7  15   3          5.87         14.42        14.32 o                         
  -6  15   3        909.66       1097.83        62.04 o                         
  -5  15   3        684.18        933.77        46.35 o                         
  -4  15   3        121.07        103.37        17.05 o                         
  -3  15   3        472.69        437.38        30.47 o                         
  -2  15   3       4692.19       4582.25       126.29 o                         
  -1  15   3       1073.23        835.99        51.60 o                         
   0  15   3       1936.07       2166.99        64.95 o                         
   1  15   3        506.32        617.27        33.61 o                         
   2  15   3       1445.00       1467.27        54.69 o                         
   3  15   3        202.43        168.92        23.90 o                         
   4  15   3        133.41        195.67        23.47 o                         
   5  15   3        294.16        468.63        47.21 o                         
   6  15   3       1032.29       1138.03        58.05 o                         
   7  15   3        289.17        233.61        23.49 o                         
  -8  16   3        617.57        748.85        38.51 o                         
  -7  16   3       1173.89       1395.92        64.66 o                         
  -6  16   3        236.07        190.75        24.84 o                         
  -5  16   3        249.68        242.44        28.79 o                         
  -4  16   3        776.71        743.37        39.02 o                         
  -3  16   3        921.05        828.04        49.69 o                         
  -2  16   3       1164.20       1356.21        56.53 o                         
  -1  16   3        415.81        355.52        26.13 o                         
   0  16   3       4667.59       4572.30       122.87 o                         
   1  16   3       3429.05       3576.73       101.32 o                         
   2  16   3          0.10         15.37        29.05 o                         
   3  16   3         19.19         35.79        22.11 o                         
   4  16   3        926.81       1077.92        61.75 o                         
   5  16   3        110.07         99.38        19.80 o                         
   6  16   3         74.53         50.57        15.73 o                         
   7  16   3        431.35        545.25        47.61 o                         
  -7  17   3        104.32        146.45        30.82 o                         
  -6  17   3       1163.93       1274.98        51.24 o                         
  -5  17   3       1087.27       1105.07        47.49 o                         
  -4  17   3        187.66        146.15        19.98 o                         
  -3  17   3       2247.46       2278.16        70.01 o                         
  -2  17   3       5956.04       5967.47       169.08 o                         
  -1  17   3       1381.31       1619.80        62.08 o                         
   0  17   3        763.83        808.17        50.78 o                         
   1  17   3       1087.17       1182.95        57.56 o                         
   2  17   3       2340.38       2258.37        65.29 o                         
   3  17   3         79.97         58.22        18.65 o                         
   4  17   3         73.33        134.36        24.30 o                         
   5  17   3        329.10        270.78        37.15 o                         
   6  17   3        373.07        206.40        24.88 o                         
   7  17   3        195.99        143.47        23.20 o                         
  -7  18   3          2.37         -3.16        16.52 o                         
  -6  18   3          6.57         27.41        20.20 o                         
  -5  18   3          0.58        -17.63        17.63 o                         
  -3  18   3        106.37        135.93        26.22 o                         
  -2  18   3        596.38        635.60        34.82 o                         
  -1  18   3        177.54        140.96        21.59 o                         
   0  18   3        189.81        211.59        26.33 o                         
   1  18   3         43.62         44.68        20.87 o                         
   2  18   3       3133.89       3176.13        85.56 o                         
   3  18   3        538.08        534.29        35.60 o                         
   4  18   3       1021.67       1052.59        51.12 o                         
   5  18   3         58.90         78.32        16.21 o                         
   6  18   3        980.68        985.86        50.96 o                         
  -7  19   3         12.46         13.56        15.63 o                         
  -6  19   3        465.16        336.63        41.91 o                         
  -5  19   3         84.79         77.59        16.92 o                         
  -4  19   3        196.05        110.57        21.31 o                         
  -3  19   3         22.97         31.93        17.59 o                         
  -2  19   3        117.21         69.45        19.87 o                         
  -1  19   3         62.29         37.24        17.00 o                         
   0  19   3        130.41         88.70        24.72 o                         
   1  19   3        468.19        443.52        31.32 o                         
   2  19   3         78.29        134.30        25.43 o                         
   4  19   3        466.53        469.45        32.81 o                         
   5  19   3        655.54        553.63        35.42 o                         
   6  19   3        124.76         97.17        14.63 o                         
  -6  20   3        385.12        322.16        45.64 o                         
  -5  20   3        275.59        367.75        27.66 o                         
  -4  20   3        479.72        597.52        41.36 o                         
  -3  20   3          5.95         -0.68        20.03 o                         
  -2  20   3          5.91         63.06        18.38 o                         
  -1  20   3         76.61         27.08        23.61 o                         
   0  20   3       1345.14       1347.69        56.26 o                         
   1  20   3        655.05        516.66        49.24 o                         
   2  20   3        153.03         75.25        27.35 o                         
   3  20   3        390.03        291.33        31.10 o                         
   4  20   3        682.98        655.10        48.82 o                         
   5  20   3        110.78         75.97        16.79 o                         
   6  20   3        197.54        118.08        18.68 o                         
  -6  21   3        354.84        391.90        28.41 o                         
  -5  21   3        948.57       1010.91        42.07 o                         
  -4  21   3         99.49         60.53        13.85 o                         
  -3  21   3          4.92         11.47        19.29 o                         
  -2  21   3        553.27        609.82        38.54 o                         
  -1  21   3       1522.69       1555.36        55.37 o                         
   0  21   3         72.23         69.26        20.69 o                         
   1  21   3       1851.27       1889.50        89.10 o                         
   2  21   3        737.63        709.07        54.34 o                         
   3  21   3          0.77         24.17        30.08 o                         
   4  21   3        118.57        170.56        46.18 o                         
   5  21   3        102.16         67.77        17.13 o                         
  -5  22   3        428.53        453.28        25.33 o                         
  -4  22   3       1190.38       1307.23        52.62 o                         
  -3  22   3         10.07         24.49        13.17 o                         
  -2  22   3          3.03          2.23        13.58 o                         
  -1  22   3         77.59         44.74        24.97 o                         
   0  22   3       1196.60       1310.15        59.94 o                         
   1  22   3        119.28        123.89        24.70 o                         
   2  22   3        890.69        902.26        45.97 o                         
   3  22   3         75.22         47.93        21.73 o                         
   4  22   3        199.04        201.85        18.96 o                         
   5  22   3        238.13        148.22        24.65 o                         
  -5  23   3        447.22        588.44        34.90 o                         
  -4  23   3         57.25         75.38        12.04 o                         
  -3  23   3         11.17         -4.35        11.99 o                         
  -2  23   3        695.27        734.23        43.15 o                         
  -1  23   3          0.56         48.95        11.23 o                         
   0  23   3        175.74        160.73        16.85 o                         
   1  23   3        460.33        362.44        34.57 o                         
   2  23   3        351.51        293.36        34.74 o                         
   3  23   3        508.18        521.41        34.53 o                         
   4  23   3         59.49         52.10        14.17 o                         
  -3  24   3        522.84        624.15        44.94 o                         
  -2  24   3         69.77         46.79        11.91 o                         
  -1  24   3        889.26        847.85        33.49 o                         
   0  24   3         15.09        -11.32        15.00 o                         
   1  24   3          1.62        -12.88        12.88 o                         
   2  24   3        130.65        135.75        23.16 o                         
   3  24   3          5.76         21.68        15.29 o                         
   4  24   3        646.27        502.45        62.79 o                         
  -3  25   3         26.31        -10.80        10.92 o                         
  -2  25   3       1014.36       1259.64        61.83 o                         
  -1  25   3         32.45         48.25        12.19 o                         
   0  25   3        178.78        133.30        20.07 o                         
   1  25   3        100.26        183.66        26.70 o                         
   2  25   3         23.41         48.16        23.78 o                         
   3  25   3       1114.39       1059.94        58.26 o                         
  -2  26   3         85.81        203.08        37.41 o                         
  -1  26   3        653.42        857.91        41.11 o                         
   0  26   3        213.44        270.01        19.85 o                         
   1  26   3         59.08         49.97        17.74 o                         
   2  26   3         52.01         25.33        12.63 o                         
 -10   0   4       3178.29       3617.91       304.17 o                         
  -9   0   4       1322.08       1541.08        79.40 o                         
  -8   0   4       1457.23       1573.90        73.05 o                         
  -7   0   4          0.72        -20.55        22.01 o                         
  -6   0   4       3230.19       3044.25        91.56 o                         
  -5   0   4       2855.74       2952.42        86.51 o                         
  -4   0   4       1371.83       1689.91        85.83 o                         
  -3   0   4        273.65        183.48        24.05 o                         
  -2   0   4       1314.80       1576.22       116.44 o                         
  -1   0   4        140.97        235.31        18.30 o                         
   0   0   4      16393.51      17906.59       891.18 o                         
   1   0   4      51524.87      63184.56      4199.66 o                         
   2   0   4       3091.50       3591.31       244.05 o                         
   3   0   4       8006.08       8704.82       583.41 o                         
   4   0   4      41339.79      44036.24      2402.77 o                         
   5   0   4       2590.72       2810.15       104.80 o                         
   6   0   4       2409.83       2216.06        85.52 o                         
   7   0   4       4080.50       3738.41       147.63 o                         
   8   0   4        645.88        732.16       133.61 o                         
 -10   1   4       1618.31       1982.93       154.92 o                         
  -9   1   4       1777.56       2052.52        70.26 o                         
  -8   1   4        359.50        273.25        23.64 o                         
  -7   1   4          7.42         30.03        18.78 o                         
  -6   1   4          0.82        -13.02        13.02 o                         
  -5   1   4       3202.42       3162.08        62.47 o                         
  -4   1   4       5407.23       5551.34       186.70 o                         
  -3   1   4        705.48        592.42        29.70 o                         
  -2   1   4        611.15        864.65        27.55 o                         
  -1   1   4         39.37         98.25         9.01 o                         
   0   1   4       4243.06       4630.64       168.93 o                         
   1   1   4       2807.52       3359.33       154.94 o                         
   2   1   4      10981.78      11745.94       552.35 o                         
   3   1   4      19811.58      21042.98       993.23 o                         
   4   1   4       2150.36       2357.15        85.12 o                         
   5   1   4      17490.40      15853.16       318.70 o                         
   6   1   4        198.55        116.27        21.05 o                         
   7   1   4        438.25        425.99        39.50 o                         
   8   1   4        219.46         71.03        38.30 o                         
 -10   2   4        376.18        447.06        46.76 o                         
  -9   2   4       1620.06       1739.18        62.75 o                         
  -8   2   4         56.10         73.38        16.80 o                         
  -7   2   4          1.04        -17.04        17.04 o                         
  -6   2   4         19.10        -14.72        14.72 o                         
  -5   2   4        498.72        648.85        31.20 o                         
  -4   2   4       4858.80       4957.91       192.49 o                         
  -3   2   4         53.55         81.18        11.18 o                         
  -2   2   4       6482.22       6777.17       212.91 o                         
  -1   2   4       7458.28       7577.09       225.46 o                         
   0   2   4          5.01         15.87         6.37 o                         
   1   2   4       2730.43       2658.33       105.70 o                         
   2   2   4       4040.40       4050.00       172.37 o                         
   3   2   4       6104.79       6542.17       310.50 o                         
   4   2   4       3398.70       3723.97       189.54 o                         
   5   2   4       3785.89       3869.98        80.72 o                         
   6   2   4         19.72         -0.24        16.66 o                         
   7   2   4       1314.63       1194.38        73.14 o                         
   8   2   4        568.18        433.44        75.71 o                         
 -10   3   4         52.58        339.85        46.76 o                         
  -9   3   4         38.47         54.17        15.96 o                         
  -8   3   4        498.52        569.42        37.93 o                         
  -7   3   4         16.21         -2.21        15.16 o                         
  -6   3   4       1741.15       1668.70        46.86 o                         
  -5   3   4        370.35        426.46        22.14 o                         
  -4   3   4       1966.65       2049.79       135.13 o                         
  -3   3   4       1328.56       1298.07        49.33 o                         
  -2   3   4       2550.24       2678.51        80.70 o                         
  -1   3   4      46870.63      47353.59      1405.64 o                         
   0   3   4         51.84         40.97         8.26 o                         
   1   3   4       4739.75       4302.95       140.41 o                         
   2   3   4       1632.29       1559.48        67.88 o                         
   3   3   4       1109.44       1265.18        45.70 o                         
   4   3   4        930.63        890.47        47.80 o                         
   5   3   4       2287.02       2201.30        53.03 o                         
   6   3   4       6473.47       5822.09       128.97 o                         
   7   3   4        346.57        259.81        50.72 o                         
   8   3   4       1142.03       1322.14        75.07 o                         
  -9   4   4        421.78        438.30        32.61 o                         
  -8   4   4          0.91         81.46        36.25 o                         
  -7   4   4       2345.26       2241.67        57.88 o                         
  -6   4   4         42.60         93.64        19.83 o                         
  -5   4   4       1542.20       1576.42        36.40 o                         
  -4   4   4       5600.12       5860.15       227.27 o                         
  -3   4   4        841.33        790.27        37.24 o                         
  -2   4   4       3549.45       3409.93       102.05 o                         
  -1   4   4        111.08        117.00        10.47 o                         
   0   4   4       5830.96       4955.01       195.24 o                         
   1   4   4       4659.34       4287.48       142.84 o                         
   2   4   4       3345.04       3668.03       133.11 o                         
   3   4   4        907.40       1337.83       101.54 o                         
   4   4   4        226.72        296.18        24.63 o                         
   5   4   4       2990.25       2888.25        81.68 o                         
   6   4   4       1695.35       1626.87        85.11 o                         
   7   4   4        610.05        397.26        37.12 o                         
   8   4   4       1947.31       1772.21        87.43 o                         
  -9   5   4        854.24        889.86        54.44 o                         
  -8   5   4       1427.31       1375.85        56.08 o                         
  -7   5   4       1027.68       1107.65        57.49 o                         
  -6   5   4        975.29        838.52        31.11 o                         
  -5   5   4         61.24         51.57        11.86 o                         
  -4   5   4         88.30         98.46        13.19 o                         
  -3   5   4       2274.00       2456.12       101.72 o                         
  -2   5   4        252.17        677.22        30.21 o                         
  -1   5   4      17339.20      17510.38       521.02 o                         
   0   5   4        553.43        689.94        23.63 o                         
   1   5   4       2450.01       2727.88       104.18 o                         
   2   5   4      19341.23      21334.94       706.66 o                         
   3   5   4         33.69         79.90        11.29 o                         
   4   5   4       1609.08       1624.94        52.44 o                         
   5   5   4       1315.31       1247.45        40.99 o                         
   6   5   4       1459.78       1592.47        49.50 o                         
   7   5   4        118.94        114.06        23.97 o                         
   8   5   4        333.70        349.54        60.57 o                         
   9   5   4        553.34        895.15       108.67 o                         
  -9   6   4        362.81        363.97        28.26 o                         
  -7   6   4       1081.92       1173.20        46.43 o                         
  -6   6   4        487.24        577.92        34.33 o                         
  -5   6   4        115.04        129.19        14.56 o                         
  -4   6   4        357.45        485.62        31.80 o                         
  -3   6   4        454.76        495.80        63.69 o                         
  -2   6   4        478.62        401.17        20.44 o                         
  -1   6   4      10078.67      10892.63       323.21 o                         
   0   6   4       2584.74       2251.24        76.71 o                         
   1   6   4      12937.06      14293.93       648.45 o                         
   2   6   4       1693.71       1772.49        61.41 o                         
   3   6   4       1120.38       1047.37        34.84 o                         
   4   6   4        490.08        476.79        26.44 o                         
   5   6   4       2968.17       2976.22        75.02 o                         
   6   6   4          5.48         56.67        18.99 o                         
   7   6   4       1229.79       1156.41        63.42 o                         
   8   6   4        266.36        224.84        33.85 o                         
   9   6   4        311.83        602.11        73.93 o                         
  -9   7   4        134.97         84.13        14.65 o                         
  -8   7   4        621.37        630.67        38.51 o                         
  -7   7   4       2678.50       2718.99        65.67 o                         
  -6   7   4        195.01        178.27        15.17 o                         
  -5   7   4         16.39          7.63        13.19 o                         
  -4   7   4        565.34        576.48        22.17 o                         
  -3   7   4       3061.16       3372.48       195.51 o                         
  -2   7   4         13.85         12.14        23.05 o                         
  -1   7   4       8410.95       8029.71       239.00 o                         
   0   7   4      10320.14      10068.90       272.42 o                         
   1   7   4         26.74         70.31        10.35 o                         
   2   7   4        284.01        292.15        41.86 o                         
   3   7   4       1358.32       1128.76        33.13 o                         
   4   7   4         78.83        122.81        12.46 o                         
   5   7   4       1425.87       1375.94        54.07 o                         
   6   7   4        219.61        228.38        19.05 o                         
   7   7   4         14.02         41.15        29.98 o                         
   8   7   4        441.59        389.57        69.03 o                         
  -9   8   4        425.03        453.37        30.81 o                         
  -8   8   4          0.97         30.83        21.48 o                         
  -7   8   4       1144.49       1235.71        48.39 o                         
  -6   8   4        382.51        349.56        29.36 o                         
  -5   8   4        347.44        366.22        23.54 o                         
  -4   8   4        599.61        792.95        27.50 o                         
  -3   8   4        666.62        697.62        83.28 o                         
  -2   8   4       3620.42       3411.35       130.74 o                         
  -1   8   4       5316.87       5301.35       158.53 o                         
   0   8   4       2542.21       2331.94        65.27 o                         
   1   8   4       3503.78       3549.81       121.49 o                         
   2   8   4        482.07        585.92        28.10 o                         
   3   8   4       1195.07       1286.21        35.29 o                         
   4   8   4        110.65        154.35        14.56 o                         
   5   8   4        131.64        136.90        16.57 o                         
   6   8   4        130.14         85.39        18.85 o                         
   7   8   4       1040.46        835.46        56.26 o                         
   8   8   4        175.00        173.69        46.32 o                         
  -9   9   4        159.90        213.50        33.40 o                         
  -8   9   4        124.30         61.91        13.86 o                         
  -7   9   4        512.24        741.80        34.80 o                         
  -6   9   4       5594.98       5769.36       126.03 o                         
  -5   9   4       1860.61       1743.80        43.75 o                         
  -4   9   4         48.82         29.02        14.86 o                         
  -3   9   4       1447.88       1652.78        47.41 o                         
  -2   9   4       3776.69       3931.10       188.63 o                         
  -1   9   4       3337.60       3432.86       116.79 o                         
   0   9   4        140.56        171.68        18.58 o                         
   1   9   4       8218.79       7987.41       266.21 o                         
   2   9   4      11077.25      11113.74       302.59 o                         
   3   9   4        804.76        648.01        24.50 o                         
   4   9   4       2994.08       2999.73        65.85 o                         
   5   9   4       1354.00       1333.27        40.66 o                         
   6   9   4       2353.97       2293.51        65.17 o                         
   7   9   4        947.80       1044.39        48.94 o                         
   8   9   4         30.64         95.31        42.75 o                         
  -9  10   4        452.65        446.64        29.00 o                         
  -8  10   4        900.04        937.90        43.78 o                         
  -7  10   4       7672.07       8355.44       189.18 o                         
  -6  10   4       1190.86       1393.85        43.74 o                         
  -5  10   4        642.02        776.95        40.82 o                         
  -4  10   4       2594.99       2653.87        59.22 o                         
  -3  10   4       2781.04       2484.44        57.38 o                         
  -2  10   4       3493.78       3576.09       137.18 o                         
  -1  10   4       1453.60       1235.97        48.81 o                         
   0  10   4       5247.76       5608.08       188.38 o                         
   1  10   4       6019.60       5769.55       223.70 o                         
   2  10   4        866.93        928.64        27.57 o                         
   3  10   4       8181.95       8263.72       168.03 o                         
   4  10   4       3671.31       3661.42        83.08 o                         
   5  10   4       1664.00       1724.14        49.66 o                         
   6  10   4         50.53        191.60       103.32 o                         
   7  10   4       1219.94       1171.86        49.67 o                         
   8  10   4        840.44        794.12        65.57 o                         
  -9  11   4        158.27        270.82        30.83 o                         
  -8  11   4       1157.84       1280.90        46.41 o                         
  -7  11   4        227.02        178.84        24.19 o                         
  -6  11   4        210.96        179.12        18.33 o                         
  -5  11   4        277.23        193.54        19.21 o                         
  -4  11   4        347.99        398.93        31.17 o                         
  -3  11   4        394.70        571.76        31.67 o                         
  -2  11   4        636.25        679.91        53.04 o                         
  -1  11   4       2360.69       2332.98        84.66 o                         
   0  11   4        143.53        125.51        30.95 o                         
   1  11   4       1637.16       1828.32        51.31 o                         
   2  11   4       4360.84       4518.72       103.36 o                         
   3  11   4         14.69          5.75        12.80 o                         
   4  11   4         45.10         29.11        18.43 o                         
   5  11   4        244.45        203.43        20.69 o                         
   6  11   4       1064.02       1038.70        43.58 o                         
   7  11   4        617.08        417.46        34.63 o                         
   8  11   4        448.63        458.68        31.76 o                         
  -9  12   4        213.93        327.00        30.89 o                         
  -8  12   4         36.98         86.67        17.46 o                         
  -7  12   4        402.31        499.68       105.10 o                         
  -6  12   4       1391.21       1476.97        48.22 o                         
  -5  12   4        459.54        559.65        36.74 o                         
  -4  12   4        244.66        204.12        24.06 o                         
  -3  12   4       4095.42       4124.81        87.09 o                         
  -2  12   4          6.83         32.62        15.16 o                         
  -1  12   4       1100.71       1092.88        46.39 o                         
   0  12   4       1617.14       1888.11        54.43 o                         
   1  12   4          0.76         73.42        24.20 o                         
   2  12   4       5571.19       5329.28       110.03 o                         
   3  12   4       1397.25       1462.01        45.28 o                         
   4  12   4        226.02        105.78        18.56 o                         
   5  12   4       1700.84       1787.99        54.50 o                         
   6  12   4        863.25        764.52        42.82 o                         
   7  12   4         27.44          4.46        18.26 o                         
   8  12   4        212.86        175.94        25.55 o                         
  -8  13   4         18.45        120.24        36.52 o                         
  -7  13   4        202.75        262.77        55.80 o                         
  -6  13   4        187.17        574.32        79.35 o                         
  -5  13   4          4.07         51.62        20.00 o                         
  -4  13   4       2238.21       2374.66        61.01 o                         
  -3  13   4       4577.26       4629.41       101.76 o                         
  -2  13   4       9101.54       8856.59       211.09 o                         
  -1  13   4        293.51        210.68        31.18 o                         
   0  13   4        334.76        364.08        29.45 o                         
   2  13   4       5750.16       5662.02       123.15 o                         
   3  13   4       9361.77       9371.71       239.39 o                         
   4  13   4       1492.37       1483.80        49.74 o                         
   5  13   4        962.39       1040.42        40.76 o                         
   6  13   4          3.07        -27.61        36.52 o                         
   7  13   4         16.80         43.09        17.65 o                         
   8  13   4        665.91        571.22        39.19 o                         
  -8  14   4       1941.40       2037.80        61.46 o                         
  -7  14   4         53.31         31.96        24.38 o                         
  -6  14   4          0.40         27.67        21.29 o                         
  -5  14   4        161.75        143.88        24.45 o                         
  -4  14   4       2653.65       2754.24        74.96 o                         
  -3  14   4       9025.34       8674.23       207.24 o                         
  -2  14   4          0.40        -10.10        16.41 o                         
  -1  14   4       5575.81       5525.82       135.37 o                         
   0  14   4         67.18         37.96        19.38 o                         
   1  14   4       3087.11       3142.95        87.25 o                         
   2  14   4       5202.69       5029.29       132.56 o                         
   3  14   4        935.97        975.12        44.97 o                         
   4  14   4       6149.83       6228.78       153.22 o                         
   5  14   4        271.99        561.42        85.06 o                         
   6  14   4        288.16        281.17        34.08 o                         
   7  14   4         65.87         86.16        19.40 o                         
  -7  15   4          3.24         28.37        13.15 o                         
  -6  15   4         48.77         26.23        34.51 o                         
  -4  15   4        253.68        195.18        21.00 o                         
  -3  15   4          3.63         35.43        29.02 o                         
  -2  15   4       2660.95       2721.86       107.16 o                         
  -1  15   4        244.62        297.07        57.63 o                         
   0  15   4         21.48         26.94        20.25 o                         
   1  15   4       1759.44       1968.34        59.64 o                         
   2  15   4       1231.49       1296.10        56.90 o                         
   3  15   4       2813.06       2906.59        84.40 o                         
   4  15   4       2916.85       3167.94        84.74 o                         
   5  15   4       3587.71       3755.74       110.67 o                         
   6  15   4         16.77          7.28        19.12 o                         
   7  15   4          0.97         68.71        19.20 o                         
  -7  16   4        250.26        442.35        40.29 o                         
  -6  16   4         83.89         58.97        23.23 o                         
  -5  16   4        793.42        934.08        48.90 o                         
  -4  16   4        410.19        542.52        37.97 o                         
  -3  16   4         64.95          8.42        16.39 o                         
  -2  16   4        479.52        439.63        50.47 o                         
  -1  16   4         31.41         49.71        36.38 o                         
   0  16   4       1325.19       1508.42        82.87 o                         
   1  16   4         21.83         52.38        20.13 o                         
   2  16   4        222.24        409.49        39.34 o                         
   3  16   4       1648.89       1734.60        51.53 o                         
   4  16   4       3633.00       3717.73        90.95 o                         
   5  16   4       2492.53       2745.15       170.51 o                         
   6  16   4       2719.24       2921.73        93.82 o                         
   7  16   4        242.72        218.50        30.77 o                         
  -7  17   4          0.22         50.55        18.27 o                         
  -6  17   4       1470.34       1711.83        60.84 o                         
  -5  17   4        663.02        662.42        41.52 o                         
  -4  17   4          1.79         59.65        50.32 o                         
  -3  17   4        197.63         98.51        17.88 o                         
  -2  17   4        232.61        183.09        23.32 o                         
  -1  17   4       1194.06       1232.15        79.71 o                         
   0  17   4        522.01        662.21        41.83 o                         
   1  17   4       1256.64       1205.86        54.76 o                         
   2  17   4        144.49        155.88        24.47 o                         
   3  17   4       4852.40       5180.40       121.92 o                         
   4  17   4        114.57        162.61        23.63 o                         
   5  17   4       1600.96       1816.64        58.94 o                         
   6  17   4       2874.39       3157.32        99.01 o                         
   7  17   4        149.04        208.09        36.11 o                         
  -7  18   4       1703.89       1850.65        71.32 o                         
  -6  18   4        134.67        466.22        53.52 o                         
  -5  18   4        516.18        515.72        32.38 o                         
  -4  18   4       1342.14       1482.09        57.28 o                         
  -3  18   4        645.94        508.81        43.06 o                         
  -2  18   4         17.66         -9.71        19.52 o                         
  -1  18   4         89.79         65.15        19.52 o                         
   0  18   4       4890.51       5060.58       175.67 o                         
   1  18   4        208.07        194.30        28.47 o                         
   2  18   4       2490.88       2471.59        73.82 o                         
   3  18   4       2360.94       2412.97        70.23 o                         
   4  18   4          3.63         65.99        41.14 o                         
   5  18   4       1071.78       1176.92        66.99 o                         
   6  18   4        462.31        508.73        34.26 o                         
  -7  19   4         10.21        -22.79        22.79 o                         
  -6  19   4        926.00       1029.56        51.02 o                         
  -5  19   4        623.63        592.98        36.25 o                         
  -4  19   4        250.40        175.31        26.02 o                         
  -3  19   4         17.64         68.34        17.25 o                         
  -2  19   4        929.78        916.49        40.72 o                         
  -1  19   4       1188.02       1165.46        58.94 o                         
   0  19   4        390.41        320.67        30.61 o                         
   1  19   4       1513.58       1472.93        57.42 o                         
   2  19   4       2739.53       2710.01        80.82 o                         
   3  19   4        199.88        225.49        24.21 o                         
   4  19   4        247.38        247.57        21.47 o                         
   5  19   4          0.76        -14.19        14.19 o                         
   6  19   4       2334.66       2293.62        81.61 o                         
  -6  20   4         44.91         33.88        14.61 o                         
  -5  20   4        212.23        194.37        25.49 o                         
  -4  20   4        194.14        169.89        25.81 o                         
  -3  20   4       1143.86        995.87        45.87 o                         
  -2  20   4        659.43        676.09        39.58 o                         
  -1  20   4          1.73         44.78        22.61 o                         
   0  20   4       1011.95       1184.31        56.01 o                         
   1  20   4         40.93         29.78        20.53 o                         
   2  20   4        805.19        840.83        46.28 o                         
   3  20   4        401.73        348.68        40.03 o                         
   4  20   4         30.98         34.89        19.84 o                         
   5  20   4        799.03        812.94        40.86 o                         
   6  20   4         46.88        126.48        25.83 o                         
  -6  21   4        190.15        368.27        46.89 o                         
  -5  21   4         50.75         47.09        16.85 o                         
  -4  21   4          4.20        -10.89        18.37 o                         
  -3  21   4        575.49        463.72        28.51 o                         
  -2  21   4       1258.30       1362.08        52.86 o                         
  -1  21   4         17.98         20.35        17.56 o                         
   0  21   4          0.83        -11.39        16.77 o                         
   1  21   4       1130.99       1194.09        50.58 o                         
   2  21   4        732.49        681.50        49.51 o                         
   3  21   4        954.83        964.31        48.12 o                         
   4  21   4        436.70        351.81        39.19 o                         
   5  21   4         12.39         17.09        19.67 o                         
  -5  22   4        371.75        342.75        28.32 o                         
  -4  22   4        833.31       1053.91        40.80 o                         
  -3  22   4        808.02        978.89        39.80 o                         
  -2  22   4        722.23        793.59        43.37 o                         
  -1  22   4        448.50        450.75        40.08 o                         
   0  22   4        625.48        539.55        34.12 o                         
   1  22   4          6.89        -16.15        18.76 o                         
   2  22   4          2.78         10.49        16.21 o                         
   3  22   4        360.89        253.10        25.46 o                         
   4  22   4        219.79        262.76        39.19 o                         
   5  22   4          2.28         14.66        11.44 o                         
  -5  23   4        456.36        522.60        42.05 o                         
  -4  23   4        477.88        477.23        26.86 o                         
  -3  23   4        137.09        115.53        16.33 o                         
  -2  23   4        602.35        688.62        44.23 o                         
  -1  23   4        325.17        330.62        26.26 o                         
   0  23   4         36.87         -0.60        15.95 o                         
   1  23   4        547.19        499.50        45.77 o                         
   2  23   4         46.92         11.20        19.90 o                         
   3  23   4        281.43        207.85        22.68 o                         
   4  23   4        283.69        209.79        23.14 o                         
  -4  24   4        309.67        328.61        31.50 o                         
  -3  24   4        492.75        537.02        36.38 o                         
  -2  24   4          0.01          3.99        10.30 o                         
  -1  24   4        403.52        403.55        25.05 o                         
   0  24   4        910.01        934.62        37.93 o                         
   1  24   4        822.73        829.59        39.76 o                         
   2  24   4        332.73        288.41        24.68 o                         
   3  24   4         50.90         23.64         9.57 o                         
  -3  25   4         87.36         61.78        11.72 o                         
  -2  25   4         18.52         -9.26         9.26 o                         
  -1  25   4          9.29         -7.03         9.18 o                         
   0  25   4          1.46         13.90         9.96 o                         
   1  25   4         70.57         49.89         9.89 o                         
   2  25   4         48.45         70.67        20.50 o                         
   3  25   4        180.68        216.16        21.30 o                         
  -2  26   4        127.95        225.51        33.40 o                         
  -1  26   4        244.01        322.39        32.34 o                         
   0  26   4          6.62         -8.67         8.67 o                         
   1  26   4         76.53        168.04        28.06 o                         
 -10   1   5         72.18        292.47        34.67 o                         
  -9   1   5        527.86        527.94        32.93 o                         
  -8   1   5         12.61         14.68        17.58 o                         
  -7   1   5        459.53        482.48        30.93 o                         
  -6   1   5       1444.31       1507.15        46.04 o                         
  -5   1   5       2668.53       2726.93        57.10 o                         
  -4   1   5        160.20        244.94        35.63 o                         
  -3   1   5        497.14        560.36        24.97 o                         
  -2   1   5        116.89        238.45        12.51 o                         
  -1   1   5       5843.40       5678.34       169.45 o                         
   0   1   5        186.23        118.58        11.63 o                         
   1   1   5        921.73       1045.52        34.10 o                         
   2   1   5        117.84        105.74         7.37 o                         
   3   1   5         14.55         73.68        13.58 o                         
   4   1   5          8.43        275.21        38.73 o                         
   5   1   5        214.98        208.38        17.42 o                         
   6   1   5        130.44        151.30        20.52 o                         
   7   1   5        114.88         87.26        37.43 o                         
   8   1   5         40.39         99.58        85.95 o                         
 -10   2   5        895.65        954.94        55.67 o                         
  -9   2   5         22.12         38.59        16.46 o                         
  -8   2   5         21.37          8.24        18.77 o                         
  -7   2   5        364.27        375.22        29.32 o                         
  -6   2   5          3.11          3.58        19.06 o                         
  -5   2   5         60.85        170.73        16.98 o                         
  -4   2   5      11863.92      11456.47       381.88 o                         
  -3   2   5       1271.57       1339.19        48.80 o                         
  -2   2   5       2035.63       2118.65        64.53 o                         
  -1   2   5        999.19       1010.15        31.55 o                         
   0   2   5       7105.89       7624.47       245.66 o                         
   1   2   5      14111.19      13802.69       544.72 o                         
   2   2   5       2750.13       2830.62       106.53 o                         
   3   2   5       7187.51       6517.51       217.87 o                         
   4   2   5       8975.75       9088.48       175.44 o                         
   5   2   5       2457.71       2256.82        68.92 o                         
   6   2   5        871.85        774.69        37.87 o                         
   7   2   5        134.00         21.24        33.74 o                         
   8   2   5       1406.09       1082.22        85.60 o                         
 -10   3   5        994.74       1123.39        63.87 o                         
  -9   3   5       1277.84       1293.85        45.94 o                         
  -8   3   5          9.71         60.26        24.94 o                         
  -7   3   5         46.89         64.26        30.71 o                         
  -6   3   5          6.95         12.28        26.48 o                         
  -5   3   5       6040.25       5734.10       108.91 o                         
  -4   3   5       3677.89       3876.50       131.68 o                         
  -3   3   5       1042.38       3196.73       216.44 o                         
  -2   3   5        451.21        480.35        24.22 o                         
  -1   3   5       2418.71       1936.01        58.87 o                         
   0   3   5       4074.53       3955.79       118.38 o                         
   1   3   5        114.89        109.39        11.54 o                         
   2   3   5      21956.35      22071.28       653.27 o                         
   3   3   5       2671.17       2815.35       131.67 o                         
   4   3   5        878.36        827.77        27.06 o                         
   5   3   5       2396.67       2253.90        81.89 o                         
   6   3   5        294.25        236.66        25.69 o                         
   7   3   5        328.48        212.54        41.80 o                         
   8   3   5         17.19         19.15        36.07 o                         
  -9   4   5        835.84        987.48        43.32 o                         
  -8   4   5        816.24        806.14        58.02 o                         
  -7   4   5         82.37         44.19        19.63 o                         
  -6   4   5          2.89        -15.16        15.16 o                         
  -5   4   5         78.38         36.20        12.49 o                         
  -4   4   5       5614.90       5488.03       130.98 o                         
  -3   4   5       1950.43       1881.31        66.10 o                         
  -2   4   5       1820.47       1601.59        55.67 o                         
  -1   4   5       1521.16       1199.46        37.92 o                         
   0   4   5          6.35         17.31         8.51 o                         
   1   4   5      24941.74      27263.87       905.62 o                         
   2   4   5       5851.54       6052.47       220.01 o                         
   3   4   5          4.91         47.21        26.72 o                         
   4   4   5       1592.40       1366.49        41.44 o                         
   5   4   5        142.11        129.43        19.61 o                         
   6   4   5          0.55        -13.61        20.40 o                         
   7   4   5       1387.36       1498.72        79.08 o                         
   8   4   5        239.61        253.80        30.50 o                         
  -9   5   5          0.30         40.08        30.28 o                         
  -8   5   5        197.96        141.09        24.72 o                         
  -7   5   5        309.61        269.43        40.24 o                         
  -6   5   5         29.98         28.40        13.30 o                         
  -5   5   5          0.60         -4.89        14.60 o                         
  -4   5   5        105.07        178.96        22.34 o                         
  -3   5   5       2377.23       2650.02       173.30 o                         
  -2   5   5       1187.74       1579.18        55.64 o                         
  -1   5   5      19626.76      18409.12       547.47 o                         
   0   5   5       8806.11       9382.45       278.83 o                         
   1   5   5       5546.19       6294.88       281.76 o                         
   2   5   5       3514.14       3476.15       116.89 o                         
   3   5   5       1778.49       2061.42        46.77 o                         
   4   5   5       6329.58       6263.78       123.00 o                         
   5   5   5         72.19        165.67        81.05 o                         
   6   5   5        912.19        780.74        34.82 o                         
   7   5   5         17.93         82.75        30.64 o                         
   8   5   5        334.32        480.15        60.12 o                         
  -9   6   5        358.71        334.18        25.10 o                         
  -8   6   5        279.69        209.31        47.21 o                         
  -7   6   5       4354.68       4608.11       114.94 o                         
  -6   6   5        301.24        292.36        24.00 o                         
  -5   6   5       1290.18       1291.20        37.16 o                         
  -4   6   5        116.60        123.29        27.79 o                         
  -3   6   5       1106.02       1023.90        39.64 o                         
  -2   6   5      10054.65       9870.84       267.51 o                         
  -1   6   5       4306.11       3858.42       115.84 o                         
   0   6   5      14204.30      15564.08       516.72 o                         
   1   6   5       2092.65       2376.85        81.48 o                         
   2   6   5         65.07         41.99        12.84 o                         
   3   6   5        282.41        357.13        16.34 o                         
   4   6   5       2268.82       2177.78        50.06 o                         
   5   6   5       6058.14       5716.40       131.55 o                         
   6   6   5         62.57        105.06        20.19 o                         
   7   6   5       2875.02       2707.59       154.19 o                         
   8   6   5       1116.28       1168.18        73.03 o                         
  -9   7   5         79.01         97.88        14.78 o                         
  -8   7   5       2446.34       2729.00        81.92 o                         
  -7   7   5        365.31        548.81        37.37 o                         
  -6   7   5       8871.89       8642.24       175.99 o                         
  -5   7   5         10.38          6.35        11.97 o                         
  -4   7   5         83.50        188.02        16.36 o                         
  -3   7   5         43.87        431.10        53.44 o                         
  -2   7   5       6729.91       6241.31       188.22 o                         
  -1   7   5      38875.30      39061.93      1055.91 o                         
   0   7   5        636.14        856.97        30.20 o                         
   1   7   5      20316.19      22212.56       859.38 o                         
   2   7   5         35.17        -16.37        17.31 o                         
   3   7   5         68.29         65.73        12.43 o                         
   4   7   5       4695.55       4706.77        98.30 o                         
   5   7   5          1.40         16.70        16.45 o                         
   6   7   5       7700.58       7305.05       157.39 o                         
   7   7   5        483.40        531.20        34.48 o                         
   8   7   5        599.89        759.75       127.82 o                         
  -9   8   5        583.45        612.18        30.22 o                         
  -8   8   5        749.89        844.40        43.42 o                         
  -7   8   5       7201.89       7504.57       170.97 o                         
  -6   8   5        192.20        157.90        20.43 o                         
  -5   8   5        467.20        401.88        36.56 o                         
  -4   8   5       1229.20       1265.79        36.04 o                         
  -3   8   5          1.25         16.26        10.39 o                         
  -2   8   5       7134.86       6311.31       244.44 o                         
  -1   8   5       9498.61       9672.56       287.92 o                         
   0   8   5      31314.92      33327.23      1105.36 o                         
   1   8   5        146.59        239.59        18.86 o                         
   2   8   5        972.72        999.37        29.25 o                         
   3   8   5        381.42        340.05        19.18 o                         
   4   8   5        230.82        311.33        20.64 o                         
   5   8   5       1285.84       1210.23        36.72 o                         
   6   8   5       1108.12       1171.99        43.10 o                         
   7   8   5       2263.61       2139.12        62.78 o                         
  -9   9   5         63.60        228.33        32.31 o                         
  -8   9   5        799.85        777.85        46.88 o                         
  -7   9   5        233.47        626.08        90.41 o                         
  -6   9   5        778.36        937.45        40.06 o                         
  -5   9   5       1471.67       1447.84        40.94 o                         
  -4   9   5       1709.17       1735.06        41.78 o                         
  -3   9   5        966.31        835.47        33.00 o                         
  -2   9   5       5575.52       5198.21       175.80 o                         
  -1   9   5       9758.20       9808.16       266.66 o                         
   0   9   5       1597.84       1593.94        52.28 o                         
   1   9   5       3211.24       3338.65       114.34 o                         
   2   9   5       1100.39       1217.15        30.66 o                         
   3   9   5         45.31        101.35        13.56 o                         
   4   9   5       3869.53       3956.18        88.06 o                         
   5   9   5         25.23         52.58        21.13 o                         
   6   9   5       1621.54       1496.90        57.38 o                         
   7   9   5        221.71         84.83        19.04 o                         
   8   9   5        878.28       1010.16        65.53 o                         
  -9  10   5        850.97       1057.51        43.74 o                         
  -8  10   5        466.64        429.37        31.17 o                         
  -7  10   5        195.04        191.56        27.08 o                         
  -6  10   5       5768.29       6028.32       131.61 o                         
  -5  10   5       1171.38       1134.74        38.90 o                         
  -4  10   5       4991.14       4846.89        93.87 o                         
  -3  10   5        153.79        189.27        17.76 o                         
  -2  10   5       2881.31       2511.50        73.23 o                         
  -1  10   5        184.76        238.83        22.91 o                         
   0  10   5       2190.62       1954.08        62.98 o                         
   1  10   5       4563.37       4673.27       120.78 o                         
   2  10   5       6611.92       6524.26       127.65 o                         
   3  10   5       4080.51       4216.25        89.22 o                         
   4  10   5         59.80        117.24        28.03 o                         
   5  10   5        812.50        809.10        40.09 o                         
   6  10   5        169.24        136.47        21.80 o                         
   7  10   5        140.43        138.97        19.56 o                         
   8  10   5        456.72        699.61       129.60 o                         
  -9  11   5       1145.77       1385.74        75.10 o                         
  -8  11   5          6.66         16.49        12.68 o                         
  -7  11   5          0.04         -7.84        19.95 o                         
  -6  11   5        296.31        275.97        25.74 o                         
  -5  11   5        250.42        206.69        22.59 o                         
  -4  11   5       2273.55       2256.43        57.83 o                         
  -3  11   5       8141.56       8322.18       162.27 o                         
  -2  11   5       8595.50       8335.33       211.94 o                         
  -1  11   5       3330.75       3647.79       126.45 o                         
   0  11   5       2713.39       2678.34        85.33 o                         
   1  11   5        628.55        790.60        33.31 o                         
   2  11   5      25014.51      23690.81       497.84 o                         
   3  11   5       9993.12       9511.82       193.08 o                         
   4  11   5        419.72        369.61        26.08 o                         
   5  11   5       1504.21       1405.44        43.66 o                         
   6  11   5        128.25        116.14        18.33 o                         
   7  11   5       1239.91       1260.01        51.92 o                         
   8  11   5        791.10        909.97        53.19 o                         
  -9  12   5        972.49        954.71        43.59 o                         
  -8  12   5       1763.04       1781.12        55.72 o                         
  -7  12   5          1.38        -24.26        24.26 o                         
  -6  12   5        295.41        637.44        54.81 o                         
  -5  12   5        145.12         98.25        23.81 o                         
  -4  12   5       5012.07       5154.16       134.78 o                         
  -3  12   5       5434.81       5390.17       118.06 o                         
  -2  12   5       1686.21       1599.53        49.87 o                         
  -1  12   5       1270.61       1569.49        58.19 o                         
   0  12   5         49.87         57.23        15.04 o                         
   1  12   5       7515.74       6679.71       143.24 o                         
   2  12   5       2868.47       2925.33        67.90 o                         
   3  12   5       3851.73       3753.17        84.76 o                         
   4  12   5       2379.73       2448.38        64.57 o                         
   5  12   5         12.57         11.85        17.74 o                         
   6  12   5        146.76        143.66        34.74 o                         
   7  12   5         36.32         16.07        17.23 o                         
   8  12   5        512.64        634.69        42.48 o                         
  -7  13   5        413.66        342.99        32.72 o                         
  -6  13   5         25.12        456.04       105.10 o                         
  -5  13   5       1336.47       1465.21        58.54 o                         
  -4  13   5        171.43        329.23        34.59 o                         
  -3  13   5       2577.34       2319.42        75.56 o                         
  -2  13   5       2762.72       3061.83        76.75 o                         
  -1  13   5        746.44        943.25        46.62 o                         
   0  13   5          7.25          8.10        16.18 o                         
   1  13   5         18.08         31.89        15.93 o                         
   2  13   5       7401.14       7297.12       166.28 o                         
   3  13   5        301.31        365.83        25.52 o                         
   4  13   5       2208.25       2250.20        54.24 o                         
   5  13   5         58.89         78.11        19.12 o                         
   6  13   5          2.11          0.75        16.07 o                         
   7  13   5        848.70        762.65        42.22 o                         
  -8  14   5          0.11        189.18        27.84 o                         
  -7  14   5        532.42        481.05        43.83 o                         
  -6  14   5          1.84         28.32        21.78 o                         
  -5  14   5        173.03        164.90        21.08 o                         
  -4  14   5        552.44        464.34        30.14 o                         
  -3  14   5       1069.43       1065.96        51.33 o                         
  -2  14   5        179.63         89.79        22.03 o                         
  -1  14   5        217.72        140.74        21.73 o                         
   0  14   5       2005.84       2110.54        68.24 o                         
   1  14   5       2224.35       2330.12        68.30 o                         
   2  14   5        859.32        876.75        50.18 o                         
   3  14   5        194.31        158.55        24.20 o                         
   4  14   5        220.02        142.92        25.38 o                         
   5  14   5          1.00         74.35        23.79 o                         
   6  14   5         11.93         62.70        17.63 o                         
   7  14   5        693.01        807.13        49.98 o                         
  -8  15   5        329.53        383.75        34.58 o                         
  -7  15   5         13.37         18.77        14.80 o                         
  -6  15   5       3021.77       3133.89       180.24 o                         
  -5  15   5       1316.71       1448.27        57.23 o                         
  -4  15   5         47.53         86.25        26.26 o                         
  -3  15   5       1198.49       1021.56        51.50 o                         
  -2  15   5       1293.10       1206.11        56.44 o                         
  -1  15   5       3638.04       3541.61       139.22 o                         
   0  15   5         29.21        109.98        36.61 o                         
   1  15   5        847.15       1203.55        75.66 o                         
   2  15   5          7.98         58.89        26.59 o                         
   3  15   5         50.15         96.99        21.40 o                         
   4  15   5         45.15         97.36        75.64 o                         
   5  15   5         82.37         82.28        25.03 o                         
   6  15   5       1164.63       1253.43        58.45 o                         
   7  15   5         14.51         88.82        18.41 o                         
  -8  16   5         56.40        174.58        44.54 o                         
  -7  16   5        644.14        766.13        38.37 o                         
  -6  16   5         58.46         48.75        22.69 o                         
  -5  16   5       1592.73       1521.47        51.57 o                         
  -4  16   5        317.81        256.78        23.63 o                         
  -3  16   5        773.97        800.57        39.43 o                         
  -2  16   5         38.91         28.38        21.91 o                         
  -1  16   5        498.48        484.43        33.67 o                         
   0  16   5       5087.59       5362.50       186.35 o                         
   1  16   5       1091.01       1327.28        59.98 o                         
   2  16   5         11.91         23.09        24.92 o                         
   3  16   5       3651.76       3888.45        95.59 o                         
   4  16   5       1633.90       1783.27        53.80 o                         
   5  16   5        991.97       1007.77        61.94 o                         
   6  16   5        846.33        802.30        51.58 o                         
   7  16   5        396.00        588.74        48.03 o                         
  -7  17   5          4.55         31.60        15.29 o                         
  -6  17   5        116.46         75.56        28.67 o                         
  -5  17   5        232.49        341.37        33.65 o                         
  -4  17   5        477.90        452.02        36.35 o                         
  -3  17   5       1438.77       1466.52        72.56 o                         
  -2  17   5        304.77        249.64        31.06 o                         
  -1  17   5        549.94        588.49        37.97 o                         
   0  17   5         50.10         25.12        22.20 o                         
   1  17   5        367.00        325.34        27.53 o                         
   2  17   5        427.56        345.09        34.83 o                         
   3  17   5       4972.10       5247.28       130.85 o                         
   4  17   5         51.49         41.00        20.38 o                         
   5  17   5          0.83          2.29        23.14 o                         
   6  17   5        365.68        396.80        36.64 o                         
  -7  18   5         29.46         69.94        20.52 o                         
  -6  18   5        527.50        606.24        56.82 o                         
  -5  18   5         85.17         50.86        19.20 o                         
  -4  18   5        240.73        228.67        32.49 o                         
  -3  18   5          2.20         -0.12        17.99 o                         
  -2  18   5        249.22        224.87        19.54 o                         
  -1  18   5        626.77        505.86        50.95 o                         
   0  18   5        171.19        121.81        23.28 o                         
   1  18   5         16.94         48.62        29.35 o                         
   2  18   5        289.35        387.53        34.84 o                         
   3  18   5        292.85        475.60        67.36 o                         
   4  18   5         65.52         84.15        19.30 o                         
   5  18   5        256.12        383.38        51.60 o                         
   6  18   5          8.02          8.33        13.52 o                         
  -7  19   5        236.84        419.40        75.26 o                         
  -6  19   5        350.14        374.62        33.81 o                         
  -5  19   5          4.77         -4.30        20.89 o                         
  -4  19   5         51.70         -5.28        39.73 o                         
  -3  19   5        429.30        356.51        33.88 o                         
  -2  19   5        381.20        350.03        27.69 o                         
  -1  19   5        531.15        496.92        33.61 o                         
   0  19   5         67.46         50.88        21.37 o                         
   1  19   5        123.49        107.49        21.22 o                         
   2  19   5        477.87        518.51        50.52 o                         
   3  19   5          8.94         42.16        23.52 o                         
   4  19   5         19.69         39.13        19.77 o                         
   5  19   5        148.19        107.09        17.92 o                         
   6  19   5        418.84        309.37        34.34 o                         
  -6  20   5          9.48         59.62        14.32 o                         
  -5  20   5        396.42        288.87        31.92 o                         
  -4  20   5         82.51         21.76        31.40 o                         
  -3  20   5       3574.12       3745.58       119.77 o                         
  -2  20   5       1360.22       1530.28        66.59 o                         
  -1  20   5        113.75         74.49        21.44 o                         
   0  20   5        157.12        158.89        28.10 o                         
   1  20   5       1153.76       1108.36        55.61 o                         
   2  20   5        253.72        162.78        27.13 o                         
   3  20   5         75.94         83.14        17.05 o                         
   4  20   5        390.10        306.54        35.04 o                         
   5  20   5       1305.72       1359.86        89.59 o                         
  -6  21   5       1685.32       1783.40        91.37 o                         
  -5  21   5        126.53        140.21        15.35 o                         
  -4  21   5         39.89         47.39        17.60 o                         
  -3  21   5        155.82        153.16        14.83 o                         
  -2  21   5        184.34        201.03        30.17 o                         
  -1  21   5        825.69        911.47        43.97 o                         
   0  21   5        286.05        324.79        29.30 o                         
   1  21   5       2806.68       3132.93       139.33 o                         
   2  21   5        666.26        589.74        38.35 o                         
   3  21   5         42.73         29.97        18.14 o                         
   4  21   5         22.69         -1.73        19.16 o                         
   5  21   5        296.10        303.66        39.49 o                         
  -5  22   5        622.33        620.13        57.05 o                         
  -4  22   5         21.75         31.30        30.85 o                         
  -3  22   5          3.93         11.90        16.36 o                         
  -2  22   5        875.10       1021.80        43.01 o                         
  -1  22   5        410.59        375.29        23.93 o                         
   0  22   5       3324.73       3201.19        95.20 o                         
   1  22   5        100.87         84.82        13.26 o                         
   2  22   5        135.79        102.53        17.51 o                         
   3  22   5        306.76        200.32        29.37 o                         
   4  22   5        207.02        261.76        37.86 o                         
  -5  23   5         83.34         89.57        19.63 o                         
  -4  23   5          7.65         41.57        10.76 o                         
  -3  23   5        787.79        891.46        47.27 o                         
  -2  23   5         16.88          9.83        12.14 o                         
  -1  23   5       1591.92       1694.45        53.99 o                         
   0  23   5        217.09        231.69        29.28 o                         
   1  23   5        520.52        504.67        29.85 o                         
   2  23   5        162.03        143.09        20.31 o                         
   3  23   5        299.92        303.10        44.03 o                         
   4  23   5        935.21        807.47        52.81 o                         
  -4  24   5        688.50        728.94        35.97 o                         
  -3  24   5        159.94         78.59        18.51 o                         
  -2  24   5        144.17        110.54        11.10 o                         
  -1  24   5        970.48        989.49        39.21 o                         
   0  24   5        215.98        305.05        24.17 o                         
   1  24   5       1122.48       1108.82        54.00 o                         
   2  24   5         37.24         23.05        13.49 o                         
   3  24   5        485.55        405.82        30.94 o                         
  -3  25   5        468.24        552.02        29.13 o                         
  -2  25   5        245.04        195.18        23.49 o                         
  -1  25   5        593.76        581.40        34.60 o                         
   0  25   5        355.07        347.37        26.07 o                         
   2  25   5        512.15        485.37        32.14 o                         
  -2  26   5        690.52        606.22        32.62 o                         
  -1  26   5          0.30         17.09        10.03 o                         
   1  26   5        640.76        653.04        32.49 o                         
 -10   0   6        159.05        441.03        72.59 o                         
  -9   0   6        319.08        381.47        43.06 o                         
  -8   0   6         53.08          4.27        28.73 o                         
  -7   0   6       2144.63       2089.79        75.22 o                         
  -6   0   6      10318.25      10024.20       390.79 o                         
  -5   0   6        283.60       1005.84        59.33 o                         
  -3   0   6         23.84          5.94        20.04 o                         
  -2   0   6        694.16       1073.68        45.06 o                         
  -1   0   6        825.80        826.73        38.04 o                         
   0   0   6       3379.46       3001.40       116.38 o                         
   1   0   6      17067.27      16147.40      1148.56 o                         
   2   0   6        290.73        518.39        40.97 o                         
   3   0   6      10631.06      11763.97       454.24 o                         
   4   0   6       1605.04       1796.72        82.32 o                         
   5   0   6       1768.40       1743.02        93.85 o                         
   6   0   6       1182.00       1017.92        69.22 o                         
 -10   1   6       1705.82       1957.61        69.91 o                         
  -9   1   6        218.66        161.59        17.85 o                         
  -8   1   6         24.91         51.07        23.32 o                         
  -7   1   6       1180.09       1042.52        41.83 o                         
  -6   1   6       1406.35       1570.07        79.85 o                         
  -5   1   6      20990.52      19484.87       374.18 o                         
  -4   1   6        353.00        890.57        42.94 o                         
  -3   1   6       1087.97        929.90        49.13 o                         
  -2   1   6          5.22         30.99        10.40 o                         
  -1   1   6          0.51          8.02         7.05 o                         
   0   1   6       2408.52       2217.13        67.85 o                         
   1   1   6         81.09        307.06        21.40 o                         
   2   1   6      17311.49      17485.60       581.40 o                         
   3   1   6          0.58        181.23        19.92 o                         
   4   1   6      10587.45      10443.58       193.84 o                         
   5   1   6         38.38         86.75        17.94 o                         
   6   1   6       1243.62       1355.60        44.79 o                         
   7   1   6       3631.17       3103.78       106.57 o                         
 -10   2   6        587.49        641.09        52.64 o                         
  -9   2   6        405.69        355.74        31.09 o                         
  -8   2   6        229.20        197.71        23.69 o                         
  -7   2   6         72.42         80.03        19.94 o                         
  -6   2   6       1301.71       1270.74        98.86 o                         
  -5   2   6       4730.23       4774.11        97.63 o                         
  -4   2   6       5822.85       5765.08       137.60 o                         
  -3   2   6        518.01        536.27        32.40 o                         
  -2   2   6       2029.58       2240.80        82.48 o                         
  -1   2   6       2208.66       1957.41        54.90 o                         
   0   2   6       1557.20       1483.06        51.76 o                         
   1   2   6      13910.41      13768.86       537.26 o                         
   2   2   6        113.11        223.21        20.45 o                         
   3   2   6       6722.29       6474.91       139.60 o                         
   4   2   6          0.53         91.66        17.97 o                         
   5   2   6        825.74        912.13        40.38 o                         
   6   2   6       2180.92       2159.96        66.38 o                         
   7   2   6        362.79        327.19        45.75 o                         
   8   2   6       1648.38       1222.04       119.35 o                         
  -9   3   6       1186.32       1322.40        45.61 o                         
  -8   3   6          1.68         20.94        20.00 o                         
  -7   3   6        541.24        632.44        44.42 o                         
  -6   3   6        944.21       1023.01        35.81 o                         
  -5   3   6        206.61        186.02        15.91 o                         
  -4   3   6        127.89        148.07        16.24 o                         
  -3   3   6       1751.22       1631.14        82.48 o                         
  -2   3   6      11853.55      11394.14       308.42 o                         
  -1   3   6      13696.48      13731.05       373.04 o                         
   0   3   6        180.41        173.83        13.19 o                         
   1   3   6      15641.93      17517.38       642.17 o                         
   2   3   6         64.00        103.85        15.66 o                         
   3   3   6        946.29       1171.84        30.95 o                         
   4   3   6       7979.50       7651.56       148.82 o                         
   5   3   6       3464.38       3481.69       112.98 o                         
   6   3   6        102.12         73.05        20.17 o                         
   7   3   6        446.83        398.43        50.74 o                         
   8   3   6         44.77          0.31        39.64 o                         
  -9   4   6         24.59         23.16        12.14 o                         
  -8   4   6       1761.68       1835.35        64.96 o                         
  -7   4   6        580.94        691.90        39.81 o                         
  -6   4   6         69.37         66.80        15.60 o                         
  -5   4   6       2971.29       3017.63        61.34 o                         
  -4   4   6        180.99        192.91        19.73 o                         
  -3   4   6      14147.21      13525.89       519.22 o                         
  -2   4   6       1457.49       1370.85        43.97 o                         
  -1   4   6      16024.55      15296.92       415.14 o                         
   0   4   6      19220.08      19329.77       694.75 o                         
   1   4   6         87.91        153.36        16.16 o                         
   2   4   6        110.86        107.22        18.23 o                         
   3   4   6       8992.78       9024.46       181.85 o                         
   4   4   6       1113.44       1062.85        27.66 o                         
   5   4   6       3377.18       2926.89        75.00 o                         
   6   4   6        156.04        203.53        21.90 o                         
   7   4   6       2705.41       2557.90        88.96 o                         
   8   4   6          9.38        -17.81        32.96 o                         
  -9   5   6       2037.21       2116.19        63.80 o                         
  -8   5   6       1709.84       1913.23       286.81 o                         
  -7   5   6        449.71        412.87        26.35 o                         
  -6   5   6        721.40        662.20        30.41 o                         
  -5   5   6         20.97         31.46        12.12 o                         
  -4   5   6       2506.95       2375.97        55.43 o                         
  -3   5   6       2613.66       2629.48       137.82 o                         
  -2   5   6      37618.14      37585.70      1016.81 o                         
  -1   5   6       7312.71       6869.37       186.54 o                         
   0   5   6        395.30        390.83        19.78 o                         
   1   5   6       2921.84       3709.03       159.55 o                         
   2   5   6        233.50        520.17        57.00 o                         
   3   5   6        193.93        140.87        13.79 o                         
   4   5   6       1688.80       1722.14        43.06 o                         
   5   5   6        891.93        979.78        35.98 o                         
   6   5   6        451.19        429.50        29.89 o                         
   7   5   6         31.87         16.06        23.19 o                         
  -9   6   6        264.80        304.36        23.09 o                         
  -8   6   6        162.68        132.96        19.75 o                         
  -7   6   6        229.76        202.88        19.53 o                         
  -6   6   6         33.97        -16.14        16.14 o                         
  -5   6   6          4.78          9.85        11.85 o                         
  -4   6   6        117.80        126.75        23.10 o                         
  -3   6   6      11310.05      11065.70       396.48 o                         
  -2   6   6        178.20        316.35        22.22 o                         
  -1   6   6      20674.74      22649.87       612.76 o                         
   0   6   6      15896.57      16498.48       684.61 o                         
   1   6   6       6960.15       7710.95       293.29 o                         
   2   6   6         11.54          0.81        12.90 o                         
   3   6   6          1.36         23.90         8.94 o                         
   4   6   6       5104.61       4641.37        93.23 o                         
   5   6   6       1225.58       1199.15        36.66 o                         
   6   6   6       1451.43       1299.69        41.46 o                         
   7   6   6        754.19        889.49        50.53 o                         
   8   6   6         11.85        303.73        62.35 o                         
  -9   7   6         14.66          1.83        11.51 o                         
  -8   7   6          0.09          7.92        12.65 o                         
  -7   7   6        109.66         59.07        19.65 o                         
  -6   7   6          2.76         25.70        22.46 o                         
  -5   7   6        757.45        801.73        39.80 o                         
  -4   7   6        125.37        125.57        14.39 o                         
  -3   7   6       2364.28       2511.07        71.05 o                         
  -2   7   6      14052.44      14076.93       382.35 o                         
  -1   7   6        654.54        675.47        32.10 o                         
   0   7   6         32.94         94.48        13.90 o                         
   1   7   6         58.73         99.68        15.16 o                         
   2   7   6        903.93        985.47        31.28 o                         
   3   7   6          8.77         82.88        23.24 o                         
   4   7   6        269.60        260.63        22.41 o                         
   5   7   6        910.71        708.57        33.91 o                         
   6   7   6          0.29         45.28        36.77 o                         
   8   7   6         86.97        105.10        33.85 o                         
  -9   8   6         87.03         59.59        11.68 o                         
  -8   8   6        216.79        120.13        22.52 o                         
  -7   8   6       1266.95       1395.53        53.97 o                         
  -6   8   6       3626.12       3822.57        88.59 o                         
  -5   8   6        510.10        453.87        29.37 o                         
  -4   8   6       3788.49       3818.25        81.66 o                         
  -3   8   6       1422.03       1277.66        40.54 o                         
  -2   8   6       4810.72       4855.77       146.66 o                         
  -1   8   6        277.67        288.61        21.79 o                         
   0   8   6       7613.02       7622.03       227.61 o                         
   1   8   6       8664.55       8897.44       342.66 o                         
   2   8   6         13.05          4.37         8.92 o                         
   3   8   6        177.63        153.60        12.89 o                         
   4   8   6        306.95        378.05        28.68 o                         
   5   8   6        623.55        629.83        38.35 o                         
   6   8   6        213.93        268.39        29.71 o                         
   7   8   6          1.21         55.50        20.46 o                         
   8   8   6        700.31        932.41       136.72 o                         
  -9   9   6          8.30         78.38        33.85 o                         
  -8   9   6         78.95         48.11        13.68 o                         
  -6   9   6         16.09         24.79        24.85 o                         
  -5   9   6       1289.20       1197.55        51.73 o                         
  -4   9   6        474.39        463.51        27.16 o                         
  -3   9   6       3596.26       3690.06        91.20 o                         
  -2   9   6       5854.54       5956.61       151.58 o                         
  -1   9   6       6493.25       6662.55       200.43 o                         
   0   9   6        195.45        240.22        22.02 o                         
   1   9   6       2094.72       2287.71        58.18 o                         
   2   9   6       2839.54       2690.62        56.18 o                         
   3   9   6       1737.99       1787.98        42.06 o                         
   4   9   6          1.06         13.66        14.23 o                         
   5   9   6        379.42        505.81        35.45 o                         
   6   9   6       3307.78       3186.62        94.26 o                         
   7   9   6        701.94        669.28        35.83 o                         
   8   9   6          7.01         36.52        32.07 o                         
  -9  10   6          9.11         54.77        21.16 o                         
  -8  10   6       1763.09       1873.09        76.87 o                         
  -7  10   6        259.51        191.34        20.75 o                         
  -6  10   6        237.67        258.70        25.08 o                         
  -5  10   6       1807.71       1818.42        52.46 o                         
  -4  10   6       2703.18       2730.31        61.36 o                         
  -3  10   6      13244.76      12551.77       296.80 o                         
  -2  10   6       3000.81       3428.49        90.77 o                         
  -1  10   6       2677.21       2652.89        76.99 o                         
   0  10   6       2119.34       2122.37        58.73 o                         
   1  10   6         34.83        119.71        19.80 o                         
   2  10   6       1717.81       1652.41        40.97 o                         
   3  10   6          2.78         42.60        21.59 o                         
   4  10   6       1077.68       1049.37        34.62 o                         
   5  10   6        485.50        434.98        26.38 o                         
   6  10   6         89.23         48.65        20.48 o                         
   7  10   6       1167.01       1143.47        49.38 o                         
   8  10   6        730.11        665.35        88.18 o                         
  -9  11   6          0.86          4.57        20.93 o                         
  -8  11   6          0.62        118.88        16.51 o                         
  -7  11   6        416.61        364.52        40.44 o                         
  -6  11   6        248.90        247.11        22.28 o                         
  -5  11   6         39.37         31.47        16.65 o                         
  -4  11   6        272.95        298.73        24.56 o                         
  -3  11   6        856.06       1003.51        37.30 o                         
  -2  11   6      11863.03      11458.83       271.14 o                         
  -1  11   6       1489.75       1356.67        70.84 o                         
   0  11   6       1661.80       1799.80        52.97 o                         
   1  11   6       5404.89       5705.61       117.88 o                         
   2  11   6       1329.99       1444.48        39.98 o                         
   3  11   6         81.91        100.83        19.63 o                         
   4  11   6       2112.31       2142.30        55.46 o                         
   5  11   6        295.78        237.90        23.80 o                         
   6  11   6       1163.49       1116.28        83.61 o                         
   7  11   6         71.19         82.52        24.21 o                         
   8  11   6         18.63         62.23        18.70 o                         
  -8  12   6         51.30         27.93        14.10 o                         
  -7  12   6       1154.44       1191.89        52.56 o                         
  -6  12   6        283.68        841.71        78.54 o                         
  -5  12   6        438.78        490.14        44.34 o                         
  -4  12   6       2241.62       2335.79        67.15 o                         
  -3  12   6         27.58         55.63        20.00 o                         
  -2  12   6       1677.48       1601.41        47.97 o                         
  -1  12   6        164.44        344.25        32.02 o                         
   0  12   6        604.66        596.39        32.74 o                         
   1  12   6       1462.03       1528.18        39.65 o                         
   2  12   6       2994.39       3031.93        70.18 o                         
   3  12   6        889.38        916.59        36.84 o                         
   4  12   6        235.75        223.20        27.30 o                         
   5  12   6          1.21         20.43        24.76 o                         
   6  12   6          7.86         29.04        22.76 o                         
   7  12   6          1.35         -3.20        16.14 o                         
  -8  13   6        115.22        109.29        18.77 o                         
  -7  13   6         73.81         78.04        14.41 o                         
  -6  13   6        289.33        241.10        26.35 o                         
  -5  13   6        484.31        597.99        34.87 o                         
  -4  13   6       1810.03       1914.82        61.75 o                         
  -3  13   6       5159.38       5285.22       117.74 o                         
  -2  13   6        424.23        457.83        33.77 o                         
  -1  13   6        153.62         69.50        23.92 o                         
   0  13   6       1141.07       1202.85        54.91 o                         
   1  13   6       1033.59       1116.47        40.81 o                         
   2  13   6       7776.90       7972.65       180.30 o                         
   3  13   6       1882.67       1870.03        49.42 o                         
   4  13   6         22.22         17.03        24.07 o                         
   5  13   6          5.31        123.77        47.65 o                         
   6  13   6          2.26         48.19        17.23 o                         
   7  13   6        558.35        370.82        35.17 o                         
  -8  14   6        382.48        501.94        34.96 o                         
  -7  14   6          6.61         -1.69        14.27 o                         
  -6  14   6        744.63        775.44        49.08 o                         
  -5  14   6        473.51        360.03        35.11 o                         
  -4  14   6       3649.63       4007.62       109.40 o                         
  -3  14   6         67.98         92.87        28.03 o                         
  -2  14   6        749.75        673.45        39.77 o                         
  -1  14   6        406.56        508.41        49.32 o                         
   0  14   6        472.81        418.27        48.85 o                         
   1  14   6       6456.81       6534.40       169.26 o                         
   2  14   6        992.66        970.94        38.50 o                         
   3  14   6       7103.37       7035.26       160.84 o                         
   4  14   6        914.85        928.45        46.47 o                         
   5  14   6        188.65         72.52        24.67 o                         
   6  14   6        356.62        263.47        29.44 o                         
   7  14   6         19.28         36.34        11.30 o                         
  -8  15   6        111.81        169.57        17.22 o                         
  -7  15   6        292.21        352.23        35.55 o                         
  -6  15   6         42.40         31.20        29.64 o                         
  -5  15   6       4738.34       4952.90       124.04 o                         
  -4  15   6        138.54        121.41        19.09 o                         
  -3  15   6       2651.40       2442.05        67.96 o                         
  -2  15   6        552.52        551.79        58.30 o                         
  -1  15   6         50.11         83.21        57.90 o                         
   0  15   6       6105.27       6013.16       290.42 o                         
   1  15   6        452.76        480.44        44.38 o                         
   2  15   6       5112.94       5368.57       124.95 o                         
   3  15   6       2444.25       2522.16        70.97 o                         
   4  15   6        252.30        272.12        23.97 o                         
   5  15   6        399.16        269.49        23.88 o                         
   6  15   6        534.76        679.08        41.80 o                         
   7  15   6       1025.11       1187.25        56.32 o                         
  -8  16   6         22.65         50.77        40.08 o                         
  -7  16   6          0.38         73.32        32.30 o                         
  -6  16   6       1317.85       1645.87        53.81 o                         
  -5  16   6        312.04        166.57        21.14 o                         
  -4  16   6       1439.60       1368.73        50.85 o                         
  -3  16   6        261.75        147.61        20.38 o                         
  -2  16   6         18.14         -5.05        20.00 o                         
  -1  16   6        809.86        962.20        79.71 o                         
   0  16   6          0.24         19.60        33.85 o                         
   1  16   6        264.08        296.38        25.83 o                         
   2  16   6         92.13         67.54        19.62 o                         
   3  16   6        546.91        658.64        40.63 o                         
   4  16   6        598.54        631.52        41.89 o                         
   5  16   6       1539.15       1639.19        76.48 o                         
   6  16   6        206.47        209.85        27.38 o                         
  -7  17   6       1051.51       1013.16        45.85 o                         
  -6  17   6       1272.23       1267.71        48.84 o                         
  -5  17   6        348.17        378.58        65.07 o                         
  -4  17   6       1967.44       1913.89        62.94 o                         
  -3  17   6        241.10        162.01        30.86 o                         
  -2  17   6        721.71        755.04        58.88 o                         
  -1  17   6        215.19        182.30        21.11 o                         
   0  17   6        297.01        283.11        57.21 o                         
   1  17   6          4.53          7.01        21.49 o                         
   2  17   6        779.96        727.25        42.00 o                         
   3  17   6        216.17        262.17        27.90 o                         
   4  17   6        186.27        116.87        26.79 o                         
   5  17   6        554.13        518.89        34.10 o                         
   6  17   6        666.70        608.32        42.04 o                         
  -7  18   6        263.47        349.16        39.40 o                         
  -6  18   6        508.59        513.49        37.75 o                         
  -5  18   6        587.01        536.07        35.58 o                         
  -4  18   6        455.22        505.67        35.27 o                         
  -3  18   6       2152.82       2223.80        81.17 o                         
  -2  18   6        348.39        424.81        41.41 o                         
  -1  18   6        491.70        561.78        37.50 o                         
   0  18   6          6.91          8.72        26.73 o                         
   1  18   6       1162.03       1125.95        49.71 o                         
   2  18   6        708.79        766.60        41.84 o                         
   3  18   6         67.75         56.92        21.09 o                         
   4  18   6        414.71        314.66        35.54 o                         
   5  18   6       2266.05       2477.63        81.53 o                         
   6  18   6         75.90         49.27        11.32 o                         
  -7  19   6        655.20        568.59        38.72 o                         
  -6  19   6        510.35        626.21        47.93 o                         
  -5  19   6         84.59         45.12        38.89 o                         
  -4  19   6       1599.14       1885.74        78.13 o                         
  -3  19   6        119.59        125.33        18.47 o                         
  -2  19   6       3076.80       3082.96       102.03 o                         
  -1  19   6       3587.71       3645.66       108.08 o                         
   0  19   6        133.55        122.11        27.11 o                         
   1  19   6       2353.62       2320.76        77.04 o                         
   2  19   6        291.39        281.68        26.90 o                         
   3  19   6       2452.29       2740.58       102.50 o                         
   4  19   6       1080.44       1135.92        52.53 o                         
   5  19   6        342.07        295.99        26.11 o                         
  -6  20   6        156.01        257.27        25.33 o                         
  -5  20   6         50.74         41.61        13.43 o                         
  -4  20   6         38.41         39.53        12.06 o                         
  -3  20   6       2333.05       2156.54       151.40 o                         
  -2  20   6         45.99         32.23        16.54 o                         
  -1  20   6        277.65        266.70        25.27 o                         
   0  20   6       1809.83       1738.72        64.42 o                         
   1  20   6        627.34        629.02        41.72 o                         
   2  20   6         99.63         64.04        24.39 o                         
   3  20   6        393.96        349.19        26.47 o                         
   4  20   6        687.22        758.27        36.52 o                         
   5  20   6        270.59        212.26        33.53 o                         
  -5  21   6          0.60         55.18        28.50 o                         
  -4  21   6         66.35         32.96        14.18 o                         
  -3  21   6          1.10         -1.56        11.71 o                         
  -2  21   6        221.14        158.14        20.27 o                         
  -1  21   6        363.96        414.79        40.96 o                         
   0  21   6         92.61         70.80        26.97 o                         
   1  21   6         27.43         28.14        20.81 o                         
   2  21   6       2951.65       2693.14        90.40 o                         
   3  21   6        388.76        306.65        31.73 o                         
   4  21   6         27.69          5.61        13.44 o                         
   5  21   6         90.55         90.46        16.23 o                         
  -5  22   6        158.89        151.04        19.26 o                         
  -4  22   6        230.88        191.13        21.61 o                         
  -3  22   6          1.14        -13.02        13.02 o                         
  -2  22   6         28.26         29.14        12.62 o                         
  -1  22   6        250.16        234.00        34.84 o                         
   0  22   6        102.39         65.31        19.25 o                         
   1  22   6        768.08        728.93        32.40 o                         
   2  22   6        438.87        415.33        31.57 o                         
   3  22   6       1324.05       1399.12        80.35 o                         
   4  22   6        362.38        339.94        24.56 o                         
  -5  23   6       1390.63       1584.93       114.08 o                         
  -4  23   6         22.58         16.30        13.20 o                         
  -3  23   6          1.17         18.98        15.43 o                         
  -2  23   6          5.55        -15.00        15.00 o                         
  -1  23   6          4.98         12.86        11.05 o                         
   0  23   6        129.94        131.95        28.54 o                         
   1  23   6         35.02          0.66        14.24 o                         
   2  23   6        244.24        215.20        24.73 o                         
   3  23   6          6.96          4.29        24.56 o                         
  -4  24   6         34.88        143.48        22.83 o                         
  -3  24   6         24.74         28.08         9.01 o                         
  -2  24   6         14.68         27.59        11.19 o                         
  -1  24   6        533.64        596.88        36.13 o                         
   0  24   6       1397.40       1334.90        62.84 o                         
   1  24   6         24.19          6.42        16.82 o                         
   2  24   6        384.69        404.10        27.19 o                         
   3  24   6         12.48         16.41        12.71 o                         
  -3  25   6         30.12         24.13         8.90 o                         
  -2  25   6        266.24        167.19        19.83 o                         
  -1  25   6        152.59        120.32        12.97 o                         
   0  25   6          0.12          8.62         8.61 o                         
   1  25   6        204.09        147.19        14.50 o                         
  -1  26   6         34.46         42.01         8.78 o                         
   0  26   6         83.96        149.64        25.83 o                         
  -9   1   7          1.28        -26.50        26.50 o                         
  -8   1   7          0.54          6.24        15.73 o                         
  -7   1   7         21.70         35.88        18.51 o                         
  -6   1   7         92.02        190.38        57.26 o                         
  -5   1   7       5865.68       5910.84       111.81 o                         
  -4   1   7        172.89        265.32        23.46 o                         
  -3   1   7        380.15        226.33        27.26 o                         
  -2   1   7         15.93         46.13        10.99 o                         
  -1   1   7        731.51        873.24        27.58 o                         
   0   1   7        563.74        703.79        43.33 o                         
   1   1   7          9.16        240.49       100.65 o                         
   2   1   7          1.77         57.00        28.50 o                         
   3   1   7       1401.34       1411.01        32.55 o                         
   4   1   7          6.11         35.77        10.91 o                         
   5   1   7        553.45        491.50        31.02 o                         
   6   1   7        335.23        388.37        29.20 o                         
   7   1   7         70.58         70.05        22.57 o                         
  -9   2   7          2.12         40.72        17.43 o                         
  -8   2   7        595.84        732.15        39.06 o                         
  -7   2   7       1063.16       1045.30        38.03 o                         
  -6   2   7       4183.35       4423.31        93.55 o                         
  -5   2   7        214.37        488.20        34.12 o                         
  -4   2   7       9768.05       9256.35       196.37 o                         
  -3   2   7        837.11        634.67        47.12 o                         
  -2   2   7       8086.34       7646.37       208.11 o                         
  -1   2   7       1438.00       1427.85        41.90 o                         
   0   2   7       3496.15       3527.97       119.34 o                         
   1   2   7       8350.63       8472.48       282.01 o                         
   2   2   7       2043.58       2319.57       170.30 o                         
   3   2   7         46.75        122.48        12.80 o                         
   4   2   7       2516.99       2594.45        53.14 o                         
   5   2   7        250.15        215.12        17.73 o                         
   6   2   7        343.43        262.90        27.20 o                         
   7   2   7        156.87        201.91        28.15 o                         
   8   2   7        176.92         24.05        47.21 o                         
  -9   3   7        489.54        380.47        33.34 o                         
  -8   3   7        740.44        907.82        48.57 o                         
  -7   3   7         41.88        206.03        49.17 o                         
  -6   3   7       2266.23       2348.22        58.10 o                         
  -5   3   7      13233.83      12728.66       236.39 o                         
  -4   3   7        368.15        428.87        19.91 o                         
  -3   3   7       1501.00       1378.36        57.98 o                         
  -2   3   7       1692.06       1598.20        57.78 o                         
  -1   3   7       4452.90       4159.01       125.39 o                         
   0   3   7      15183.20      15959.67       555.18 o                         
   1   3   7       7647.19       8656.55       288.69 o                         
   2   3   7       5284.69       5196.59       174.67 o                         
   3   3   7         14.70         38.86        12.88 o                         
   4   3   7         59.87         66.99        10.85 o                         
   5   3   7        373.60        368.87        25.83 o                         
   6   3   7       1854.82       1853.13        52.41 o                         
   7   3   7       1233.62       1264.90        54.81 o                         
   8   3   7        713.85        598.55        70.37 o                         
  -9   4   7          0.34         -1.76        14.66 o                         
  -8   4   7        186.29        -38.30        78.38 o                         
  -7   4   7         14.76         24.08        17.46 o                         
  -6   4   7        618.56        610.08        29.18 o                         
  -5   4   7       1558.77       1659.04        38.79 o                         
  -4   4   7       7313.06       7255.38       141.45 o                         
  -3   4   7       1827.91       1992.31        82.87 o                         
  -2   4   7       3633.30       3684.20       111.77 o                         
  -1   4   7        720.04        643.47        32.27 o                         
   0   4   7      12581.70      13396.74       507.14 o                         
   1   4   7       6955.26       7265.50       316.18 o                         
   2   4   7         43.73         60.17        13.11 o                         
   3   4   7       3420.77       3348.06        71.01 o                         
   4   4   7       1095.74       1215.70        35.87 o                         
   5   4   7         27.06         12.52        15.45 o                         
   6   4   7       3363.08       3142.91        83.03 o                         
   7   4   7       2517.08       2121.27        84.52 o                         
   8   4   7        703.37        855.56       118.02 o                         
  -9   5   7        652.94        677.93        29.77 o                         
  -8   5   7          0.00         -0.80        18.63 o                         
  -7   5   7        627.32        726.12        37.45 o                         
  -6   5   7         17.42         15.06        18.01 o                         
  -5   5   7        240.86        192.69        17.84 o                         
  -4   5   7       1677.61       1550.81        38.34 o                         
  -3   5   7        868.57        930.35        38.67 o                         
  -2   5   7       8377.72       7664.06       255.97 o                         
  -1   5   7       3729.35       4083.16       113.79 o                         
   0   5   7      13325.58      12976.69       444.44 o                         
   1   5   7        326.99        247.37        19.62 o                         
   2   5   7         18.81         22.44         9.03 o                         
   3   5   7       3166.75       3053.72        65.45 o                         
   4   5   7        552.94        675.59        30.91 o                         
   5   5   7        966.87       1009.64        40.94 o                         
   6   5   7        230.31        289.63        44.16 o                         
   7   5   7        190.10        110.58        20.62 o                         
   8   5   7        113.50        140.73        46.32 o                         
  -9   6   7         54.23         73.26        15.80 o                         
  -8   6   7       1972.23       2265.98        71.38 o                         
  -7   6   7        612.80        629.42        36.51 o                         
  -6   6   7         51.67         91.11        18.10 o                         
  -5   6   7        806.64        854.02        39.43 o                         
  -4   6   7        450.16        329.45        23.81 o                         
  -3   6   7      12388.69      12429.96       380.62 o                         
  -2   6   7       7302.60       7476.06       204.60 o                         
  -1   6   7      10600.72      10417.70       330.82 o                         
   0   6   7       3999.56       4243.38       145.43 o                         
   1   6   7        721.11        803.33        94.41 o                         
   2   6   7        110.05        150.33        13.63 o                         
   3   6   7        261.22        210.88        14.41 o                         
   4   6   7       6698.75       6409.86       133.54 o                         
   5   6   7        310.10        325.51        38.62 o                         
   6   6   7       2071.49       2087.05        56.30 o                         
   7   6   7         88.92         88.69        21.47 o                         
   8   6   7         21.70         39.59        41.42 o                         
  -9   7   7       1138.25       1238.90        40.54 o                         
  -8   7   7         72.30         90.66        18.02 o                         
  -7   7   7       2626.99       2795.39        72.62 o                         
  -6   7   7        425.63        322.32        23.59 o                         
  -5   7   7       1097.04       1146.19        46.04 o                         
  -4   7   7       4718.28       4569.02        91.93 o                         
  -3   7   7       1183.89       1395.54        37.62 o                         
  -2   7   7      56399.73      56252.10      1868.23 o                         
  -1   7   7       6390.26       6545.35       220.10 o                         
   0   7   7       1243.67       1132.74        52.01 o                         
   1   7   7        988.87       1279.76        43.93 o                         
   2   7   7         58.28         74.33        11.44 o                         
   3   7   7       5569.32       5290.02       117.35 o                         
   4   7   7       1104.49       1154.65        38.11 o                         
   5   7   7       8181.67       7884.40       170.10 o                         
   6   7   7        711.15        810.41        37.19 o                         
   7   7   7         29.04         39.47        16.47 o                         
   8   7   7         47.69         32.07        33.85 o                         
  -9   8   7          4.26         34.09        17.58 o                         
  -8   8   7       2068.42       2112.95        64.74 o                         
  -7   8   7        456.22        452.58        33.59 o                         
  -6   8   7         35.78         78.28        24.24 o                         
  -5   8   7        297.64        442.36        57.08 o                         
  -4   8   7        148.45        191.47        21.35 o                         
  -3   8   7       4904.06       4631.03       106.60 o                         
  -2   8   7       1010.84       1358.04        44.04 o                         
  -1   8   7      23775.36      24706.89       732.93 o                         
   0   8   7          7.90         -1.00        13.58 o                         
   1   8   7         68.56         68.84        13.76 o                         
   2   8   7       3924.81       3720.97        72.45 o                         
   3   8   7        289.86        279.76        21.60 o                         
   4   8   7       7337.40       7187.59       162.91 o                         
   5   8   7        143.31         72.04        21.35 o                         
   6   8   7        199.98        160.87        20.52 o                         
   7   8   7        908.31       1030.80        60.04 o                         
   8   8   7        193.68        155.87        36.52 o                         
  -9   9   7         43.24         77.16        15.91 o                         
  -8   9   7         18.85         23.26        13.99 o                         
  -7   9   7        571.02        755.94        46.31 o                         
  -6   9   7       1194.56       1275.48        48.10 o                         
  -5   9   7        450.98        348.96        32.50 o                         
  -4   9   7       2930.60       2765.75        60.81 o                         
  -3   9   7       5302.68       5650.47       122.39 o                         
  -2   9   7      12000.12      11624.51       258.86 o                         
  -1   9   7        149.64        146.11        21.49 o                         
   0   9   7       6173.87       6412.73       163.88 o                         
   1   9   7         38.53          4.52        12.88 o                         
   2   9   7       1219.02       1230.65        33.28 o                         
   3   9   7       2640.20       3195.69        94.92 o                         
   4   9   7          3.30         45.74        19.78 o                         
   5   9   7        108.84        112.46        21.10 o                         
   6   9   7         68.73         35.11        27.26 o                         
   7   9   7        250.33        213.31        28.03 o                         
   8   9   7         10.06         21.31        23.16 o                         
  -9  10   7        459.65        517.23        64.18 o                         
  -8  10   7         34.02         53.29        13.50 o                         
  -7  10   7       1731.59       1810.79        58.36 o                         
  -5  10   7        316.25        342.57        34.52 o                         
  -4  10   7       2235.90       2269.62        56.02 o                         
  -3  10   7        201.01        192.52        18.93 o                         
  -2  10   7       1086.13       1213.70        41.78 o                         
  -1  10   7       3783.59       3844.83       101.94 o                         
   0  10   7          5.82         29.34        12.94 o                         
   1  10   7       4175.09       4116.38        86.65 o                         
   2  10   7         59.06        135.11        15.87 o                         
   3  10   7       3020.33       2841.19        76.17 o                         
   4  10   7        798.67        677.63        39.56 o                         
   5  10   7         54.55         50.36        25.63 o                         
   6  10   7         92.17         87.60        26.27 o                         
   7  10   7        424.68        342.96        34.44 o                         
  -9  11   7          1.57         78.38        32.07 o                         
  -8  11   7       1724.97       1840.82        57.94 o                         
  -7  11   7        188.49        126.23        36.97 o                         
  -6  11   7       1093.73       1127.48        48.84 o                         
  -5  11   7        766.74        856.07        39.47 o                         
  -4  11   7        102.69        127.37        23.24 o                         
  -3  11   7       4194.50       4199.61        89.74 o                         
  -2  11   7          4.73         88.76        37.10 o                         
  -1  11   7       2005.25       2032.33        59.59 o                         
   0  11   7       5817.50       5867.12       111.06 o                         
   1  11   7       8230.56       8148.32       159.11 o                         
   2  11   7      11534.71      11261.21       239.15 o                         
   3  11   7          8.42         15.29        19.15 o                         
   4  11   7        747.47        856.46        36.57 o                         
   5  11   7          3.60         15.29        20.39 o                         
   6  11   7       1527.04       1537.08        53.91 o                         
   7  11   7       2034.23       2183.55        81.99 o                         
  -8  12   7         20.05         20.86        19.61 o                         
  -7  12   7       2023.57       2204.98        70.39 o                         
  -6  12   7        824.04        768.37        45.22 o                         
  -5  12   7       1278.14       1238.78        47.82 o                         
  -4  12   7       1650.68       1767.65        52.24 o                         
  -3  12   7       3622.66       3642.83       111.56 o                         
  -2  12   7       1193.97       1328.63        43.73 o                         
  -1  12   7       1155.69       1294.88        49.49 o                         
   0  12   7        525.27        546.19        26.62 o                         
   1  12   7       7468.54       7477.50       160.73 o                         
   2  12   7        200.25        180.23        20.17 o                         
   3  12   7        150.68        212.56        20.99 o                         
   4  12   7         11.51          1.39        16.51 o                         
   5  12   7          2.48         69.91        24.90 o                         
   6  12   7         77.47         89.25        15.07 o                         
   7  12   7       2781.31       2840.27       102.59 o                         
  -8  13   7        107.05         61.92        12.24 o                         
  -7  13   7        135.12         57.27        15.62 o                         
  -6  13   7        336.80        274.80        54.65 o                         
  -5  13   7        850.78        865.79        39.88 o                         
  -4  13   7         43.54          1.40        19.21 o                         
  -3  13   7         13.44        110.54        43.08 o                         
  -2  13   7        146.00         42.67        20.15 o                         
  -1  13   7        154.92        252.14        37.23 o                         
   0  13   7       3139.78       3298.76        81.13 o                         
   1  13   7        441.71        363.84        35.14 o                         
   2  13   7        884.12       1042.03        37.93 o                         
   3  13   7        696.97        552.65        40.35 o                         
   4  13   7        254.54        237.05        22.59 o                         
   5  13   7        151.14        156.99        26.00 o                         
   6  13   7        880.94        966.04        52.14 o                         
   7  13   7        689.79        567.96        58.79 o                         
  -8  14   7         17.71         60.41        16.72 o                         
  -7  14   7          3.98         10.21        18.30 o                         
  -6  14   7         72.84         86.50        32.65 o                         
  -5  14   7          1.45         46.72        70.81 o                         
  -4  14   7       1266.17       1089.64        48.05 o                         
  -3  14   7       1483.05       1411.51        48.04 o                         
  -2  14   7          1.95         -5.87        25.02 o                         
  -1  14   7       1043.26       1181.66       125.60 o                         
   0  14   7         27.01         -9.52        25.89 o                         
   1  14   7         28.36         17.09        21.98 o                         
   2  14   7        152.81        112.80        19.92 o                         
   3  14   7        121.62        152.51        29.20 o                         
   4  14   7        164.09        118.75        25.73 o                         
   5  14   7        243.15        223.17        21.44 o                         
   6  14   7        590.03        490.91        33.84 o                         
   7  14   7        128.28        110.73        22.44 o                         
  -8  15   7         54.54         66.92        16.72 o                         
  -7  15   7        691.29        677.77        51.85 o                         
  -6  15   7        171.12         71.67        19.31 o                         
  -5  15   7         31.18         82.84        73.04 o                         
  -4  15   7        535.26        451.82        35.71 o                         
  -3  15   7        177.40        121.51        27.71 o                         
  -2  15   7        626.15        502.18        80.61 o                         
  -1  15   7         95.00         85.09        20.05 o                         
   0  15   7         98.78        129.96        23.38 o                         
   1  15   7        959.51        977.84        59.66 o                         
   2  15   7       1172.12       1327.97        58.75 o                         
   3  15   7        925.81       1077.91        47.13 o                         
   4  15   7          4.39         57.29        26.48 o                         
   5  15   7        152.97        211.82        20.20 o                         
   6  15   7        282.03        376.86        47.70 o                         
  -7  16   7        576.73        566.64        56.09 o                         
  -6  16   7        265.45        272.48        32.16 o                         
  -5  16   7          3.41          3.38        21.98 o                         
  -4  16   7        231.98        237.45        23.59 o                         
  -3  16   7       1821.17       1570.42        65.61 o                         
  -2  16   7         93.80        104.94        21.27 o                         
  -1  16   7        409.68        338.44        28.09 o                         
   0  16   7        438.81        449.18        41.90 o                         
   1  16   7       4178.12       4278.34       119.12 o                         
   2  16   7         71.92         63.63        22.78 o                         
   3  16   7       1039.29       1074.43        53.70 o                         
   4  16   7       1679.50       1726.57        74.32 o                         
   5  16   7       1077.89       1007.51        53.38 o                         
   6  16   7          7.30         28.79        20.22 o                         
  -7  17   7         22.53         98.87        37.41 o                         
  -6  17   7        491.17        493.92        33.66 o                         
  -5  17   7       1949.86       1933.75        63.76 o                         
  -4  17   7          7.08         74.03        47.63 o                         
  -3  17   7        540.39        555.67        43.65 o                         
  -2  17   7        756.38        720.41        43.26 o                         
  -1  17   7        867.56        955.32        44.76 o                         
   0  17   7        161.24        123.67        22.01 o                         
   1  17   7       1544.72       1676.97        57.99 o                         
   2  17   7       2197.16       2253.21        81.81 o                         
   3  17   7        420.59        339.53        26.16 o                         
   4  17   7         90.86         98.35        17.72 o                         
   5  17   7          0.68         38.82        17.55 o                         
   6  17   7        190.99        142.15        17.23 o                         
  -7  18   7        251.03        174.49        33.61 o                         
  -6  18   7        428.74        489.84        31.43 o                         
  -5  18   7        532.98        440.39        32.31 o                         
  -4  18   7        543.04        655.59        50.39 o                         
  -3  18   7        189.14        175.63        28.15 o                         
  -2  18   7        846.61        812.66        41.20 o                         
  -1  18   7       1668.20       1695.43        57.12 o                         
   0  18   7          1.34          0.11        31.75 o                         
   1  18   7        964.45        995.92        47.89 o                         
   2  18   7        560.97        565.99        37.62 o                         
   3  18   7         58.35         12.05        41.46 o                         
   4  18   7          9.86         51.28        18.88 o                         
   5  18   7          6.23         28.21        15.35 o                         
   6  18   7         33.85         11.04        28.50 o                         
  -6  19   7         68.16         62.81        16.90 o                         
  -5  19   7        308.51        318.65        29.58 o                         
  -4  19   7         54.77         51.12        15.62 o                         
  -3  19   7        131.19         85.82        21.64 o                         
  -2  19   7         49.14         27.32        18.47 o                         
  -1  19   7        254.23        176.01        29.09 o                         
   0  19   7       2001.31       2055.45        68.09 o                         
   1  19   7        995.09        870.98        49.64 o                         
   2  19   7        481.07        516.57        48.55 o                         
   3  19   7        239.22        163.62        19.87 o                         
   4  19   7          6.51         27.43        18.56 o                         
   5  19   7         34.01         19.78        15.39 o                         
  -6  20   7        287.49        272.25        21.72 o                         
  -5  20   7          5.99         -7.28        17.98 o                         
  -4  20   7        129.75         81.63        17.95 o                         
  -3  20   7       2450.90       2685.43        88.91 o                         
  -2  20   7        245.16        150.73        17.84 o                         
  -1  20   7        371.41        272.25        30.03 o                         
   0  20   7        980.70        953.25        49.79 o                         
   1  20   7          2.22         27.76        23.57 o                         
   2  20   7        397.96        318.08        23.26 o                         
   3  20   7          8.23         -4.77        16.22 o                         
   4  20   7       1017.49        977.68        54.57 o                         
   5  20   7        719.19        864.77        47.06 o                         
  -6  21   7          2.16         44.89        14.08 o                         
  -5  21   7          1.51          4.96        12.34 o                         
  -4  21   7       1137.12        961.51        59.10 o                         
  -3  21   7        483.25        463.16        35.81 o                         
  -2  21   7        613.76        662.46        55.11 o                         
  -1  21   7        289.51        236.52        33.70 o                         
   0  21   7          4.94        -20.29        20.29 o                         
   1  21   7        152.40        124.15        23.19 o                         
   2  21   7         64.68         -5.10        20.85 o                         
   3  21   7       1554.54       1699.14        60.62 o                         
   4  21   7         57.59         65.66        14.31 o                         
  -5  22   7        203.33        147.69        25.04 o                         
  -4  22   7         17.59         30.27        12.34 o                         
  -3  22   7       1928.45       2049.19        69.13 o                         
  -2  22   7        181.06        313.81        33.65 o                         
  -1  22   7       1736.51       1752.24        79.38 o                         
   0  22   7        514.28        407.77        29.54 o                         
   1  22   7         30.51          3.15        14.33 o                         
   2  22   7         13.67        -12.16        13.29 o                         
   4  22   7       1624.61       1632.22        72.38 o                         
  -4  23   7        538.25        555.16        40.79 o                         
  -3  23   7         22.69         22.46        15.12 o                         
  -2  23   7       2210.52       2248.51       112.65 o                         
  -1  23   7       1062.98       1058.46        44.19 o                         
   0  23   7         26.46         32.48        11.12 o                         
   1  23   7          1.00         11.75        12.73 o                         
   2  23   7        429.15        379.20        23.91 o                         
   3  23   7          8.71         19.75        17.36 o                         
  -4  24   7        380.02        269.88        40.08 o                         
  -3  24   7        733.39        786.01        60.17 o                         
  -2  24   7        247.22        192.22        19.68 o                         
  -1  24   7        123.25        166.45        16.56 o                         
   0  24   7        773.68        749.79        33.29 o                         
   1  24   7        699.26        788.74        45.00 o                         
   2  24   7         33.37         51.13        11.24 o                         
  -2  25   7        286.42        145.18        27.61 o                         
  -1  25   7        626.27        733.17        36.58 o                         
   0  25   7       1278.05       1411.05        63.28 o                         
   1  25   7        584.28        555.19        39.96 o                         
  -9   0   8          2.33         -2.41        27.17 o                         
  -8   0   8        156.04        314.40       158.10 o                         
  -7   0   8      11347.39      11179.82       336.66 o                         
  -6   0   8        910.93       1406.57        57.52 o                         
  -5   0   8      14364.35      14638.04       398.11 o                         
  -4   0   8      12067.40      12481.32       340.90 o                         
  -3   0   8         20.71          9.80        29.39 o                         
  -2   0   8       2316.12       3344.56       503.25 o                         
  -1   0   8       1556.23       1373.46        99.76 o                         
   0   0   8      14226.90      15519.58      1034.10 o                         
   1   0   8      22915.22      24943.74      2109.63 o                         
   2   0   8        849.80       1023.70        38.08 o                         
   3   0   8        128.84        135.31        16.07 o                         
   4   0   8       1461.20       1236.67        56.06 o                         
   5   0   8       3363.12       3352.17       103.14 o                         
   6   0   8       1537.38       1821.21        87.76 o                         
   7   0   8       2673.24       2584.28       113.75 o                         
  -9   1   8          0.06         94.41        62.35 o                         
  -8   1   8       1599.17       1841.84       105.24 o                         
  -7   1   8        443.27        779.74        45.60 o                         
  -6   1   8       8860.79       8701.03       186.20 o                         
  -5   1   8       8307.58       8713.27       177.81 o                         
  -4   1   8       4621.99       5224.61       103.41 o                         
  -3   1   8        920.49        810.58        67.59 o                         
  -2   1   8         68.45        152.31        40.08 o                         
  -1   1   8       6300.69       5496.96       184.59 o                         
   0   1   8       7568.42       8245.31       275.11 o                         
   1   1   8       2692.82       3019.02       133.83 o                         
   2   1   8        433.82        562.90        22.12 o                         
   3   1   8        683.24        738.74        25.24 o                         
   4   1   8       2290.77       2193.80        49.09 o                         
   5   1   8       1232.78       1055.92        45.74 o                         
   6   1   8       1289.68       1409.79        43.11 o                         
   7   1   8       1745.69       1666.38        64.19 o                         
  -9   2   8       1150.10       1433.49        55.94 o                         
  -8   2   8        705.84        812.32       127.37 o                         
  -7   2   8       1425.65       1658.91        50.32 o                         
  -6   2   8        137.53        114.58        22.71 o                         
  -5   2   8      10801.96      10233.18       190.98 o                         
  -4   2   8        252.54        381.43        26.34 o                         
  -3   2   8       2446.43       2420.42        99.74 o                         
  -2   2   8       1566.71       1491.50        64.41 o                         
  -1   2   8       4854.70       5224.98       156.86 o                         
   0   2   8        243.32        663.98        53.89 o                         
   1   2   8       1297.11       1554.45        64.05 o                         
   2   2   8        740.02        729.16        21.29 o                         
   3   2   8        154.53        273.66        18.96 o                         
   4   2   8        715.81        788.73        28.57 o                         
   5   2   8        175.69        179.19        18.09 o                         
   6   2   8        681.70        710.27        38.20 o                         
   7   2   8       1409.93       1505.06        73.54 o                         
  -9   3   8       2943.91       3277.38       102.56 o                         
  -8   3   8         14.36         33.55        32.46 o                         
  -7   3   8       1303.44       1447.26        47.69 o                         
  -6   3   8       1086.21       1239.85        65.66 o                         
  -5   3   8       2864.50       2777.72        59.79 o                         
  -4   3   8       5906.95       5907.21       121.35 o                         
  -3   3   8         83.36         90.10        15.70 o                         
  -2   3   8       1262.44        935.46        31.73 o                         
  -1   3   8        408.41        413.82        28.08 o                         
   0   3   8       6457.60       6964.50       233.02 o                         
   1   3   8        535.85        645.79        34.59 o                         
   2   3   8        281.84        259.46        15.07 o                         
   3   3   8       4670.10       4736.40        90.35 o                         
   4   3   8         82.67         64.71        14.24 o                         
   5   3   8        835.75        948.28        36.90 o                         
   6   3   8        429.07        389.12        33.88 o                         
   7   3   8        403.62        345.07        31.64 o                         
   8   3   8        404.22        167.45        46.32 o                         
  -9   4   8        441.91        531.28        29.45 o                         
  -8   4   8       2390.21       2493.95        72.65 o                         
  -7   4   8        169.63        173.98        20.14 o                         
  -6   4   8        481.49        296.39        25.60 o                         
  -5   4   8       1478.39       1456.05        51.65 o                         
  -4   4   8       4414.51       4509.84        90.31 o                         
  -3   4   8       2571.68       2702.06        78.86 o                         
  -2   4   8         86.22         44.90        18.51 o                         
  -1   4   8       3615.22       3121.07        96.10 o                         
   0   4   8         97.92        137.65        16.68 o                         
   1   4   8       2360.43       2298.74        80.12 o                         
   2   4   8       1521.87       1507.57        34.46 o                         
   3   4   8        108.17         80.66        11.07 o                         
   4   4   8       9951.47       9999.99       269.62 o                         
   5   4   8       1863.88       1871.91        47.82 o                         
   6   4   8        915.62        850.43        40.64 o                         
   7   4   8         94.59         49.22        25.33 o                         
   8   4   8         65.83          2.67        39.19 o                         
  -9   5   8        822.61        856.63        39.64 o                         
  -8   5   8        967.25       1043.11        44.78 o                         
  -7   5   8       1841.80       1798.26        54.11 o                         
  -6   5   8          6.88         80.59        30.90 o                         
  -5   5   8       2626.14       2620.31        77.74 o                         
  -4   5   8       6766.71       6509.65       127.80 o                         
  -3   5   8       3318.25       3437.96        81.35 o                         
  -2   5   8       2284.20       2025.33        60.23 o                         
  -1   5   8        235.60        254.51        22.29 o                         
   0   5   8       1519.58       1673.00        70.50 o                         
   1   5   8        643.15        764.61        28.64 o                         
   2   5   8       1150.94       1206.86        31.46 o                         
   3   5   8       7987.44       8011.42       149.85 o                         
   4   5   8         14.88         26.09        16.72 o                         
   5   5   8       1591.39       1619.93        46.68 o                         
   6   5   8        357.98        311.84        30.66 o                         
   7   5   8         33.69         36.07        18.19 o                         
   8   5   8         35.68        -32.96        32.96 o                         
  -9   6   8        366.43        285.03        25.49 o                         
  -8   6   8        916.76       1031.44        41.30 o                         
  -7   6   8        183.66        143.68        20.73 o                         
  -6   6   8        446.17        468.39        31.28 o                         
  -5   6   8        230.81        204.93        22.54 o                         
  -4   6   8        117.06        126.63        16.22 o                         
  -3   6   8        522.46        513.34        35.88 o                         
  -2   6   8         31.95         47.53        14.94 o                         
  -1   6   8      12492.59      12005.37       399.26 o                         
   0   6   8        230.25        238.25        22.40 o                         
   1   6   8       1102.30       1322.70        35.51 o                         
   2   6   8         13.38          7.69        10.84 o                         
   3   6   8        524.67        609.78        22.02 o                         
   4   6   8       7446.26       7091.62       145.89 o                         
   5   6   8       1345.57       1266.15        57.82 o                         
   6   6   8        197.65        113.73        27.93 o                         
   7   6   8        366.20        236.04        21.29 o                         
   8   6   8          1.20         84.62        30.28 o                         
  -9   7   8          5.48         23.25        13.14 o                         
  -8   7   8        670.67        682.79        32.30 o                         
  -7   7   8        776.09        811.76        41.07 o                         
  -6   7   8         57.97         56.56        25.97 o                         
  -5   7   8        199.46        137.86        23.06 o                         
  -4   7   8       1302.33       1446.37        39.78 o                         
  -3   7   8        119.67        152.07        13.95 o                         
  -2   7   8        504.45        526.92        29.39 o                         
  -1   7   8       3341.40       3327.66        94.21 o                         
   0   7   8         17.05         39.90        10.86 o                         
   1   7   8        129.46        111.92        11.86 o                         
   2   7   8        154.39        193.53        16.71 o                         
   3   7   8       1699.76       1944.77        53.21 o                         
   4   7   8        230.21        153.03        17.32 o                         
   5   7   8        546.57        719.86        37.62 o                         
   6   7   8        218.31        140.05        24.43 o                         
   7   7   8        166.13        216.17        22.76 o                         
   8   7   8        177.81        239.60        49.88 o                         
  -9   8   8         34.56         38.02        13.83 o                         
  -8   8   8        226.18        273.89        19.82 o                         
  -7   8   8        784.57        738.41        47.00 o                         
  -6   8   8         31.17        187.05        50.77 o                         
  -5   8   8        283.09        190.72        21.94 o                         
  -4   8   8       1733.34       1891.06        45.98 o                         
  -3   8   8         66.00        359.46        54.46 o                         
  -2   8   8        800.86        750.31        42.75 o                         
  -1   8   8        245.86        276.34        24.19 o                         
   0   8   8        116.80        119.49        16.95 o                         
   1   8   8         84.23         38.89        11.18 o                         
   2   8   8       2106.40       2241.32        47.56 o                         
   3   8   8        525.80        563.84        24.25 o                         
   4   8   8         95.73         63.97        20.32 o                         
   5   8   8         46.23         64.96        19.30 o                         
   6   8   8        277.99        221.22        23.98 o                         
   7   8   8        188.87        267.01        29.96 o                         
  -9   9   8        496.54        529.34        29.58 o                         
  -8   9   8         79.99         87.13        20.83 o                         
  -7   9   8         64.09         17.98        15.91 o                         
  -6   9   8        435.73        455.09        33.65 o                         
  -5   9   8        503.31        504.26        36.12 o                         
  -4   9   8        314.65        339.49        26.29 o                         
  -3   9   8       1187.23       1170.61        40.86 o                         
  -2   9   8       9591.67       9173.07       233.35 o                         
  -1   9   8         56.62         17.98        25.36 o                         
   0   9   8        267.57        252.08        22.64 o                         
   1   9   8         10.79         32.66        17.72 o                         
   2   9   8       3769.45       3810.05        74.98 o                         
   3   9   8        354.26        407.19        42.92 o                         
   4   9   8         40.95        111.68        35.61 o                         
   5   9   8       2148.01       2139.80        56.05 o                         
   6   9   8       2723.32       2858.64        80.54 o                         
   7   9   8       1825.61       1889.93       179.92 o                         
  -9  10   8         32.88         82.84        44.54 o                         
  -8  10   8        613.13        755.83        39.91 o                         
  -7  10   8        198.28        346.18        46.69 o                         
  -6  10   8        156.48        162.88        19.66 o                         
  -5  10   8          0.10         53.65        18.35 o                         
  -4  10   8       5174.27       5412.92       156.84 o                         
  -3  10   8       6276.90       6320.34       144.79 o                         
  -2  10   8        816.79        811.87        38.80 o                         
  -1  10   8        648.74        863.33        39.67 o                         
   0  10   8          1.02         -8.06        12.00 o                         
   1  10   8       2191.26       2352.43        52.14 o                         
   2  10   8       1953.99       2079.52        62.59 o                         
   3  10   8       2461.95       2672.86        66.62 o                         
   4  10   8       2517.04       2592.35        63.38 o                         
   5  10   8          0.70         47.07        20.50 o                         
   6  10   8          0.53         25.74        16.45 o                         
   7  10   8       2270.99       2437.30       101.90 o                         
  -8  11   8         53.08         61.17        13.15 o                         
  -7  11   8         31.17         25.05        16.43 o                         
  -6  11   8        148.92        372.31        80.16 o                         
  -5  11   8       1279.09       1301.61        55.04 o                         
  -4  11   8        544.14        581.77        43.95 o                         
  -3  11   8          7.84          5.31        24.82 o                         
  -2  11   8       1558.51       1522.38        60.51 o                         
  -1  11   8        977.07       1236.97        70.80 o                         
   0  11   8        910.26        893.64        35.60 o                         
   1  11   8         24.60          4.63        14.70 o                         
   2  11   8        763.07        851.66        52.89 o                         
   3  11   8       1438.05       1564.81        46.40 o                         
   4  11   8          0.80         28.49        16.52 o                         
   5  11   8       1345.95       1237.64        52.86 o                         
   6  11   8        715.51        726.54        60.81 o                         
   7  11   8         56.62         91.74        32.96 o                         
  -8  12   8        149.00        107.95        19.15 o                         
  -7  12   8        211.80        187.28        24.94 o                         
  -5  12   8       1017.12       1039.05        42.47 o                         
  -4  12   8        154.43        193.05        20.32 o                         
  -3  12   8       1277.90       1221.00        95.31 o                         
  -2  12   8       1096.36       1141.64        57.67 o                         
  -1  12   8         12.51         18.87        17.33 o                         
   0  12   8        885.33        966.74        44.16 o                         
   1  12   8        507.48        517.30        31.14 o                         
   2  12   8        843.24       1013.09        37.39 o                         
   3  12   8        963.36       1028.90        36.13 o                         
   4  12   8          2.44          9.20        16.38 o                         
   5  12   8        176.34        130.24        18.94 o                         
   6  12   8         87.31         99.50        18.07 o                         
   7  12   8        103.53         63.25        21.82 o                         
  -8  13   8       1592.98       1603.33        67.08 o                         
  -7  13   8        663.57        948.02        41.27 o                         
  -6  13   8       2419.71       2591.85        86.58 o                         
  -5  13   8         16.01         30.29        21.15 o                         
  -4  13   8       1297.90       1273.43        46.10 o                         
  -3  13   8        105.13        132.59        22.50 o                         
  -2  13   8        113.40         47.29        28.24 o                         
  -1  13   8       2307.61       2316.09        86.02 o                         
   0  13   8         97.35         57.77        30.54 o                         
   1  13   8       1813.87       1849.39        60.23 o                         
   2  13   8       7468.60       7590.73       163.86 o                         
   3  13   8         14.30         85.16        30.53 o                         
   4  13   8        364.67        306.09        35.65 o                         
   5  13   8         46.18         13.37        17.57 o                         
   6  13   8       2329.05       2443.10        89.07 o                         
   7  13   8       1197.70       1355.94        62.59 o                         
  -8  14   8         81.02         77.96        14.67 o                         
  -7  14   8       5088.01       5390.29       151.65 o                         
  -6  14   8       1362.31       1455.07        68.68 o                         
  -5  14   8        542.36        488.62        28.77 o                         
  -4  14   8          8.99         53.99        30.19 o                         
  -3  14   8        256.51        162.74        21.47 o                         
  -2  14   8        291.65        183.52        24.72 o                         
  -1  14   8        437.87        307.29        59.68 o                         
   0  14   8       2139.87       2367.73        89.22 o                         
   1  14   8       2018.04       2100.96        59.18 o                         
   2  14   8        552.93        509.74        33.03 o                         
   3  14   8        231.77        240.91        22.64 o                         
   4  14   8        162.47         92.00        20.57 o                         
   5  14   8       2489.46       2528.83        72.65 o                         
   6  14   8        738.43        775.28        39.22 o                         
  -8  15   8        847.18        796.48        42.01 o                         
  -7  15   8        170.59        359.30        47.57 o                         
  -6  15   8       2915.64       3069.22        88.33 o                         
  -5  15   8       1563.56       1629.47        59.30 o                         
  -4  15   8        791.19        774.97        42.87 o                         
  -3  15   8        319.75        346.01        38.57 o                         
  -2  15   8        648.50        644.72        39.97 o                         
  -1  15   8        726.30        588.45        35.00 o                         
   0  15   8          9.29         13.07        24.39 o                         
   1  15   8       1959.48       2080.95        77.96 o                         
   2  15   8       1359.94       1339.08        53.53 o                         
   3  15   8       1162.60       1283.42        48.24 o                         
   4  15   8          0.64        -16.03        25.22 o                         
   5  15   8          0.51         43.65        19.06 o                         
   6  15   8       1949.03       2158.01        88.95 o                         
  -7  16   8       1251.48       1328.84        50.57 o                         
  -6  16   8       1948.97       2083.34        71.21 o                         
  -5  16   8       1200.43       1212.71        60.84 o                         
  -4  16   8        406.69        433.78        33.86 o                         
  -3  16   8        792.97        826.61        42.55 o                         
  -2  16   8       1048.05       1202.72        60.30 o                         
  -1  16   8       3246.46       3347.31        93.74 o                         
   0  16   8          3.08         42.29        23.09 o                         
   1  16   8       1912.44       1953.47        70.80 o                         
   2  16   8        371.29        340.86        31.47 o                         
   3  16   8        364.42        445.60        34.74 o                         
   4  16   8        361.50        301.48        25.47 o                         
   5  16   8        582.57        537.76        30.46 o                         
   6  16   8         27.01         59.68        25.83 o                         
  -7  17   8        793.39        757.53        49.42 o                         
  -6  17   8        677.02        784.60        55.43 o                         
  -5  17   8         27.09         77.54        48.72 o                         
  -4  17   8       3452.14       3301.44       120.22 o                         
  -3  17   8          3.27         -9.70        19.60 o                         
  -2  17   8       2763.02       2937.24        90.09 o                         
  -1  17   8        140.75        116.33        19.81 o                         
   0  17   8        406.46        350.03        38.31 o                         
   1  17   8       2565.52       2897.73        99.84 o                         
   3  17   8        152.22        369.67        57.98 o                         
   4  17   8        364.10        261.49        19.82 o                         
   5  17   8        379.10        496.79        37.99 o                         
   6  17   8        351.90        461.38        32.04 o                         
  -7  18   8          2.03         -0.97        16.64 o                         
  -6  18   8         34.07         52.06        24.56 o                         
  -5  18   8       1265.52       1256.77        63.42 o                         
  -4  18   8        109.20         52.96        32.03 o                         
  -3  18   8       2410.04       2639.82       104.01 o                         
  -2  18   8         48.56         30.12        18.48 o                         
  -1  18   8        419.34        357.74        31.48 o                         
   0  18   8        598.14        499.64        35.97 o                         
   1  18   8       1698.13       1803.30        64.75 o                         
   2  18   8       2118.07       2261.51        78.99 o                         
   3  18   8        112.91         41.00        19.60 o                         
   4  18   8       1009.61        865.85        45.95 o                         
   5  18   8        259.19        201.26        17.65 o                         
  -6  19   8         21.03         27.98        22.24 o                         
  -5  19   8       1266.25       1264.45        61.48 o                         
  -4  19   8       1038.50       1081.29        54.20 o                         
  -3  19   8        412.01        538.69        51.68 o                         
  -2  19   8       1888.60       1953.19        78.93 o                         
  -1  19   8        219.57        226.36        34.46 o                         
   0  19   8        190.52        137.85        18.71 o                         
   1  19   8         29.18         21.07        24.36 o                         
   2  19   8       1910.52       1916.80        83.12 o                         
   3  19   8       2447.18       2705.14        82.11 o                         
   4  19   8        112.47         76.16        19.89 o                         
   5  19   8        565.45        597.15        41.21 o                         
  -6  20   8         97.13         61.86        36.52 o                         
  -5  20   8        525.86        514.58        34.49 o                         
  -4  20   8        710.05        817.65        40.00 o                         
  -3  20   8        518.71        602.70        36.55 o                         
  -2  20   8         29.00          1.57        17.95 o                         
  -1  20   8        413.06        444.77        37.67 o                         
   0  20   8         12.08        -12.83        29.50 o                         
   1  20   8        463.77        499.57        33.40 o                         
   2  20   8        416.99        335.73        28.52 o                         
   3  20   8        123.06         47.30        14.70 o                         
   4  20   8       1048.45       1018.40        48.90 o                         
  -5  21   8         24.06         52.50        13.76 o                         
  -4  21   8        278.41        282.92        23.56 o                         
  -3  21   8          6.95        -10.17        11.44 o                         
  -2  21   8        726.77        508.52        32.84 o                         
  -1  21   8          6.14         -7.21        14.78 o                         
   0  21   8        116.84        131.85        16.12 o                         
   1  21   8       2200.23       2394.22        86.48 o                         
   2  21   8        356.79        403.36        27.17 o                         
   3  21   8          8.74         35.33        22.59 o                         
   4  21   8          8.88         13.83        14.40 o                         
  -5  22   8         80.24         57.00        30.28 o                         
  -4  22   8         34.51         -1.83         9.79 o                         
  -3  22   8        178.58         85.68        17.59 o                         
  -2  22   8         76.22         64.80        13.12 o                         
  -1  22   8        604.41        622.89        32.43 o                         
   0  22   8       1336.46       1261.71        47.26 o                         
   1  22   8        854.66        804.90        39.93 o                         
   2  22   8          2.86         -5.84        22.56 o                         
   3  22   8         51.29         87.14        18.72 o                         
  -4  23   8         55.15         79.44        19.14 o                         
  -3  23   8          1.26         17.09        22.11 o                         
  -2  23   8        557.08        534.73        27.53 o                         
  -1  23   8       2404.17       2666.50       107.79 o                         
   0  23   8        335.88        267.41        24.61 o                         
   1  23   8        240.35        249.01        22.51 o                         
   2  23   8        244.04        205.42        21.86 o                         
   3  23   8        264.07        206.93        24.85 o                         
  -3  24   8         48.31         14.37        13.82 o                         
  -2  24   8        280.29        271.67        28.28 o                         
  -1  24   8         25.03          8.77        12.14 o                         
   0  24   8        289.47        276.71        21.86 o                         
   1  24   8        658.25        677.82        42.34 o                         
   2  24   8          2.34         18.70        20.49 o                         
  -2  25   8          2.27          3.70        26.72 o                         
  -1  25   8          4.43          0.92         8.99 o                         
   0  25   8         76.53         41.04         8.97 o                         
  -9   1   9        454.19        464.66        31.36 o                         
  -8   1   9        315.91        306.10        30.43 o                         
  -7   1   9         69.17        143.82        30.60 o                         
  -6   1   9        978.96        854.43        50.44 o                         
  -5   1   9       2777.09       2822.20        66.72 o                         
  -4   1   9        569.50        696.09        32.97 o                         
  -3   1   9        458.74        556.05        35.01 o                         
  -2   1   9       2734.74       3087.50        87.44 o                         
  -1   1   9       4049.49       3849.71       151.01 o                         
   0   1   9       3721.41       4178.00       201.84 o                         
   1   1   9       1168.97       1311.41        33.21 o                         
   2   1   9        232.04        276.38        13.93 o                         
   3   1   9        265.60        276.43        16.36 o                         
   4   1   9        868.57        917.47        42.37 o                         
   5   1   9         17.17         15.64        19.71 o                         
   6   1   9        382.41        369.29        32.42 o                         
   7   1   9        304.54        306.43        34.18 o                         
  -9   2   9         44.45         28.17        11.20 o                         
  -8   2   9        494.21        668.87        40.63 o                         
  -7   2   9       3065.04       3231.63        90.95 o                         
  -6   2   9        448.83        495.16        33.74 o                         
  -5   2   9       2145.07       2167.37        83.57 o                         
  -4   2   9       3283.38       3311.64        66.55 o                         
  -3   2   9       2761.06       2628.75        83.92 o                         
  -2   2   9       1618.51       1532.66        47.86 o                         
  -1   2   9       1157.77       1565.86        66.82 o                         
   0   2   9       5828.43       6022.33       202.07 o                         
   1   2   9       3531.62       3995.39        82.77 o                         
   2   2   9         22.92         38.62         9.98 o                         
   3   2   9        145.32        102.62        15.34 o                         
   4   2   9        898.86        941.06        39.70 o                         
   5   2   9       8981.38       8556.12       176.39 o                         
   6   2   9          0.56         50.51        23.81 o                         
   7   2   9        652.28        559.77        48.34 o                         
  -9   3   9        668.38        706.63        43.45 o                         
  -8   3   9       2330.25       2456.87        77.23 o                         
  -7   3   9        244.28        428.73        34.97 o                         
  -6   3   9       3585.34       3577.15        84.12 o                         
  -5   3   9       1693.55       1604.16        56.47 o                         
  -4   3   9         91.58         68.59        14.75 o                         
  -3   3   9        157.19        134.53        14.94 o                         
  -2   3   9        316.92        315.76        22.02 o                         
  -1   3   9       1202.68        789.11        36.09 o                         
   0   3   9         11.86         -6.46        12.60 o                         
   1   3   9       3178.21       3567.74        68.52 o                         
   2   3   9        740.18        869.09        23.61 o                         
   3   3   9        999.79        982.26        31.86 o                         
   4   3   9       1277.48       1211.85        35.86 o                         
   5   3   9        970.27       1062.77        39.13 o                         
   6   3   9       2345.38       2285.36        75.55 o                         
   7   3   9          0.73          6.03        20.65 o                         
  -9   4   9        568.00        614.34        42.11 o                         
  -8   4   9        288.33        456.62        32.86 o                         
  -7   4   9       1329.15       1345.10        51.26 o                         
  -6   4   9        202.53        178.88        29.24 o                         
  -5   4   9        400.99        330.38        22.13 o                         
  -4   4   9         41.82         90.94        17.80 o                         
  -3   4   9          6.03         35.34        15.25 o                         
  -2   4   9         27.77         28.51        14.70 o                         
  -1   4   9       2427.67       2793.85        97.19 o                         
   0   4   9        374.38        262.92        20.58 o                         
   1   4   9        465.11        532.04        19.21 o                         
   2   4   9        947.33       1099.41        35.78 o                         
   3   4   9         16.20         31.10        11.77 o                         
   4   4   9         85.02         70.16        17.91 o                         
   5   4   9       3872.51       3814.24        86.57 o                         
   6   4   9         40.00         51.44        19.21 o                         
   7   4   9       1963.12       1869.98        79.68 o                         
  -9   5   9        132.01         96.29        12.82 o                         
  -8   5   9       1162.30       1269.28        45.44 o                         
  -7   5   9         31.69        106.48        34.45 o                         
  -6   5   9       1093.79       1078.79        50.61 o                         
  -5   5   9       1093.93       1137.19        49.26 o                         
  -4   5   9        980.87        934.99        32.09 o                         
  -3   5   9       2734.66       2753.04        67.13 o                         
  -2   5   9        428.68        385.08        30.58 o                         
  -1   5   9        373.71        506.32        26.48 o                         
   0   5   9        337.78        509.77        22.91 o                         
   1   5   9        190.27        200.09        15.73 o                         
   2   5   9       2252.39       2397.76        53.90 o                         
   3   5   9       6426.92       6468.99       133.52 o                         
   4   5   9          2.17          6.81        12.97 o                         
   5   5   9          0.61         15.87        15.54 o                         
   6   5   9       5660.05       5346.05       164.95 o                         
   7   5   9        118.18        335.68        47.90 o                         
  -9   6   9       1081.30       1150.51        44.90 o                         
  -8   6   9         52.50         28.86        16.16 o                         
  -6   6   9        992.66       1157.53        58.62 o                         
  -5   6   9        443.42        440.79        33.01 o                         
  -4   6   9       6554.18       6221.93       123.73 o                         
  -3   6   9       3510.00       3297.00        79.61 o                         
  -2   6   9        117.12        218.75        30.34 o                         
  -1   6   9         15.72         41.65        12.53 o                         
   0   6   9        839.22        899.18        27.26 o                         
   1   6   9       1413.71       1237.87        33.67 o                         
   2   6   9       4116.61       4078.84        79.13 o                         
   3   6   9       3293.88       3556.01        73.59 o                         
   4   6   9       5004.59       5113.39       109.27 o                         
   5   6   9        510.23        510.03        30.50 o                         
   6   6   9        357.33        552.81        42.93 o                         
   7   6   9        846.68        903.93        44.10 o                         
  -9   7   9        254.61        270.87        31.68 o                         
  -8   7   9         71.18         36.09        15.67 o                         
  -7   7   9          5.53         -2.20        19.32 o                         
  -6   7   9         17.18        184.38        64.13 o                         
  -5   7   9       1419.85       1527.41        47.59 o                         
  -4   7   9       3448.18       3678.82        88.94 o                         
  -3   7   9       2557.42       2593.16        61.91 o                         
  -2   7   9       4926.30       4806.15       135.68 o                         
  -1   7   9          0.01         16.77        15.03 o                         
   0   7   9        383.07        450.59        22.22 o                         
   1   7   9         43.11         49.14        13.02 o                         
   2   7   9       9095.61       8999.21       168.07 o                         
   3   7   9       3206.42       3260.26        89.15 o                         
   4   7   9       3142.16       3247.61        75.08 o                         
   5   7   9       1130.80       1194.65        46.67 o                         
   6   7   9        296.28        325.49        24.67 o                         
   7   7   9       1210.03       1127.63       104.21 o                         
  -9   8   9         26.26         17.02        13.65 o                         
  -8   8   9          2.89        -11.73        14.57 o                         
  -7   8   9        218.79        235.65        34.25 o                         
  -6   8   9       1040.96       1132.96        43.97 o                         
  -5   8   9       1054.76       1182.55        46.26 o                         
  -4   8   9          5.23         94.68        32.37 o                         
  -3   8   9       5740.76       5870.56       128.34 o                         
  -2   8   9       2291.00       2391.28        74.37 o                         
  -1   8   9        221.97        205.21        23.19 o                         
   0   8   9         13.37         12.21        15.52 o                         
   1   8   9       2463.44       2582.97        51.52 o                         
   2   8   9       3340.96       3439.32        70.80 o                         
   3   8   9       7219.83       7583.75       148.88 o                         
   4   8   9       4869.43       4839.72       107.16 o                         
   5   8   9       1167.34       1150.13        42.84 o                         
   6   8   9         73.56         49.10        23.66 o                         
   7   8   9        915.96        945.91        67.18 o                         
  -9   9   9        595.63        676.53        32.64 o                         
  -8   9   9         98.81        115.77        26.45 o                         
  -7   9   9        311.51        333.83        55.59 o                         
  -6   9   9        303.45        205.92        20.70 o                         
  -5   9   9       1034.83        946.30        42.29 o                         
  -4   9   9       7474.52       7589.50       185.13 o                         
  -3   9   9       2804.28       2828.78        74.93 o                         
  -2   9   9        811.69        867.74        40.63 o                         
  -1   9   9       9319.73       9514.96       211.81 o                         
   0   9   9       1269.96       1319.09        37.87 o                         
   1   9   9       2450.82       2462.97        55.59 o                         
   2   9   9        773.30        772.49        29.31 o                         
   3   9   9       2546.83       2696.72        60.93 o                         
   4   9   9       6418.26       6362.12       139.46 o                         
   5   9   9         48.93         78.96        28.76 o                         
   6   9   9        288.30        431.53        47.77 o                         
   7   9   9        283.02        324.79        36.72 o                         
  -9  10   9        630.04        638.71        32.89 o                         
  -8  10   9         91.20        110.45        48.10 o                         
  -7  10   9        739.10        910.24        50.11 o                         
  -5  10   9         53.99        157.23        35.29 o                         
  -4  10   9        832.59        932.91        57.80 o                         
  -3  10   9         92.84        107.69        27.12 o                         
  -2  10   9       9489.90       9012.72       273.07 o                         
  -1  10   9        222.97        259.38        22.29 o                         
   0  10   9       4605.27       4800.79        93.73 o                         
   1  10   9        336.49        292.41        23.69 o                         
   2  10   9        948.25       1063.03        40.07 o                         
   3  10   9       6239.33       6245.36       153.48 o                         
   4  10   9        241.16        211.77        20.58 o                         
   5  10   9       1924.81       2138.03        72.25 o                         
   6  10   9          8.02         64.55        28.66 o                         
   7  10   9        229.77        339.02        46.48 o                         
  -8  11   9       2283.77       2273.82        74.84 o                         
  -7  11   9         59.40         45.02        14.52 o                         
  -6  11   9        987.03       1089.87        51.78 o                         
  -5  11   9         47.15        101.16        24.17 o                         
  -4  11   9       2642.95       2753.38        71.43 o                         
  -3  11   9          4.02         50.47        20.15 o                         
  -2  11   9       1104.90        963.49        57.72 o                         
  -1  11   9       3126.64       3124.85        73.69 o                         
   0  11   9       3416.14       3414.25        76.35 o                         
   1  11   9       1855.77       1991.55        47.10 o                         
   2  11   9       1945.07       2025.09        56.74 o                         
   3  11   9         12.78          6.63        19.69 o                         
   4  11   9        820.83        887.05        35.99 o                         
   5  11   9        345.31        255.50        38.58 o                         
   6  11   9       4284.01       4197.43       129.83 o                         
   7  11   9        346.78        535.31        55.22 o                         
  -8  12   9        932.08        877.08        38.10 o                         
  -7  12   9       2396.77       2470.04        77.08 o                         
  -6  12   9        446.47        461.86        41.68 o                         
  -5  12   9        375.82        364.55        50.48 o                         
  -4  12   9        176.13        127.52        18.98 o                         
  -3  12   9         88.32         81.06        17.53 o                         
  -2  12   9       1887.05       1903.05        86.54 o                         
  -1  12   9        243.61        141.52        25.80 o                         
   0  12   9       5805.45       5941.74       146.32 o                         
   1  12   9        295.91        264.75        26.66 o                         
   2  12   9         68.43         56.27        18.80 o                         
   3  12   9          1.53         11.01        19.32 o                         
   4  12   9         10.99         83.10        38.83 o                         
   5  12   9       2837.89       3081.09        87.61 o                         
   6  12   9        229.92        322.62        35.94 o                         
   7  12   9       2210.84       1904.32       136.28 o                         
  -8  13   9       1521.59       1603.21        62.87 o                         
  -7  13   9        101.99        232.47        54.33 o                         
  -6  13   9       1649.08       1735.05        80.43 o                         
  -5  13   9        109.95         71.54        19.12 o                         
  -4  13   9         32.74         67.79        29.03 o                         
  -3  13   9        269.45        220.10        24.69 o                         
  -2  13   9        467.98        502.42        49.00 o                         
  -1  13   9       8000.75       7361.82       227.29 o                         
   0  13   9        204.11        148.12        30.08 o                         
   1  13   9       3358.55       3331.03        80.51 o                         
   2  13   9        226.56        181.72        22.42 o                         
   3  13   9       1422.12       1522.22        47.84 o                         
   4  13   9        927.76        944.23        41.54 o                         
   5  13   9        153.17        170.00        20.58 o                         
   6  13   9       1913.82       1866.04       104.78 o                         
  -8  14   9        285.54        284.76        34.58 o                         
  -7  14   9        282.80        192.45        17.67 o                         
  -6  14   9        159.15        121.00        18.84 o                         
  -5  14   9        617.13        561.24        37.73 o                         
  -4  14   9        373.45        266.66        24.36 o                         
  -3  14   9         43.53         29.35        17.66 o                         
  -2  14   9        182.92        167.54        20.45 o                         
  -1  14   9         98.61         61.40        19.64 o                         
   0  14   9       1315.25       1577.16        58.97 o                         
   1  14   9        120.78         86.16        23.72 o                         
   2  14   9        241.62        233.79        28.68 o                         
   3  14   9          0.84         76.86        40.11 o                         
   4  14   9        202.28        157.41        25.90 o                         
   5  14   9        897.03        841.78        48.25 o                         
   6  14   9        213.04        195.95        36.52 o                         
  -7  15   9          6.05         20.48        16.28 o                         
  -6  15   9        211.76        156.79        27.54 o                         
  -5  15   9        703.98        994.96       161.66 o                         
  -4  15   9       1760.79       1610.85        56.36 o                         
  -3  15   9        632.95        642.38        41.17 o                         
  -2  15   9       3024.57       3081.70        87.32 o                         
  -1  15   9       1132.74       1091.81        52.35 o                         
   0  15   9        639.11        547.31        45.43 o                         
   1  15   9         72.67         91.79        59.23 o                         
   2  15   9       1034.70       1149.99        49.41 o                         
   3  15   9         67.74         59.52        23.94 o                         
   4  15   9        267.00        319.43        34.51 o                         
   5  15   9        138.68         72.37        16.22 o                         
   6  15   9        136.59         49.82        18.19 o                         
  -7  16   9       1190.59       1282.52        71.13 o                         
  -6  16   9        370.78        353.94        38.73 o                         
  -5  16   9          6.88         -6.53        18.20 o                         
  -4  16   9        197.66        117.29        28.54 o                         
  -3  16   9         66.24         82.63        18.89 o                         
  -2  16   9        200.72        114.30        20.12 o                         
  -1  16   9       2523.02       2492.53        70.21 o                         
   0  16   9       3503.23       3580.98       100.78 o                         
   1  16   9        934.96       1031.05        59.23 o                         
   2  16   9        107.46        393.69        81.05 o                         
   3  16   9       2543.23       2564.16        90.27 o                         
   4  16   9       1637.60       1664.15        64.39 o                         
   5  16   9        254.96        220.04        26.27 o                         
   6  16   9         35.12        -10.53        13.81 o                         
  -7  17   9        295.60        483.21        31.99 o                         
  -6  17   9        423.77        452.08        39.69 o                         
  -5  17   9       1027.63       1150.39        58.33 o                         
  -4  17   9        486.76        467.94        44.58 o                         
  -3  17   9        355.45        304.72        27.99 o                         
  -2  17   9        145.91        114.39        19.36 o                         
  -1  17   9        328.71        367.49        33.37 o                         
   0  17   9          9.88          2.24        18.22 o                         
   1  17   9        125.29         91.09        20.75 o                         
   2  17   9        284.33        232.00        29.17 o                         
   3  17   9       1641.91       1665.35        63.67 o                         
   4  17   9        459.69        379.50        33.75 o                         
  -6  18   9        469.36        418.81        39.43 o                         
  -5  18   9        212.81        213.05        26.37 o                         
  -4  18   9        392.34        340.59        28.51 o                         
  -3  18   9         75.90         79.24        18.87 o                         
  -2  18   9          5.83        -18.47        18.47 o                         
  -1  18   9        740.60        650.58        42.73 o                         
   0  18   9        539.40        622.92        41.92 o                         
   1  18   9          5.75         40.06        23.63 o                         
   2  18   9         62.95        142.55        25.42 o                         
   3  18   9          3.65         26.37        15.56 o                         
   4  18   9        210.64        164.51        17.88 o                         
   5  18   9          0.67         37.41        31.17 o                         
  -6  19   9         30.92          0.89        24.94 o                         
  -5  19   9         31.10         65.46        17.28 o                         
  -4  19   9        426.27        450.65        30.30 o                         
  -3  19   9        131.78         94.25        19.00 o                         
  -2  19   9        143.98        136.24        29.99 o                         
  -1  19   9        119.29        115.44        17.08 o                         
   0  19   9         95.16         97.50        21.28 o                         
   1  19   9        619.70        623.68        33.66 o                         
   2  19   9         13.93          4.54        14.42 o                         
   3  19   9         10.52          5.14        15.00 o                         
   4  19   9        132.13        102.22        17.26 o                         
  -5  20   9        193.34        203.81        23.93 o                         
  -4  20   9        792.27        822.43        46.01 o                         
  -3  20   9       1870.72       1953.23        66.43 o                         
  -2  20   9         29.18          7.65        20.42 o                         
  -1  20   9        599.55        567.53        34.10 o                         
   0  20   9         90.34         53.21        16.16 o                         
   1  20   9       1281.88       1271.91        48.18 o                         
   2  20   9        498.12        585.93        44.75 o                         
   3  20   9        426.70        367.81        23.89 o                         
   4  20   9          4.26         22.69        14.38 o                         
  -5  21   9        821.61        932.88        73.41 o                         
  -4  21   9       1093.29       1107.95        41.75 o                         
  -3  21   9         51.27         -2.69        12.35 o                         
  -2  21   9        925.91        974.49        40.92 o                         
  -1  21   9       1251.88       1326.54        53.69 o                         
   0  21   9         99.33        120.12        25.19 o                         
   1  21   9        155.29        148.95        15.68 o                         
   2  21   9       1252.20       1249.18        60.93 o                         
   3  21   9        537.50        504.98        28.29 o                         
  -4  22   9        651.83        783.21        37.25 o                         
  -3  22   9        763.07        915.92        37.19 o                         
  -2  22   9          0.34          3.33        12.33 o                         
  -1  22   9         44.92         18.26        14.61 o                         
   0  22   9         90.92         35.63        11.47 o                         
   1  22   9          3.84        -10.90        10.90 o                         
   2  22   9        260.62        249.14        34.07 o                         
   3  22   9        130.56         81.21        15.15 o                         
  -4  23   9         16.65         16.00        21.63 o                         
  -3  23   9       1056.87       1052.80        72.01 o                         
  -2  23   9        247.73        158.50        16.59 o                         
  -1  23   9        346.81        308.92        22.68 o                         
   0  23   9          4.22        -14.25        15.14 o                         
   1  23   9        338.61        299.91        23.01 o                         
   2  23   9        460.85        421.28        32.13 o                         
  -2  24   9        274.94        331.41        25.94 o                         
  -1  24   9        103.25        105.73        17.99 o                         
   0  24   9        512.52        565.87        36.04 o                         
   1  24   9         23.48         61.46        21.38 o                         
  -9   0  10        120.91        123.36        19.84 o                         
  -8   0  10        206.25        452.33        57.12 o                         
  -7   0  10       2011.59       2107.00       100.81 o                         
  -6   0  10        234.50        660.66        60.66 o                         
  -5   0  10       1738.87       1806.09        78.71 o                         
  -4   0  10       2715.49       3045.44        94.45 o                         
  -3   0  10        117.24        202.44        30.77 o                         
  -2   0  10        305.28        326.99        32.60 o                         
  -1   0  10       8045.49      10060.24       478.96 o                         
   0   0  10      25660.29      26358.63      1003.42 o                         
   1   0  10       4708.30       4885.87       140.53 o                         
   2   0  10       1073.07       1028.37        43.82 o                         
   3   0  10        241.68        390.32        27.60 o                         
   4   0  10        770.07        978.34        91.62 o                         
   5   0  10       3783.36       3815.32       160.46 o                         
   6   0  10          1.58         95.00        28.34 o                         
   7   0  10        548.25        463.16        90.85 o                         
  -9   1  10        456.58        532.90        30.28 o                         
  -8   1  10       1226.68       1418.13        56.53 o                         
  -7   1  10        699.73       1062.11        54.29 o                         
  -6   1  10       1761.39       2073.75        59.50 o                         
  -5   1  10        480.38        601.68        42.78 o                         
  -4   1  10        520.33        685.11        38.81 o                         
  -3   1  10        496.82        539.33        28.50 o                         
  -2   1  10       4935.44       4780.17       103.45 o                         
  -1   1  10      22088.01      21455.80       637.89 o                         
   0   1  10       3313.56       4357.17        99.38 o                         
   1   1  10       2052.53       2150.91        44.39 o                         
   2   1  10        106.13         75.43        12.04 o                         
   3   1  10       7887.87       8251.26       160.77 o                         
   4   1  10        829.07        675.73        32.22 o                         
   6   1  10       3853.06       4262.35       132.84 o                         
   7   1  10         17.05          4.08        24.21 o                         
  -9   2  10        760.62        850.89        37.76 o                         
  -8   2  10         24.23         59.41        17.99 o                         
  -7   2  10       1155.72       1308.55        59.11 o                         
  -6   2  10        847.64        999.22        50.72 o                         
  -5   2  10        473.95        468.62        38.55 o                         
  -4   2  10       2686.08       2633.28        56.65 o                         
  -3   2  10       3232.80       2926.96        86.87 o                         
  -2   2  10       6195.58       6532.62       139.82 o                         
  -1   2  10        846.68       1074.19        85.51 o                         
   0   2  10       2902.08       3407.08        84.00 o                         
   1   2  10       3673.96       4030.57        77.52 o                         
   2   2  10        473.77        524.97        22.41 o                         
   3   2  10       1476.62       1813.16        46.49 o                         
   4   2  10        426.67        375.04        27.81 o                         
   5   2  10       1723.13       1668.01        48.94 o                         
   6   2  10       1098.15       1184.34        44.19 o                         
   7   2  10        896.73        788.42       126.92 o                         
  -9   3  10         96.18         32.59        20.98 o                         
  -8   3  10        858.78        969.43        48.48 o                         
  -6   3  10        391.68        544.00        47.62 o                         
  -5   3  10       7634.45       7364.62       159.88 o                         
  -4   3  10          1.19         40.55        16.83 o                         
  -3   3  10       2237.57       2043.13        53.34 o                         
  -2   3  10         87.53        371.94        28.68 o                         
  -1   3  10        242.89        320.63        25.33 o                         
   0   3  10       5883.59       6475.00       131.88 o                         
   1   3  10       1093.04       1385.60        38.43 o                         
   2   3  10       7831.21       7894.54       148.08 o                         
   3   3  10       1249.93       1422.53        60.35 o                         
   4   3  10         47.70         24.91        19.14 o                         
   5   3  10        901.43        874.85        40.10 o                         
   6   3  10        118.05         93.30        15.87 o                         
   7   3  10        220.22        233.26        32.33 o                         
  -9   4  10        506.58        522.31        27.39 o                         
  -8   4  10         33.65         29.41        16.34 o                         
  -6   4  10       1861.16       1916.48        59.61 o                         
  -5   4  10       1166.39       1187.22        54.97 o                         
  -4   4  10        331.76        249.07        22.88 o                         
  -3   4  10       2001.03       2316.90        68.38 o                         
  -2   4  10        613.58        765.71        35.00 o                         
  -1   4  10         14.49         25.98        15.23 o                         
   0   4  10       6725.36       7060.70       143.50 o                         
   1   4  10       6730.30       6962.67       136.10 o                         
   2   4  10        282.00        327.22        18.54 o                         
   3   4  10       2389.55       2695.04        60.55 o                         
   4   4  10       1412.40       1477.13        40.72 o                         
   5   4  10         88.26        118.05        19.94 o                         
   6   4  10          2.69          7.53        15.28 o                         
   7   4  10         16.10         70.65        19.36 o                         
  -9   5  10       1337.37       1317.53        51.68 o                         
  -8   5  10         86.78         65.40        19.64 o                         
  -7   5  10       1197.50       1119.97        55.63 o                         
  -6   5  10        389.38        372.36        31.01 o                         
  -5   5  10       5335.00       5423.07       119.49 o                         
  -4   5  10        551.08        423.80        32.06 o                         
  -3   5  10        183.77        170.77        19.12 o                         
  -2   5  10         25.64         91.81        21.76 o                         
  -1   5  10        667.32        764.83        32.76 o                         
   0   5  10       5498.12       5351.59       105.76 o                         
   1   5  10        874.38        988.36        30.97 o                         
   2   5  10      10070.81      10170.38       189.04 o                         
   3   5  10       1617.55       1633.90        38.80 o                         
   4   5  10        291.09        268.02        20.31 o                         
   5   5  10         33.05         35.44        16.67 o                         
   6   5  10          9.70          0.55        16.27 o                         
   7   5  10        414.16        625.70        54.69 o                         
  -9   6  10         15.72         18.17        18.15 o                         
  -8   6  10         11.93        -12.67        14.21 o                         
  -7   6  10         76.83         46.28        17.56 o                         
  -6   6  10        267.88        273.57        27.54 o                         
  -5   6  10        129.09        152.52        19.32 o                         
  -4   6  10         49.20         42.01        22.78 o                         
  -3   6  10        982.72       1099.22        38.29 o                         
  -2   6  10        783.56        928.62        39.16 o                         
  -1   6  10        200.19        148.06        19.89 o                         
   0   6  10       1580.85       1754.42        41.98 o                         
   1   6  10       1009.57        925.96        31.67 o                         
   2   6  10         23.93         52.71        20.11 o                         
   3   6  10      10361.43      10087.71       196.31 o                         
   4   6  10       1466.12       1474.20        42.01 o                         
   5   6  10       1586.75       1501.76        48.49 o                         
   6   6  10       2115.26       2235.63        76.67 o                         
   7   6  10       1218.98       1182.06        79.97 o                         
  -9   7  10        301.94        212.55        20.82 o                         
  -8   7  10          7.49          9.25        16.17 o                         
  -7   7  10        532.11        499.65        41.58 o                         
  -6   7  10        215.89        210.89        23.82 o                         
  -5   7  10          0.20         19.70        16.23 o                         
  -4   7  10         33.42         17.38        16.78 o                         
  -3   7  10       3279.61       3351.23        86.58 o                         
  -2   7  10       1041.79       1222.82        51.03 o                         
  -1   7  10        230.15        246.25        28.22 o                         
   0   7  10          8.47         31.06        15.27 o                         
   1   7  10         21.88         12.50        13.28 o                         
   2   7  10          2.76        -15.36        15.36 o                         
   3   7  10        279.74        293.41        21.17 o                         
   4   7  10       2632.98       2605.53        60.89 o                         
   5   7  10        249.83        195.63        20.72 o                         
   6   7  10         28.62         78.70        17.07 o                         
  -9   8  10         21.31         87.42        22.83 o                         
  -8   8  10        175.54         73.10        27.17 o                         
  -7   8  10        205.51        142.23        32.23 o                         
  -5   8  10         30.20         97.65        49.29 o                         
  -4   8  10       2198.71       2180.85        80.44 o                         
  -3   8  10        296.68        463.90        49.97 o                         
  -2   8  10        771.44        869.66        45.16 o                         
  -1   8  10        868.31        978.59        36.62 o                         
   0   8  10        384.60        378.80        24.07 o                         
   1   8  10       2474.98       2655.90        56.19 o                         
   2   8  10        710.26        776.29        45.44 o                         
   3   8  10        115.91        130.69        18.86 o                         
   4   8  10          5.32          5.76        16.18 o                         
   5   8  10         31.47         25.60        30.40 o                         
   6   8  10        114.62        107.41        22.62 o                         
   7   8  10          1.40         24.94        35.63 o                         
  -9   9  10         72.29         57.81        18.01 o                         
  -8   9  10        246.18        267.90        25.85 o                         
  -7   9  10         58.82         56.06        18.65 o                         
  -6   9  10         14.81        296.60        73.04 o                         
  -5   9  10         41.50         39.43        18.90 o                         
  -4   9  10       1434.29       1381.74       151.57 o                         
  -3   9  10        453.54        552.11        37.98 o                         
  -2   9  10       1181.82       1306.81        50.47 o                         
  -1   9  10       3139.77       3387.78        74.60 o                         
   0   9  10       2501.18       2682.40        62.31 o                         
   1   9  10        472.46        600.89        30.65 o                         
   2   9  10       3883.29       4157.43        82.71 o                         
   3   9  10       1349.27       1400.34        46.56 o                         
   4   9  10        154.81         99.57        19.48 o                         
   5   9  10          1.77         11.58        52.55 o                         
   6   9  10       1048.59       1233.90        51.58 o                         
   7   9  10        464.08        590.40        49.10 o                         
  -8  10  10        142.01        112.95        13.83 o                         
  -7  10  10          9.10          6.74        29.05 o                         
  -6  10  10        215.57        168.73        23.18 o                         
  -5  10  10        918.80       1022.69        59.35 o                         
  -4  10  10       2309.90       2396.46        70.21 o                         
  -3  10  10       6786.96       6592.76       206.76 o                         
  -2  10  10          8.21         51.00        35.08 o                         
  -1  10  10          0.25        115.57        41.87 o                         
   0  10  10       2081.78       2049.37        53.51 o                         
   1  10  10       5232.60       5383.21       119.80 o                         
   2  10  10        114.68        117.78        20.21 o                         
   3  10  10       5541.62       5512.45       121.92 o                         
   4  10  10        414.70        355.01        27.91 o                         
   5  10  10          1.05         32.66        16.09 o                         
   6  10  10         30.21         31.77        17.34 o                         
   7  10  10          4.96         25.94        14.76 o                         
  -8  11  10         27.47         37.03        16.03 o                         
  -7  11  10        201.46        150.07        25.96 o                         
  -6  11  10        273.16        272.02        36.57 o                         
  -5  11  10        135.88        106.46        20.65 o                         
  -4  11  10        127.48        165.56        38.02 o                         
  -3  11  10       3618.37       3449.63        97.13 o                         
  -2  11  10        592.08        538.74        53.73 o                         
  -1  11  10        599.53        594.17        34.88 o                         
   0  11  10        242.23        247.88        23.75 o                         
   1  11  10        648.03        635.70        34.78 o                         
   2  11  10       3100.54       3087.17        78.43 o                         
   3  11  10        502.68        541.48        37.19 o                         
   4  11  10       2971.92       2967.20        74.35 o                         
   5  11  10        963.27        997.67        42.15 o                         
   6  11  10          0.01         23.42        14.61 o                         
  -8  12  10        188.85        302.83        34.33 o                         
  -7  12  10        354.58        334.28        51.68 o                         
  -6  12  10        922.93        785.18        60.81 o                         
  -5  12  10          5.04        -22.33        22.33 o                         
  -4  12  10       1246.90       1246.41        51.40 o                         
  -3  12  10       1106.84       1147.93        45.82 o                         
  -2  12  10       2640.36       2598.57        82.80 o                         
  -1  12  10       1631.87       1684.73        71.04 o                         
   0  12  10         34.39         31.90        24.13 o                         
   1  12  10       2806.47       2778.11        72.67 o                         
   2  12  10        284.69        206.66        23.76 o                         
   3  12  10       1311.95       1330.03        44.51 o                         
   4  12  10        822.15        922.56        43.37 o                         
   5  12  10       1160.89       1224.58        55.39 o                         
   6  12  10         31.94         75.27        20.08 o                         
  -8  13  10       1606.84       1593.47        53.96 o                         
  -7  13  10        541.37        486.44        55.67 o                         
  -6  13  10        914.33        919.60        44.00 o                         
  -5  13  10        178.04        157.76        25.48 o                         
  -4  13  10        800.76        758.17        42.93 o                         
  -3  13  10         87.05        114.71        19.12 o                         
  -2  13  10       4234.13       4151.15       120.74 o                         
  -1  13  10        485.39        390.59        43.96 o                         
   0  13  10       1318.72       1355.94        46.21 o                         
   1  13  10        298.41        226.91        21.47 o                         
   2  13  10         18.82         38.67        19.47 o                         
   3  13  10        611.94        780.89        41.15 o                         
   4  13  10       1304.99       1290.89        59.82 o                         
   5  13  10        765.27        858.32        52.71 o                         
   6  13  10       1491.65       1521.82       125.22 o                         
  -8  14  10        694.71        764.26        34.04 o                         
  -7  14  10       2397.63       2661.61        95.00 o                         
  -6  14  10          7.75         -0.91        18.00 o                         
  -5  14  10          1.71        -27.19        27.19 o                         
  -4  14  10        135.33         90.03        20.60 o                         
  -3  14  10       1423.49       1494.87        53.55 o                         
  -2  14  10       1234.23       1146.71        49.25 o                         
  -1  14  10         26.53         85.99        25.62 o                         
   0  14  10       1717.49       1917.94        66.71 o                         
   1  14  10        860.97        856.70        43.50 o                         
   2  14  10          2.39         72.68        27.91 o                         
   3  14  10          6.30        -11.23        19.95 o                         
   4  14  10       1161.14       1186.99        48.19 o                         
   5  14  10       1405.12       1392.29        54.26 o                         
   6  14  10         40.65         38.48        14.58 o                         
  -7  15  10        164.11        184.38        34.74 o                         
  -6  15  10       1158.65       1093.73        53.32 o                         
  -5  15  10        617.28        524.62        36.54 o                         
  -4  15  10        116.79         84.36        21.20 o                         
  -3  15  10        199.31        236.38        21.72 o                         
  -2  15  10       2550.26       2628.06        82.53 o                         
  -1  15  10       3626.58       3708.73        97.23 o                         
   0  15  10         66.30        -29.96        29.96 o                         
   1  15  10       1242.26       1313.54        60.79 o                         
   3  15  10        368.10        225.20        39.68 o                         
   4  15  10        393.63        424.43        36.86 o                         
   5  15  10        152.38         95.31        15.88 o                         
  -7  16  10       1080.38       1176.59        52.78 o                         
  -6  16  10        232.93        147.51        20.70 o                         
  -5  16  10         36.62         77.49        65.02 o                         
  -4  16  10        505.65        619.59        42.94 o                         
  -3  16  10       2144.22       2223.08        68.20 o                         
  -2  16  10       1269.60       1319.95        47.54 o                         
  -1  16  10        552.20        629.40        37.16 o                         
   0  16  10       5609.17       5613.20       149.45 o                         
   1  16  10        650.90        877.74        56.24 o                         
   2  16  10        982.38       1017.61        51.62 o                         
   3  16  10        981.15        937.78        50.80 o                         
   4  16  10          4.32         20.68        19.34 o                         
   5  16  10        547.82        415.70        35.33 o                         
  -7  17  10        124.53        177.28        28.16 o                         
  -6  17  10          0.28         25.00        19.20 o                         
  -5  17  10       1892.23       2038.80        93.90 o                         
  -4  17  10          0.11         -0.84        23.28 o                         
  -3  17  10       1303.00       1310.02        57.84 o                         
  -2  17  10          0.49         -9.44        17.63 o                         
  -1  17  10         52.27         66.35        28.48 o                         
   0  17  10       2136.52       2467.33        70.36 o                         
   1  17  10        552.13        510.65        43.53 o                         
   2  17  10        314.59        301.39        30.50 o                         
   3  17  10        376.33        347.51        26.26 o                         
   4  17  10        310.92        303.96        20.47 o                         
   5  17  10          1.19          1.78        31.17 o                         
  -6  18  10       1423.63       1651.14        69.84 o                         
  -5  18  10         25.99         12.77        19.42 o                         
  -4  18  10       2148.30       2340.05        87.60 o                         
  -3  18  10        757.13        724.03        41.80 o                         
  -2  18  10        418.20        383.84        33.22 o                         
  -1  18  10        158.57        111.27        19.08 o                         
   0  18  10        226.59        397.42        50.50 o                         
   1  18  10       3002.82       3550.94       121.76 o                         
   2  18  10        318.81        391.91        31.38 o                         
   3  18  10        885.31        770.17        40.55 o                         
   4  18  10        477.53        406.67        30.33 o                         
  -6  19  10         28.42          8.59        14.78 o                         
  -5  19  10       1736.09       2077.20        82.04 o                         
  -4  19  10        320.22        350.82        33.81 o                         
  -3  19  10       1621.42       1428.64        59.22 o                         
  -2  19  10        135.89        111.72        14.96 o                         
  -1  19  10        252.18        120.35        27.64 o                         
   0  19  10       1758.69       1966.54        62.95 o                         
   1  19  10        257.17        192.28        26.74 o                         
   2  19  10       1295.23       1220.28        49.59 o                         
   3  19  10         94.91         10.37        18.91 o                         
   4  19  10        137.28         64.43        15.81 o                         
  -5  20  10         69.03         92.53        11.36 o                         
  -4  20  10       1015.87       1238.14        52.20 o                         
  -3  20  10         32.61         15.83        12.33 o                         
  -2  20  10         65.72         33.25        14.69 o                         
  -1  20  10        287.44        201.05        22.00 o                         
   0  20  10       1057.28       1093.37        42.05 o                         
   1  20  10       3062.83       3321.41       105.83 o                         
   2  20  10        452.17        406.40        35.92 o                         
   3  20  10         95.86         68.30        14.37 o                         
  -5  21  10         75.27         56.02        17.29 o                         
  -4  21  10          0.90         -2.88        11.06 o                         
  -3  21  10        498.50        466.99        26.83 o                         
  -2  21  10         87.12         39.59        17.06 o                         
  -1  21  10         98.75         82.78        20.49 o                         
   0  21  10       1074.80       1109.76        45.35 o                         
   1  21  10         40.72         17.79        13.31 o                         
   2  21  10        199.81        152.34        31.62 o                         
   3  21  10          5.62         15.14        40.08 o                         
  -4  22  10         17.31         -3.61        15.52 o                         
  -3  22  10         35.07         21.29         9.69 o                         
  -2  22  10        355.50        316.76        24.43 o                         
  -1  22  10        140.14         92.33        14.87 o                         
   0  22  10        557.92        593.97        30.10 o                         
   1  22  10          2.58        -10.28        11.37 o                         
   2  22  10        378.57        244.92        26.54 o                         
  -3  23  10          0.31         -0.36        11.48 o                         
  -2  23  10        397.22        403.25        26.23 o                         
  -1  23  10        582.43        611.11        33.43 o                         
   0  23  10         44.65         17.38         9.40 o                         
   1  23  10        179.54        181.89        15.99 o                         
  -1  24  10          0.69          4.77        10.59 o                         
  -9   1  11        402.74        423.42        39.76 o                         
  -8   1  11         39.29         15.69        16.27 o                         
  -7   1  11         65.84         46.90        18.36 o                         
  -6   1  11         28.82         21.38       118.46 o                         
  -5   1  11       2156.84       2175.66        70.22 o                         
  -4   1  11        594.70        560.34        30.18 o                         
  -3   1  11         17.96         43.43        19.98 o                         
  -2   1  11       3848.97       4154.56       102.73 o                         
  -1   1  11       3167.69       3609.80        76.82 o                         
   0   1  11        605.59        855.23        38.78 o                         
   1   1  11          1.02          2.22        10.67 o                         
   2   1  11        170.87        187.77        24.07 o                         
   3   1  11        998.78       1141.00        35.75 o                         
   4   1  11          3.94         13.85        18.86 o                         
   5   1  11       1001.79       1054.28        41.97 o                         
   6   1  11         70.39         55.16        24.41 o                         
   7   1  11         18.62        100.49        39.71 o                         
  -9   2  11         15.72         94.68        35.75 o                         
  -8   2  11        581.77        703.58        46.32 o                         
  -7   2  11        313.79        193.11        31.11 o                         
  -5   2  11          0.06         25.65        18.11 o                         
  -4   2  11        268.71        398.42        39.97 o                         
  -3   2  11       3539.70       3311.54        85.17 o                         
  -2   2  11         39.89         96.94        24.71 o                         
  -1   2  11       1470.43       1777.05        43.04 o                         
   0   2  11      15004.95      15186.35       292.56 o                         
   1   2  11       2251.71       2708.10        57.17 o                         
   2   2  11       2397.49       2266.01        55.44 o                         
   3   2  11        628.07        727.38        30.46 o                         
   4   2  11       3882.62       4069.65        84.50 o                         
   5   2  11       1574.95       1737.21        56.37 o                         
   6   2  11         14.66         13.92        18.26 o                         
   7   2  11        102.92         71.92        24.50 o                         
  -9   3  11       1703.12       1808.89        60.93 o                         
  -8   3  11         73.78         65.03        15.80 o                         
  -7   3  11        282.34        169.17        19.79 o                         
  -6   3  11        107.37         66.83        23.69 o                         
  -5   3  11          2.87          7.19        21.53 o                         
  -4   3  11        817.56        633.05        35.71 o                         
  -3   3  11         55.94        107.35        17.01 o                         
  -2   3  11       4785.42       4516.12       111.74 o                         
  -1   3  11       9496.67       9134.96       185.64 o                         
   0   3  11         43.55         25.56        13.38 o                         
   1   3  11       1176.27       1447.00        36.65 o                         
   2   3  11         12.05         30.13        20.36 o                         
   3   3  11       7036.34       7190.01       141.64 o                         
   4   3  11       2936.46       2978.48        65.32 o                         
   5   3  11         27.35         38.78        17.37 o                         
   6   3  11       2313.44       2331.08        71.79 o                         
   7   3  11        236.88        154.35        44.98 o                         
  -9   4  11        144.59        177.57        30.77 o                         
  -8   4  11        639.96        670.96        34.00 o                         
  -7   4  11         45.06         14.53        20.50 o                         
  -6   4  11        104.80         94.04        20.29 o                         
  -5   4  11          1.44        134.08        55.67 o                         
  -4   4  11        173.13        131.64        19.16 o                         
  -3   4  11       6365.95       5774.93       126.40 o                         
  -2   4  11        332.82        263.40        26.60 o                         
  -1   4  11       3874.83       3784.63        80.40 o                         
   0   4  11       3367.81       3694.48        78.69 o                         
   1   4  11        208.43        236.02        16.23 o                         
   2   4  11        347.41        315.67        20.07 o                         
   3   4  11        385.92        375.11        23.62 o                         
   4   4  11       2933.47       3175.72        89.53 o                         
   5   4  11       1562.51       1715.14        59.65 o                         
   6   4  11        231.56        243.97        25.65 o                         
   7   4  11          0.70         56.85        26.50 o                         
  -9   5  11        352.44        442.20        30.53 o                         
  -8   5  11          6.99        -10.17        18.11 o                         
  -7   5  11        529.71        436.43        40.28 o                         
  -5   5  11       1206.36       1253.30        56.57 o                         
  -4   5  11       2459.64       2388.05        75.73 o                         
  -2   5  11       2652.99       2837.56        89.55 o                         
  -1   5  11        716.78        752.85        33.30 o                         
   0   5  11       2847.59       2916.90        61.04 o                         
   1   5  11       1497.13       1498.76        39.44 o                         
   2   5  11       3543.67       3762.08       101.32 o                         
   3   5  11         72.90         94.47        18.31 o                         
   4   5  11         84.81         90.07        20.86 o                         
   5   5  11         15.66         59.44        23.54 o                         
   6   5  11        530.33        397.27        36.80 o                         
   7   5  11       2358.16       1949.80        85.07 o                         
  -9   6  11        160.81        139.29        12.99 o                         
  -8   6  11         48.98         71.71        18.33 o                         
  -7   6  11        455.82        373.90        42.68 o                         
  -6   6  11       2156.98       2244.45        80.20 o                         
  -5   6  11       1347.71       1244.75        56.06 o                         
  -4   6  11       5253.99       5203.76       164.25 o                         
  -3   6  11        142.31        148.50        33.07 o                         
  -2   6  11        908.82        833.92        43.66 o                         
  -1   6  11       1363.43       1274.15        40.16 o                         
   0   6  11       2052.40       2294.97        52.56 o                         
   1   6  11      20373.93      20738.48       444.85 o                         
   2   6  11          6.37         13.15        15.51 o                         
   3   6  11       5931.74       6043.09       121.06 o                         
   4   6  11         94.90        114.08        19.91 o                         
   5   6  11          1.02          9.92        26.20 o                         
   6   6  11        403.90        596.75        33.38 o                         
   7   6  11        518.44        598.77        37.87 o                         
  -9   7  11          0.03         14.91        12.96 o                         
  -8   7  11         85.38        133.08        17.70 o                         
  -7   7  11        162.45        185.28        24.50 o                         
  -6   7  11       1964.11       1971.71        66.75 o                         
  -5   7  11       6002.46       6132.13       143.92 o                         
  -4   7  11        762.22        824.67        51.39 o                         
  -3   7  11        795.29        872.36        44.79 o                         
  -2   7  11        129.20         95.49        27.77 o                         
  -1   7  11       3016.50       2990.44        70.13 o                         
   0   7  11       7334.32       7571.48       148.54 o                         
   1   7  11         18.11         43.82        15.80 o                         
   2   7  11       8172.68       8141.98       166.69 o                         
   3   7  11        497.12        629.78        32.48 o                         
   4   7  11       2392.58       2231.36        57.13 o                         
   5   7  11        694.52        629.16        53.56 o                         
   6   7  11          6.29         93.99        28.79 o                         
   7   7  11        624.60        583.97        87.29 o                         
  -9   8  11         84.14        171.01        34.74 o                         
  -8   8  11        117.16         78.19        14.60 o                         
  -7   8  11          1.34          0.96        17.04 o                         
  -6   8  11        771.17        639.64        50.45 o                         
  -5   8  11        516.30        469.04        35.42 o                         
  -4   8  11       1528.88       1479.07        64.00 o                         
  -3   8  11          5.68         23.91        34.80 o                         
  -2   8  11        286.30        308.66        41.40 o                         
  -1   8  11       2630.83       2836.76        71.17 o                         
   0   8  11       1725.08       1915.07        70.53 o                         
   1   8  11       7149.36       7444.34       161.26 o                         
   2   8  11        214.47        161.08        21.07 o                         
   3   8  11       6697.54       6769.95       134.99 o                         
   4   8  11        122.81        146.39        23.24 o                         
   5   8  11        134.63         76.73        19.03 o                         
   6   8  11       3386.58       3440.77        99.13 o                         
  -8   9  11        121.40         82.40        12.27 o                         
  -7   9  11        899.67        907.61        66.19 o                         
  -6   9  11        223.74        161.90        21.53 o                         
  -5   9  11         76.75        304.99        74.37 o                         
  -4   9  11       1065.83       1062.80        60.73 o                         
  -3   9  11         88.36         62.13        22.09 o                         
  -2   9  11       2141.45       1976.98        75.46 o                         
  -1   9  11        206.91        179.97        18.65 o                         
   0   9  11       2111.69       2132.82        65.40 o                         
   1   9  11          8.82         15.77        17.99 o                         
   2   9  11       3551.06       3626.03        85.95 o                         
   3   9  11       1057.59       1356.99        42.26 o                         
   4   9  11       2028.47       2102.45        61.02 o                         
   5   9  11       2915.20       3100.65        98.55 o                         
   6   9  11         34.52         13.79        18.00 o                         
  -8  10  11        790.47        805.56        44.76 o                         
  -7  10  11        302.63        276.92        25.60 o                         
  -6  10  11          5.15        121.59        45.58 o                         
  -5  10  11         11.31         10.25        27.30 o                         
  -4  10  11          9.92         35.62        23.69 o                         
  -3  10  11        962.31        921.94        50.83 o                         
  -2  10  11       1451.90       1264.49        59.21 o                         
  -1  10  11       2559.09       2691.72        80.47 o                         
   0  10  11        136.19        168.36        21.93 o                         
   1  10  11        336.34        475.24        34.35 o                         
   2  10  11          4.69        -12.59        19.73 o                         
   3  10  11       2711.80       2829.22        76.23 o                         
   4  10  11       4208.85       4323.50       125.05 o                         
   5  10  11       2094.54       2132.51        73.48 o                         
   6  10  11        513.18        520.65        35.68 o                         
  -8  11  11        664.26        652.33        30.96 o                         
  -7  11  11        243.26        224.13        23.31 o                         
  -6  11  11        412.05        487.41        51.92 o                         
  -5  11  11        231.19        208.31        24.73 o                         
  -4  11  11       1717.29       1620.12        58.30 o                         
  -3  11  11       1337.78       1426.16        59.32 o                         
  -2  11  11       1936.29       1962.98        73.93 o                         
  -1  11  11         18.43         61.18        27.05 o                         
   0  11  11         19.65         56.55        24.16 o                         
   1  11  11        944.27        935.91        40.07 o                         
   2  11  11         56.98         36.45        22.15 o                         
   3  11  11       1018.09       1256.30        46.06 o                         
   4  11  11       2767.09       2691.70       197.74 o                         
   5  11  11       1166.34       1261.88        53.71 o                         
   6  11  11       1360.87       1306.51        73.93 o                         
  -8  12  11       1000.24        955.34        48.42 o                         
  -7  12  11       1077.92       1038.69        55.33 o                         
  -6  12  11          5.88         14.06        20.64 o                         
  -5  12  11        169.62        163.67        25.89 o                         
  -4  12  11        121.43        126.74        23.11 o                         
  -3  12  11       9720.71       9781.64       234.29 o                         
  -2  12  11       3711.24       3602.87       109.24 o                         
  -1  12  11         77.57         67.96        18.57 o                         
   0  12  11        686.30        571.30        31.74 o                         
   1  12  11       1585.77       1533.32        58.31 o                         
   2  12  11        764.97        885.36        43.95 o                         
   3  12  11       1404.16       1620.22        54.48 o                         
   4  12  11        845.93       1001.85        47.97 o                         
   5  12  11        146.62        140.43        23.78 o                         
   6  12  11        920.58        704.57        43.72 o                         
  -8  13  11         11.85         27.78        11.18 o                         
  -7  13  11         39.43        107.13        29.28 o                         
  -6  13  11        207.88        120.51        28.60 o                         
  -5  13  11        410.70        444.36        38.69 o                         
  -4  13  11         30.62         52.46        21.27 o                         
  -3  13  11       1375.15       1369.85        47.61 o                         
  -2  13  11       3722.31       3639.82       100.21 o                         
  -1  13  11       1186.60       1271.37        47.56 o                         
   0  13  11         23.52         69.22        29.33 o                         
   1  13  11       1104.84       1038.44        48.31 o                         
   2  13  11         81.51        173.14        30.58 o                         
   3  13  11       1936.82       2084.74        76.48 o                         
   4  13  11        219.47        142.65        22.43 o                         
   5  13  11        696.98        675.32        33.27 o                         
   6  13  11        629.39        463.50        61.90 o                         
  -7  14  11          0.53         72.23        24.24 o                         
  -6  14  11          7.85        -24.18        24.18 o                         
  -5  14  11        263.38        159.37        25.02 o                         
  -4  14  11        428.47        316.02        27.78 o                         
  -3  14  11        265.00        421.15        37.95 o                         
  -2  14  11          0.69        -13.88        31.98 o                         
  -1  14  11          0.51         10.87        20.72 o                         
   0  14  11       1217.37       1271.60        55.13 o                         
   1  14  11        599.04        545.00        33.72 o                         
   2  14  11          4.18          4.23        20.23 o                         
   3  14  11       1672.71       1664.36        75.76 o                         
   4  14  11         21.80         13.46        15.09 o                         
   5  14  11        237.32        182.40        16.32 o                         
  -7  15  11         33.90          3.56        43.64 o                         
  -6  15  11        299.66        179.03        29.04 o                         
  -5  15  11       1032.74       1029.65        54.98 o                         
  -4  15  11          3.35          0.43        20.46 o                         
  -3  15  11        196.88        198.39        21.80 o                         
  -2  15  11        410.77        308.74        30.87 o                         
  -1  15  11        383.70        222.66        27.11 o                         
   0  15  11        169.57        137.71        27.67 o                         
   2  15  11       1124.16       1230.81        54.10 o                         
   3  15  11        145.32        107.10        17.88 o                         
   4  15  11        261.51        180.39        32.02 o                         
   5  15  11         16.50         19.58        12.86 o                         
  -7  16  11        972.42        863.09        77.49 o                         
  -6  16  11        588.35        706.74        37.96 o                         
  -5  16  11         55.64          9.26        18.39 o                         
  -4  16  11        436.05        414.57        26.32 o                         
  -3  16  11        560.18        634.59        39.83 o                         
  -2  16  11          7.86         26.10        17.23 o                         
  -1  16  11          0.60          7.44        18.74 o                         
   0  16  11        149.92        118.62        28.10 o                         
   1  16  11        785.29        883.20        53.32 o                         
   2  16  11         91.28         91.67        24.02 o                         
   3  16  11       1092.58       1061.47        45.45 o                         
   4  16  11        130.29         98.94        14.18 o                         
   5  16  11        404.84        230.69        38.30 o                         
  -6  17  11        261.86        349.23        39.14 o                         
  -5  17  11        205.84        222.27        37.48 o                         
  -4  17  11        780.79        750.81        52.58 o                         
  -3  17  11         11.89         23.71        18.12 o                         
  -2  17  11        948.38        836.01        45.21 o                         
  -1  17  11       1583.46       1636.77        62.38 o                         
   0  17  11        313.74        280.94        31.33 o                         
   1  17  11         19.18        -12.96        26.49 o                         
   2  17  11        332.99        324.98        28.56 o                         
   3  17  11       1069.93       1019.35        74.31 o                         
   4  17  11          1.77         -8.41        12.24 o                         
  -6  18  11         10.92         22.07        12.10 o                         
  -5  18  11        271.36        243.23        41.76 o                         
  -4  18  11        123.09        108.69        15.43 o                         
  -3  18  11        721.43        789.80        33.91 o                         
  -2  18  11         67.76         14.60        14.03 o                         
  -1  18  11         45.08         20.51        21.73 o                         
   0  18  11        177.15        128.47        19.17 o                         
   1  18  11         54.15         43.41        24.78 o                         
   2  18  11        270.19        239.04        20.35 o                         
   3  18  11         14.04         -2.30        15.68 o                         
   4  18  11         17.88         56.38        13.79 o                         
  -5  19  11          3.97         18.86        26.07 o                         
  -4  19  11        110.37        101.29        25.25 o                         
  -3  19  11          0.32          8.17        18.42 o                         
  -2  19  11          5.33         -9.79        14.41 o                         
  -1  19  11          2.44         49.18        14.92 o                         
   0  19  11        129.84         87.12        23.04 o                         
   1  19  11         23.56          4.88        16.08 o                         
   2  19  11        381.71        377.36        33.30 o                         
   3  19  11         14.50         56.71        38.01 o                         
  -5  20  11        315.22        293.85        39.66 o                         
  -4  20  11        192.21        160.49        13.52 o                         
  -3  20  11         68.48         73.96        22.50 o                         
  -2  20  11          1.73        -13.93        13.93 o                         
  -1  20  11         42.69         44.03        14.18 o                         
   0  20  11        151.67        116.32        14.46 o                         
   1  20  11        979.27        929.60        36.26 o                         
   2  20  11         29.83         36.07        19.52 o                         
   3  20  11        162.32        239.48        36.46 o                         
  -4  21  11         19.57          3.35        15.49 o                         
  -3  21  11        378.99        330.18        26.80 o                         
  -2  21  11         18.75         -6.89        14.15 o                         
  -1  21  11        233.17        183.45        19.16 o                         
   0  21  11       1496.70       1513.82        95.31 o                         
   1  21  11        159.01         95.88        29.74 o                         
   2  21  11       1060.85        955.29        72.64 o                         
  -3  22  11          1.81         -3.20        25.83 o                         
  -2  22  11          1.36         -2.93         9.34 o                         
  -1  22  11        153.18        125.91        12.03 o                         
   0  22  11        366.04        295.30        24.45 o                         
   1  22  11       1198.25       1017.27       113.56 o                         
  -2  23  11        122.89         83.87        10.21 o                         
  -1  23  11         14.28         23.45        11.55 o                         
   0  23  11        987.83       1006.98        49.60 o                         
  -9   0  12          1.65        116.68        48.99 o                         
  -8   0  12       1468.49       1577.20        78.20 o                         
  -7   0  12        141.14        133.14        40.53 o                         
  -6   0  12       1076.28       1208.72        68.16 o                         
  -5   0  12       3898.09       3814.74       116.50 o                         
  -4   0  12       2139.57       2129.72        96.33 o                         
  -3   0  12      15224.06      13824.80       534.47 o                         
  -2   0  12         72.91        656.04        60.58 o                         
  -1   0  12      17673.38      18202.98       459.29 o                         
   0   0  12        508.04        503.85        35.90 o                         
   1   0  12       2924.89       3142.13       132.65 o                         
   2   0  12      13144.78      13233.18       361.68 o                         
   3   0  12        757.66        712.95        47.14 o                         
   4   0  12      10896.23      10437.19       340.64 o                         
   5   0  12       3478.90       3372.19       241.38 o                         
   6   0  12        680.66        826.98        49.40 o                         
   7   0  12          1.61          3.56        47.21 o                         
  -9   1  12       1663.39       1574.10        56.27 o                         
  -8   1  12        190.27        284.56        30.60 o                         
  -7   1  12        282.45        236.59        35.17 o                         
  -6   1  12       1024.46        853.55        46.86 o                         
  -5   1  12       1176.69       1287.09        47.51 o                         
  -4   1  12       3755.50       3923.30        91.80 o                         
  -3   1  12       2546.97       3287.20       127.59 o                         
  -2   1  12      19902.47      20648.97       520.18 o                         
  -1   1  12        294.54        616.66        29.38 o                         
   0   1  12        212.66        195.10        19.09 o                         
   1   1  12       1079.60       1257.77        45.15 o                         
   2   1  12         32.22        100.69        20.49 o                         
   3   1  12       1183.85       1533.04        40.81 o                         
   4   1  12       1103.10       1307.88        42.64 o                         
   5   1  12       2417.03       2560.64        78.49 o                         
   6   1  12        189.28        226.61        25.15 o                         
   7   1  12         16.86         37.22        33.58 o                         
  -9   2  12         51.40         82.96        22.10 o                         
  -8   2  12        400.82        436.42        44.44 o                         
  -7   2  12         41.74        222.68        92.63 o                         
  -5   2  12       1315.34       1277.38        46.73 o                         
  -4   2  12       1444.97       1444.28        71.03 o                         
  -3   2  12       4654.88       5198.01       247.07 o                         
  -2   2  12       1055.16       1282.13        85.96 o                         
  -1   2  12       2438.42       2462.90        53.29 o                         
   0   2  12       1709.12       1759.15        43.46 o                         
   1   2  12       1841.32       1812.91        68.97 o                         
   2   2  12       2394.60       2732.14        60.95 o                         
   3   2  12        143.88        243.35        26.77 o                         
   4   2  12         12.05        121.92        23.64 o                         
   5   2  12       1237.32       1433.25        47.17 o                         
   6   2  12        435.12        513.15        30.18 o                         
   7   2  12        290.01        488.10        88.18 o                         
  -9   3  12        138.06         74.80        16.54 o                         
  -8   3  12       1070.38        914.00        42.07 o                         
  -7   3  12         41.29         37.23        29.09 o                         
  -6   3  12       1125.65       1187.02        63.03 o                         
  -5   3  12        873.03        962.02        43.44 o                         
  -4   3  12       1657.48       1606.51        52.23 o                         
  -3   3  12        634.45        746.63        52.83 o                         
  -2   3  12       2439.71       2412.23        73.03 o                         
  -1   3  12       7091.58       7128.77       140.29 o                         
   0   3  12       2537.27       2917.99        61.74 o                         
   1   3  12       3685.89       3957.58        85.26 o                         
   2   3  12        262.94        282.81        18.37 o                         
   3   3  12        456.42        465.59        25.52 o                         
   4   3  12       1621.70       1563.81        42.42 o                         
   5   3  12        367.93        373.47        31.63 o                         
   6   3  12        997.27       1003.78        46.22 o                         
   7   3  12       1200.47       1190.87       110.45 o                         
  -9   4  12          0.25          3.07        20.43 o                         
  -8   4  12         20.35         -2.68        14.01 o                         
  -7   4  12       2379.10       2418.43        92.24 o                         
  -6   4  12       2906.26       3289.48        91.14 o                         
  -5   4  12       2526.65       2552.39        83.20 o                         
  -4   4  12       6675.27       6614.36       172.97 o                         
  -3   4  12         98.18         70.10        18.20 o                         
  -2   4  12       2627.37       2510.48        74.00 o                         
  -1   4  12       1466.67       1411.38        48.27 o                         
   0   4  12      10192.80      10595.19       205.60 o                         
   1   4  12       5931.74       6211.80       128.35 o                         
   2   4  12       1674.43       1806.19        43.63 o                         
   3   4  12        217.72        181.11        19.13 o                         
   4   4  12        213.57        204.06        22.11 o                         
   5   4  12        931.45       1066.93        40.93 o                         
   6   4  12        534.44        424.84        74.37 o                         
  -9   5  12         61.33         56.40        11.35 o                         
  -8   5  12        717.96        548.68        41.78 o                         
  -7   5  12         38.08         41.67        17.20 o                         
  -6   5  12       4114.25       4266.45       118.90 o                         
  -5   5  12       3526.06       3319.36        89.99 o                         
  -4   5  12         86.99         29.28        21.92 o                         
  -3   5  12          0.58         17.38        25.83 o                         
  -2   5  12         21.62         66.81        25.75 o                         
  -1   5  12       6953.31       7206.53       148.02 o                         
   0   5  12       2596.14       3232.19       103.00 o                         
   1   5  12        982.76       1126.74        39.78 o                         
   2   5  12       1163.22       1189.91        35.39 o                         
   3   5  12          3.15         18.50        17.48 o                         
   4   5  12        335.65        331.60        26.09 o                         
   5   5  12         30.71         37.74        19.55 o                         
   6   5  12       2137.17       2286.99        79.60 o                         
  -9   6  12        119.70         71.54        13.25 o                         
  -8   6  12          6.63        -20.59        20.59 o                         
  -7   6  12          2.06         -3.03        23.72 o                         
  -6   6  12         97.63         55.39        21.55 o                         
  -5   6  12         16.03         16.88        19.01 o                         
  -4   6  12        978.88        825.78        70.29 o                         
  -3   6  12        839.76        820.70        41.62 o                         
  -2   6  12        296.86        152.27        21.41 o                         
  -1   6  12       1478.96       1597.55        52.25 o                         
   0   6  12       2005.73       1981.97        51.43 o                         
   1   6  12        317.01        286.06        22.45 o                         
   2   6  12        686.06        790.52        35.95 o                         
   3   6  12        126.48         59.48        17.15 o                         
   4   6  12        734.93        652.09        35.71 o                         
   5   6  12       1120.15       1253.93        49.05 o                         
   6   6  12        110.85        265.43        63.24 o                         
  -8   7  12          0.09          2.27        16.62 o                         
  -7   7  12         30.32          6.53        17.19 o                         
  -6   7  12       2625.83       2643.61        87.54 o                         
  -5   7  12       1360.53       1321.09        56.08 o                         
  -4   7  12       2543.62       2671.45       105.58 o                         
  -3   7  12          2.15         13.18        20.76 o                         
  -2   7  12        847.22       1021.81        81.54 o                         
  -1   7  12        312.48        323.81        23.80 o                         
   0   7  12        238.97        269.63        40.67 o                         
   1   7  12       1368.09       1449.75        38.24 o                         
   2   7  12        829.39        914.01        32.51 o                         
   3   7  12        684.33        700.58        32.06 o                         
   4   7  12          1.62          1.07        17.05 o                         
   5   7  12       1147.07       1102.38        47.51 o                         
   6   7  12          1.56        -12.65        12.65 o                         
  -8   8  12        298.90        232.29        18.53 o                         
  -7   8  12        630.11        583.10        35.17 o                         
  -6   8  12        666.99        715.83        55.32 o                         
  -5   8  12       1208.68       1216.07        59.20 o                         
  -4   8  12          2.59          3.49        28.39 o                         
  -3   8  12        466.07        417.97        33.37 o                         
  -2   8  12        155.82         92.49        20.67 o                         
  -1   8  12       1191.74       1190.88        48.72 o                         
   0   8  12          1.62         13.55        19.96 o                         
   1   8  12        575.93        679.40        30.62 o                         
   2   8  12       1630.53       1681.40        43.27 o                         
   3   8  12        241.06        220.70        21.98 o                         
   4   8  12       2285.13       2229.70        72.30 o                         
   5   8  12          2.28        -13.74        13.74 o                         
   6   8  12          3.54        -12.47        54.33 o                         
  -8   9  12        207.06        253.87        31.71 o                         
  -7   9  12          5.21          9.55        16.30 o                         
  -6   9  12       1181.44       1074.35        77.96 o                         
  -5   9  12       3433.25       3681.71       125.28 o                         
  -4   9  12        354.57        341.79        43.58 o                         
  -3   9  12         29.56         26.69        19.82 o                         
  -2   9  12       4627.81       4338.73       127.52 o                         
  -1   9  12        956.15       1138.65        56.06 o                         
   0   9  12        218.22        190.08        20.22 o                         
   1   9  12        446.14        573.99        37.28 o                         
   2   9  12       6303.51       6368.80       133.44 o                         
   3   9  12        805.66        960.62        46.56 o                         
   4   9  12        767.85        569.43        73.88 o                         
   5   9  12        166.38         73.00        17.56 o                         
   6   9  12        269.15        216.13        23.13 o                         
  -8  10  12          6.67         -9.71        11.17 o                         
  -7  10  12       1098.51       1073.38        46.92 o                         
  -6  10  12        121.26        116.25        22.11 o                         
  -5  10  12        955.18        992.94        60.32 o                         
  -4  10  12       2173.34       2287.09        72.97 o                         
  -3  10  12        630.93        542.29        39.64 o                         
  -2  10  12        568.34        647.51        44.18 o                         
  -1  10  12        553.98        453.93        38.95 o                         
   0  10  12        578.86        654.20        41.92 o                         
   1  10  12       1218.93       1257.15        46.70 o                         
   2  10  12          4.14          9.83        19.18 o                         
   3  10  12        179.71        119.98        20.37 o                         
   4  10  12        230.90        209.03        20.58 o                         
   5  10  12         96.52         69.43        31.92 o                         
   6  10  12        606.90        798.74        32.69 o                         
  -8  11  12        175.66        126.56        28.46 o                         
  -7  11  12        514.01        469.45        29.93 o                         
  -6  11  12        111.07         54.20        19.69 o                         
  -5  11  12         16.88         -2.69        26.93 o                         
  -4  11  12         36.12         35.74        25.54 o                         
  -3  11  12         18.94        -20.35        20.35 o                         
  -2  11  12        261.83        215.97        23.43 o                         
  -1  11  12         95.89        121.97        20.71 o                         
   0  11  12        177.04        193.50        20.83 o                         
   1  11  12          0.78          3.67        17.75 o                         
   2  11  12        148.22        158.46        30.49 o                         
   3  11  12         35.41         42.45        19.75 o                         
   4  11  12        416.53        474.89        36.50 o                         
   5  11  12        547.36        564.92        33.31 o                         
   6  11  12         36.02         27.14        12.41 o                         
  -8  12  12        305.43        350.20        44.98 o                         
  -7  12  12         26.10          8.37        20.44 o                         
  -6  12  12         31.27          0.12        17.37 o                         
  -5  12  12         10.62         56.09        32.82 o                         
  -4  12  12         52.27         41.81        20.53 o                         
  -3  12  12        459.20        368.56        36.12 o                         
  -2  12  12          0.03        -23.03        25.76 o                         
  -1  12  12        964.36       1183.41        53.51 o                         
   0  12  12       1020.16        982.04        42.90 o                         
   1  12  12         68.76        100.48        26.87 o                         
   3  12  12          0.01         -0.09        26.42 o                         
   4  12  12       1316.74       1404.66        76.42 o                         
   5  12  12         19.18         14.80        19.72 o                         
  -7  13  12        352.14        274.36        32.39 o                         
  -6  13  12          7.86        -13.06        14.28 o                         
  -5  13  12        206.39        139.98        29.50 o                         
  -4  13  12       3018.19       3034.56        84.21 o                         
  -3  13  12        397.35        366.07        27.79 o                         
  -2  13  12       2308.77       2398.90        67.93 o                         
  -1  13  12        153.32        114.94        24.05 o                         
   0  13  12        897.77        812.45        42.43 o                         
   1  13  12        363.13        377.72        31.63 o                         
   2  13  12        779.11        829.51        50.50 o                         
   3  13  12       6434.89       6684.93       204.89 o                         
   4  13  12         28.58         46.33        24.62 o                         
   5  13  12        364.63        514.50        35.98 o                         
  -7  14  12        167.69        220.00        39.19 o                         
  -6  14  12        259.17        202.68        21.91 o                         
  -5  14  12        248.33        294.66        25.54 o                         
  -4  14  12         18.64         36.31        27.66 o                         
  -3  14  12       9810.13       9528.39       228.33 o                         
  -2  14  12       2235.13       2258.65        70.65 o                         
  -1  14  12       2761.56       2775.23        91.27 o                         
   0  14  12       1980.68       1896.78        62.54 o                         
   2  14  12       1536.86       1623.72        63.79 o                         
   3  14  12         55.76         29.29        19.52 o                         
   4  14  12        982.05        700.03        53.44 o                         
   5  14  12        315.82        202.85        17.69 o                         
  -7  15  12         27.39        -19.94        19.94 o                         
  -6  15  12         71.53         95.44        30.68 o                         
  -5  15  12        142.77        103.10        18.06 o                         
  -4  15  12       1977.63       2075.06        75.86 o                         
  -3  15  12        580.20        551.89        34.27 o                         
  -2  15  12       2827.97       2940.70        83.53 o                         
  -1  15  12          6.75          9.15        21.71 o                         
   0  15  12        710.09        559.16        48.86 o                         
   1  15  12       1120.80       1076.27        67.45 o                         
   2  15  12        445.60        394.03        34.99 o                         
   3  15  12       1026.11       1048.08        60.55 o                         
   4  15  12         55.72         51.04        15.02 o                         
   5  15  12        383.74        325.58        27.92 o                         
  -6  16  12         47.75         66.09        15.16 o                         
  -5  16  12         88.29         94.58        28.70 o                         
  -4  16  12         10.95        -16.18        16.18 o                         
  -3  16  12       2766.46       2780.84        73.47 o                         
  -2  16  12         47.37         56.17        26.26 o                         
  -1  16  12       2959.16       3021.66       113.96 o                         
   0  16  12        702.74        718.74        54.90 o                         
   1  16  12        809.11       1044.57        53.21 o                         
   2  16  12       1357.05       1414.19        53.19 o                         
   3  16  12          0.08        -22.87        23.60 o                         
   4  16  12        368.52        294.18        18.20 o                         
  -6  17  12        235.39        253.78        21.49 o                         
  -5  17  12        192.68        248.76        36.99 o                         
  -4  17  12        386.62        394.80        24.27 o                         
  -3  17  12        121.69         86.64        20.55 o                         
  -2  17  12       1233.92       1208.27        41.08 o                         
  -1  17  12        280.70        252.15        20.46 o                         
   0  17  12       2416.11       2473.14        92.94 o                         
   1  17  12        890.91        957.74        80.76 o                         
   2  17  12        137.17        104.27        19.08 o                         
   3  17  12        108.93         29.10        12.41 o                         
   4  17  12          0.02         14.30        12.92 o                         
  -6  18  12        121.46         77.05        13.96 o                         
  -5  18  12        997.70       1133.62        45.27 o                         
  -4  18  12        221.20        206.89        20.16 o                         
  -3  18  12        646.03        603.60        42.29 o                         
  -2  18  12        136.73         66.10        17.45 o                         
  -1  18  12        208.53        167.69        20.78 o                         
   0  18  12       2465.97       2396.17        77.81 o                         
   1  18  12       2339.82       2189.73        97.65 o                         
   2  18  12        113.97         75.49        14.00 o                         
   3  18  12        583.96        506.67        26.92 o                         
  -5  19  12        722.84        754.48        35.81 o                         
  -4  19  12        557.19        346.27        43.20 o                         
  -3  19  12         11.47         15.76        18.32 o                         
  -2  19  12         68.20          3.22        19.63 o                         
  -1  19  12       1695.16       1603.01        63.00 o                         
   0  19  12        939.51       1029.25        41.02 o                         
   1  19  12       1074.32        959.68        47.96 o                         
   2  19  12        270.71        218.98        30.08 o                         
   3  19  12          6.31         16.47        13.14 o                         
  -4  20  12        261.02        268.72        25.01 o                         
  -3  20  12        308.39        255.93        18.66 o                         
  -2  20  12          8.98         -4.12        11.60 o                         
  -1  20  12         29.01         53.26        12.43 o                         
   0  20  12       2344.37       2443.81        78.43 o                         
   1  20  12        502.50        499.76        28.95 o                         
   2  20  12         97.93         46.24        13.35 o                         
  -4  21  12        104.99         73.19        18.82 o                         
  -3  21  12          0.00          5.82        13.77 o                         
  -2  21  12         31.20          0.51        10.84 o                         
  -1  21  12        199.40        149.14        16.12 o                         
   0  21  12         22.58         40.51        14.13 o                         
   1  21  12        109.47        120.45        18.58 o                         
  -3  22  12        573.67        667.74        88.18 o                         
  -2  22  12          0.50          3.03        18.77 o                         
  -1  22  12        311.09        325.72        31.11 o                         
   0  22  12         26.27         70.37        39.19 o                         
  -9   1  13        283.53        268.88        33.41 o                         
  -8   1  13        708.44        785.83        37.85 o                         
  -7   1  13         89.56         36.28        20.91 o                         
  -6   1  13        716.74        850.72        43.97 o                         
  -5   1  13       1378.86       1200.47        41.62 o                         
  -4   1  13        537.00        601.85        45.22 o                         
  -3   1  13        163.88         68.06        35.48 o                         
  -2   1  13       1795.96       1950.60        73.56 o                         
  -1   1  13       3465.00       3334.35        68.77 o                         
   0   1  13        723.39        723.81        39.90 o                         
   1   1  13        320.29        261.07        21.98 o                         
   2   1  13        502.77        415.66        27.39 o                         
   3   1  13         63.21         94.30        16.92 o                         
   4   1  13        855.12        894.81        56.63 o                         
   5   1  13        808.16        832.90        34.37 o                         
   6   1  13        213.47        184.77        19.84 o                         
  -9   2  13         51.83        160.76        48.99 o                         
  -8   2  13         11.74         35.97        23.01 o                         
  -7   2  13         26.09         31.47        25.30 o                         
  -6   2  13        677.00        470.27        44.73 o                         
  -5   2  13        320.18        388.51        38.46 o                         
  -4   2  13       3430.26       3534.37        93.16 o                         
  -3   2  13       2703.23       2677.44       102.32 o                         
  -2   2  13        493.31        430.12        30.01 o                         
  -1   2  13       2591.01       2953.17        65.80 o                         
   0   2  13         29.92         36.28        17.79 o                         
   1   2  13          2.81          1.56        17.79 o                         
   2   2  13         29.91         40.40        17.08 o                         
   3   2  13       2748.35       2872.91        66.90 o                         
   4   2  13       4724.78       4660.00       123.11 o                         
   5   2  13        790.05        821.90        37.15 o                         
   6   2  13        100.56         89.19        43.71 o                         
  -9   3  13        152.83        231.87        34.29 o                         
  -8   3  13        201.77        105.61        16.15 o                         
  -7   3  13        469.41        455.79        32.09 o                         
  -6   3  13         18.00          8.52        22.81 o                         
  -5   3  13       5053.63       4811.12       114.61 o                         
  -4   3  13       5350.94       5164.03       122.58 o                         
  -3   3  13        832.96        804.11        47.45 o                         
  -2   3  13       2852.16       2798.18        87.73 o                         
  -1   3  13         93.86         74.72        17.30 o                         
   0   3  13          7.12         26.17        17.14 o                         
   1   3  13        423.29        320.50        28.25 o                         
   2   3  13       5018.20       5263.34       106.26 o                         
   3   3  13       1277.71       1408.16        41.86 o                         
   4   3  13        131.24         95.72        18.76 o                         
   5   3  13       3492.67       3674.95       115.33 o                         
   6   3  13        519.13        613.49        34.00 o                         
  -8   4  13        236.73        322.04        39.64 o                         
  -7   4  13        696.74        593.51        46.61 o                         
  -6   4  13        391.30        381.96        29.22 o                         
  -5   4  13       2057.91       2065.95        69.52 o                         
  -4   4  13       1359.56       1411.12        52.77 o                         
  -3   4  13       2091.12       2033.44        69.38 o                         
  -2   4  13         38.67          9.32        22.48 o                         
  -1   4  13        674.22        702.74        37.44 o                         
   0   4  13        478.43        650.12        43.83 o                         
   1   4  13          1.19         15.85        22.36 o                         
   2   4  13       2153.10       2285.68        52.68 o                         
   3   4  13         38.90        115.55        37.52 o                         
   4   4  13        164.14        167.51        21.34 o                         
   5   4  13          0.04         23.20        14.90 o                         
   6   4  13        273.48        457.61        38.95 o                         
  -8   5  13       1509.16       1495.69        85.71 o                         
  -7   5  13        247.46        313.98        33.55 o                         
  -6   5  13         11.40        -22.45        22.45 o                         
  -5   5  13         59.27         50.54        25.34 o                         
  -4   5  13       1481.70       1363.84        54.35 o                         
  -3   5  13         10.87         29.47        21.48 o                         
  -2   5  13         51.69         38.07        26.03 o                         
  -1   5  13       2713.17       2651.15        80.67 o                         
   0   5  13       2668.21       2656.55        64.43 o                         
   1   5  13       4765.00       5224.26       105.15 o                         
   2   5  13       1487.45       1472.09        46.44 o                         
   3   5  13         24.29        -11.22        17.36 o                         
   4   5  13         20.92         -2.75        16.52 o                         
   5   5  13        212.88        228.02        23.43 o                         
   6   5  13        485.43        306.40        38.30 o                         
  -8   6  13         69.01         94.90        18.80 o                         
  -7   6  13       1897.15       1748.48        63.30 o                         
  -6   6  13          4.73        -21.22        21.22 o                         
  -5   6  13       3318.65       3149.56        98.27 o                         
  -4   6  13        709.94        758.02        45.93 o                         
  -3   6  13          1.54         21.68        20.58 o                         
  -2   6  13       2858.22       2965.26        99.32 o                         
  -1   6  13         68.38        133.07        28.13 o                         
   0   6  13       4350.94       4676.44        99.30 o                         
   1   6  13       1180.90       1199.13        43.60 o                         
   2   6  13       2322.04       2689.19        60.23 o                         
   3   6  13        175.30        162.19        18.41 o                         
   4   6  13         31.76         53.47        27.01 o                         
   5   6  13       1004.97       1068.86        45.94 o                         
   6   6  13         27.40         34.08        15.83 o                         
  -8   7  13        862.32        864.00        46.48 o                         
  -7   7  13        265.29        281.34        36.55 o                         
  -6   7  13       4038.24       4059.75       145.80 o                         
  -5   7  13        105.56         98.39        28.78 o                         
  -4   7  13          2.92         -8.92        20.43 o                         
  -3   7  13       1195.25       1016.85        57.55 o                         
  -2   7  13        475.62        354.52        41.65 o                         
  -1   7  13       3281.58       3267.46        93.04 o                         
   0   7  13        334.04        223.07        27.75 o                         
   1   7  13       1133.85       1200.37        44.39 o                         
   2   7  13        836.89        841.09        35.16 o                         
   3   7  13        150.41        149.45        18.29 o                         
   4   7  13        969.57       1043.30        41.04 o                         
   5   7  13         19.06         40.85        18.20 o                         
   6   7  13       1650.56       1596.11       106.71 o                         
  -8   8  13          1.06        -14.55        20.24 o                         
  -7   8  13       4123.28       4055.37       107.46 o                         
  -6   8  13        605.15        503.69        47.79 o                         
  -5   8  13         19.03         -9.50        25.00 o                         
  -4   8  13         80.21         35.71        20.62 o                         
  -3   8  13         27.77         20.94        19.30 o                         
  -2   8  13       2638.04       2664.10        87.19 o                         
  -1   8  13        323.05        235.47        22.81 o                         
   0   8  13       2699.96       2786.30        69.41 o                         
   1   8  13       4406.60       4543.17        98.03 o                         
   2   8  13         81.19        103.41        24.22 o                         
   4   8  13         25.71          3.58        17.06 o                         
   5   8  13       1570.47       1588.85        75.81 o                         
   6   8  13         38.72         34.85        12.76 o                         
  -8   9  13        843.22        714.62        40.88 o                         
  -7   9  13        119.66        161.39        19.32 o                         
  -6   9  13       2748.88       2672.45        77.39 o                         
  -5   9  13         17.23         31.77        20.22 o                         
  -4   9  13       1489.58       1437.98        54.59 o                         
  -3   9  13       2805.93       2808.89        74.77 o                         
  -2   9  13        812.71        649.63        47.60 o                         
  -1   9  13        187.78        200.21        26.56 o                         
   0   9  13        573.66        563.08        34.30 o                         
   1   9  13          5.63         76.69        21.94 o                         
   2   9  13        441.72        330.84        32.67 o                         
   3   9  13       2464.93       2538.30        79.99 o                         
   4   9  13        112.20         60.11        14.74 o                         
   5   9  13        345.51        395.29        35.82 o                         
  -8  10  13        436.57        351.15        27.01 o                         
  -7  10  13        307.13        314.29        30.60 o                         
  -6  10  13        727.83        832.03        42.26 o                         
  -5  10  13       3847.37       4049.30       118.76 o                         
  -4  10  13        518.34        523.45        46.87 o                         
  -3  10  13        729.66        844.86        42.35 o                         
  -2  10  13        185.46         88.10        24.81 o                         
  -1  10  13        392.28        292.76        28.49 o                         
   0  10  13         15.36         27.76        22.26 o                         
   1  10  13        191.52        193.05        25.15 o                         
   2  10  13        113.14        276.08        62.27 o                         
   3  10  13        161.91        155.02        37.82 o                         
   4  10  13        524.12        601.09        48.00 o                         
   5  10  13        201.73        226.67        22.11 o                         
  -8  11  13         30.09         28.50        16.03 o                         
  -7  11  13         33.85         53.45        15.23 o                         
  -6  11  13        409.44        358.35        30.32 o                         
  -5  11  13       3499.67       3807.68       160.85 o                         
  -4  11  13       1026.39       1293.49       104.91 o                         
  -3  11  13        631.78        605.18        36.63 o                         
  -2  11  13        589.87        524.37        34.12 o                         
  -1  11  13        226.37        225.24        25.88 o                         
   0  11  13         49.85        196.75        53.31 o                         
   1  11  13         52.96         95.27        69.03 o                         
   2  11  13       1776.59       1983.49        67.76 o                         
   3  11  13       5353.44       5351.04       151.08 o                         
   4  11  13         56.65         37.95        28.42 o                         
   5  11  13         44.49         61.70        20.42 o                         
  -7  12  13        390.29        496.77        45.73 o                         
  -6  12  13        728.11        779.57        50.57 o                         
  -5  12  13       1279.30       1210.13        49.95 o                         
  -4  12  13       2852.18       2914.16        93.63 o                         
  -3  12  13       3576.45       3623.17        94.71 o                         
  -2  12  13        379.64        267.25        23.22 o                         
  -1  12  13        226.84        194.46        23.60 o                         
   0  12  13          2.33          6.55        25.42 o                         
   1  12  13       1134.29       1073.89        53.27 o                         
   2  12  13       3834.51       3929.60       230.38 o                         
   3  12  13         19.19         53.42        18.94 o                         
   4  12  13        200.76        175.75        17.46 o                         
   5  12  13          0.72         13.29        13.21 o                         
  -7  13  13         26.70         -3.37        11.50 o                         
  -6  13  13        175.53        165.88        22.38 o                         
  -5  13  13        553.12        575.08        47.09 o                         
  -4  13  13        912.07       1059.54        71.66 o                         
  -3  13  13        634.21        694.53        38.83 o                         
  -2  13  13         40.31         55.61        20.40 o                         
  -1  13  13        676.72        494.37        63.59 o                         
   0  13  13        286.69        202.70        22.45 o                         
   1  13  13        103.17        182.91        30.63 o                         
   2  13  13        427.97        624.08        50.38 o                         
   3  13  13        508.48        479.51        29.58 o                         
   4  13  13        481.92        468.68        36.99 o                         
   5  13  13        427.19        268.58        24.18 o                         
  -7  14  13         63.40         64.00        18.65 o                         
  -6  14  13          4.07          7.60        17.63 o                         
  -5  14  13        474.54        310.29        33.67 o                         
  -4  14  13        331.51        372.41        30.46 o                         
  -3  14  13          6.38        -12.09        21.61 o                         
  -2  14  13         24.82         -6.92        20.74 o                         
  -1  14  13         15.10        -15.02        27.00 o                         
   0  14  13        196.16        195.05        31.09 o                         
   1  14  13        723.48        726.10        46.23 o                         
   2  14  13         20.72         28.67        21.45 o                         
   3  14  13        429.70        311.65        32.29 o                         
   4  14  13         32.14         16.29        17.13 o                         
  -6  15  13        112.30        120.24        25.83 o                         
  -5  15  13         61.54         47.63        21.63 o                         
  -4  15  13        202.64        219.43        20.97 o                         
  -3  15  13        706.48        689.02        32.94 o                         
  -2  15  13        455.27        391.31        32.86 o                         
  -1  15  13        604.17        601.52        63.00 o                         
   0  15  13        353.14        395.35        35.24 o                         
   1  15  13         38.66         14.27        21.71 o                         
   2  15  13         51.45         41.73        21.50 o                         
   3  15  13        127.67         50.94        15.29 o                         
   4  15  13         67.27        134.98        35.63 o                         
  -6  16  13        121.06        309.91        39.90 o                         
  -5  16  13         55.29         47.79        15.30 o                         
  -4  16  13        225.89        210.66        18.88 o                         
  -3  16  13        932.72        894.43        41.88 o                         
  -2  16  13        175.58        163.35        16.78 o                         
  -1  16  13        125.60        121.49        20.07 o                         
   0  16  13        871.04        816.34        49.05 o                         
   1  16  13       2327.11       2533.48       114.16 o                         
   2  16  13        276.18        181.46        23.77 o                         
   3  16  13        182.83         81.54        27.61 o                         
   4  16  13        748.73        530.21        42.68 o                         
  -6  17  13         38.68         79.01        21.77 o                         
  -5  17  13        608.04        594.64        32.08 o                         
  -4  17  13        673.47        707.55        33.38 o                         
  -3  17  13        265.50        205.12        17.31 o                         
  -2  17  13        714.25        729.09        33.70 o                         
  -1  17  13        636.79        470.60        31.83 o                         
   0  17  13         63.96         48.85        17.93 o                         
   1  17  13          7.57         -2.30        23.91 o                         
   2  17  13        250.47        194.64        26.85 o                         
   3  17  13        232.32        214.11        21.01 o                         
  -5  18  13         68.91         90.74        22.23 o                         
  -4  18  13        682.66        647.42        49.98 o                         
  -3  18  13        145.10        103.50        15.50 o                         
  -2  18  13         31.36          4.74        14.71 o                         
  -1  18  13         15.48         -2.24        16.07 o                         
   0  18  13        143.95        151.01        18.66 o                         
   1  18  13          5.80        -12.87        21.95 o                         
   2  18  13         59.68        131.02        18.58 o                         
   3  18  13          1.96         25.70        23.60 o                         
  -5  19  13          1.78         -1.59        14.32 o                         
  -4  19  13         16.19         14.26        14.99 o                         
  -3  19  13        286.89        282.48        21.80 o                         
  -2  19  13          0.17        -12.68        12.68 o                         
  -1  19  13        118.67        113.25        15.64 o                         
   0  19  13        191.26        133.61        32.07 o                         
   1  19  13          3.15        -16.56        16.56 o                         
   2  19  13         12.61          0.18        19.03 o                         
  -4  20  13        208.72        262.09        27.45 o                         
  -3  20  13         41.16         31.59        15.10 o                         
  -2  20  13        848.23        726.02        43.58 o                         
  -1  20  13         12.64         15.60        11.42 o                         
   0  20  13        644.84        616.98        32.14 o                         
   1  20  13        127.63        128.96        19.47 o                         
  -3  21  13        158.19        253.52        53.00 o                         
  -2  21  13          0.93        -18.07        18.07 o                         
  -1  21  13       1625.61       1601.36        69.76 o                         
  -8   0  14          3.49          0.89        30.28 o                         
  -7   0  14        545.80        655.22        63.90 o                         
  -6   0  14       4054.16       3998.24       208.73 o                         
  -5   0  14       1176.01        959.85        74.67 o                         
  -4   0  14       4953.59       4902.61       173.85 o                         
  -3   0  14          3.75         65.38        30.37 o                         
  -2   0  14       3133.84       3375.37       124.22 o                         
  -1   0  14        196.91        249.87        72.11 o                         
   0   0  14        205.32        148.28        45.04 o                         
   1   0  14       2718.41       3229.18       107.94 o                         
   2   0  14        586.65        583.48        57.95 o                         
   3   0  14      17664.62      17642.98       588.20 o                         
   4   0  14       5874.04       5815.23       264.56 o                         
   5   0  14         98.72         84.48        36.96 o                         
   6   0  14       1107.64       1092.81        96.20 o                         
  -8   1  14         41.92         24.26        14.50 o                         
  -7   1  14        162.70         60.30        23.30 o                         
  -6   1  14        220.79        490.46        61.13 o                         
  -5   1  14       1815.61       2090.29        67.33 o                         
  -4   1  14       2324.96       2622.46       101.91 o                         
  -3   1  14       3960.89       3927.87       115.19 o                         
  -2   1  14        121.84        266.97        27.11 o                         
  -1   1  14        704.04        660.09        40.78 o                         
   0   1  14        680.16        795.04        37.01 o                         
   1   1  14        541.04        605.45        42.75 o                         
   2   1  14       6268.80       6583.41       145.97 o                         
   3   1  14       2538.24       2975.09        84.05 o                         
   4   1  14        513.94        570.57        38.25 o                         
   5   1  14         37.60         11.28        16.46 o                         
   6   1  14        143.98         62.56        18.73 o                         
  -8   2  14          0.79         20.30        15.73 o                         
  -7   2  14        763.50        689.71        58.41 o                         
  -6   2  14       1057.97       1139.49        56.50 o                         
  -5   2  14       2668.31       2786.86        80.74 o                         
  -4   2  14        818.66       1066.77        58.84 o                         
  -3   2  14        712.99        750.52        48.40 o                         
  -2   2  14       4764.17       4537.33       114.43 o                         
  -1   2  14        163.30        186.21        19.71 o                         
   0   2  14       7204.49       7629.99       157.24 o                         
   1   2  14       4315.59       4824.24       107.71 o                         
   2   2  14       4357.09       4570.94        94.11 o                         
   3   2  14       1102.52       1373.16        49.56 o                         
   4   2  14        136.20        130.84        17.61 o                         
   5   2  14        460.28        470.32        31.79 o                         
   6   2  14        690.91        565.99        39.58 o                         
  -8   3  14        129.92         94.97        27.17 o                         
  -7   3  14        233.60        191.80        28.61 o                         
  -6   3  14        867.50        873.12        61.39 o                         
  -5   3  14          0.96         -8.46        23.74 o                         
  -4   3  14       2303.79       2222.41        67.90 o                         
  -3   3  14        820.02        842.23        47.67 o                         
  -2   3  14        537.63        558.95        47.04 o                         
  -1   3  14       2608.31       2492.50        62.58 o
[truncated: 87,967 more chars]
